# Supplementary material for: Comparative Proteomic Study of Fatty Acid-treated Myoblasts Reveals Role of Cox-2 in Palmitate-induced Insulin Resistance
Source: Sci Rep. 2016 Feb 22;6:21454. doi: 10.1038/srep21454 (PMC4761885; doi:10.1038/srep21454)
Supplement: Supplementary Table S1 [file srep21454-s2.xls]

## Sheet: Sheet1
Protein IDs	Protein Names	Gene Names	Protein Descriptions	Unique + Razor Sequence Coverage [%]	Mol. Weight [kDa]	Sequence Length	F1（PA/ctrl）	F2（PA/ctrl）	R1（PA/ctrl）	Mean(PA/ctrl)	S.D（PA/ctrl）	F1（PA+OA/ctrl）	F2（PA+OA/ctrl）	R1（PA+OA/ctrl）	Mean(PA+OA/ctrl)	S.D (PA+OA/ctrl)	F1（PA+OA/PA）	F2（PA+OA/PA）	R1（PA+OA/PA）	Mean(PA+OA/PA)	S.D (PA+OA/PA)
Q8R3F5	[Acyl-carrier-protein] malonyltransferase;Malonyl-CoA-acyl carrier protein transacylase, mitochondrial;Mitochondrial malonyltransferase	Mcat;Mt	>sp|Q8R3F5|FABD_MOUSE Malonyl-CoA-acyl carrier protein transacylase, mitochondrial OS=Mus musculus GN=Mcat PE=2 SV=3	12.9	41.928	381			0.8528	0.8528	NA			1.57846	1.57846	NA			2.24004	2.24004	NA
P19096;Q3UHT6;Q3TB22;O89060;E9PVP1;REV__B7ZN80;REV__Q8CDV0;REV__Q9CUR1;Q99P21;Q762C9;E9Q9J3;A8Y5N1	[Acyl-carrier-protein] S-acetyltransferase;[Acyl-carrier-protein] S-malonyltransferase;3-hydroxypalmitoyl-[acyl-carrier-protein] dehydratase;3-oxoacyl-[acyl-carrier-protein] reductase;3-oxoacyl-[acyl-carrier-protein] synthase;Enoyl-[acyl-carrier-protein] reductase;Fatty acid synthase;Oleoyl-[acyl-carrier-protein] hydrolase;Putative uncharacterized protein	Fasn	>sp|P19096|FAS_MOUSE Fatty acid synthase OS=Mus musculus GN=Fasn PE=1 SV=2;>tr|Q3UHT6|Q3UHT6_MOUSE Putative uncharacterized protein OS=Mus musculus GN=Fasn PE=2 SV=1;>tr|Q3TB22|Q3TB22_MOUSE Putative uncharacterized protein (Fragment) OS=Mus musculus GN=Fas	46.1	272.43	2504	0.878735	0.866026	0.85079	0.865183	0.0139913	1.0261	1.0312	0.858885	0.972062	0.0980469	1.1717	1.175	1.33174	1.22615	0.0914587
P54923;Q3U5N4;Q9CTF5	[Protein ADP-ribosylarginine] hydrolase;ADP-ribose-L-arginine cleaving enzyme;ADP-ribosylarginine hydrolase, isoform CRA_a;Putative uncharacterized protein	Adprh;Arh1;mCG_129090	>sp|P54923|ADPRH_MOUSE [Protein ADP-ribosylarginine] hydrolase OS=Mus musculus GN=Adprh PE=2 SV=1;>tr|Q3U5N4|Q3U5N4_MOUSE ADP-ribosylarginine hydrolase, isoform CRA_a OS=Mus musculus GN=Adprh PE=2 SV=1	28.7	40.068	362	1.01436	0.911993	1.0122	0.979519	0.0584892	0.98493	0.95812	1.22663	1.05656	0.147895	0.89365	1.0208	1.03697	0.983806	0.0784947
Q99JT9;F7ARY2	1,2-dihydroxy-3-keto-5-methylthiopentene dioxygenase;Aci-reductone dioxygenase	Adi1;Mtcbp1	>sp|Q99JT9|MTND_MOUSE 1,2-dihydroxy-3-keto-5-methylthiopentene dioxygenase OS=Mus musculus GN=Adi1 PE=1 SV=1;>tr|F7ARY2|F7ARY2_MOUSE 1,2-dihydroxy-3-keto-5-methylthiopentene dioxygenase (Fragment) OS=Mus musculus GN=Adi1 PE=4 SV=1	24	21.523	179	1.02561	1.04811	0.58364	0.885786	0.261908	1.3093	1.442	0.651636	1.13431	0.423243	1.1572	1.4758	1.00899	1.214	0.238531
Q9D6Y9;F6ZHD8;G3UW30;Q8C7E6;Q8BT78	1,4-alpha-glucan-branching enzyme;Brancher enzyme;Glycogen-branching enzyme;Putative uncharacterized protein	Gbe1	>sp|Q9D6Y9|GLGB_MOUSE 1,4-alpha-glucan-branching enzyme OS=Mus musculus GN=Gbe1 PE=2 SV=1;>tr|F6ZHD8|F6ZHD8_MOUSE 1,4-alpha-glucan-branching enzyme OS=Mus musculus GN=Gbe1 PE=4 SV=2;>tr|G3UW30|G3UW30_MOUSE 1,4-alpha-glucan-branching enzyme OS=Mus musculus	9.3	80.363	702		1.29126	0.87289	1.08207	0.295829		0.73942	0.853534	0.796477	0.0806905		0.68903	1.02144	0.855235	0.235049
P17897;P08905	1,4-beta-N-acetylmuramidase C;Lysozyme C type P;Lysozyme C-1;Lysozyme C type M;Lysozyme C-2	Lyz1;Lzp-s;Lyz;Lyz2;Lyzs	>sp|P17897|LYZ1_MOUSE Lysozyme C-1 OS=Mus musculus GN=Lyz1 PE=1 SV=1;>sp|P08905|LYZ2_MOUSE Lysozyme C-2 OS=Mus musculus GN=Lyz2 PE=1 SV=2	12.8	16.794	148	10.1673			10.1673	NA	0.98779			0.98779	NA	0.067556			0.067556	NA
P17426;F6TPX8;F6VSP9;E9PWD0	100 kDa coated vesicle protein A;Adapter-related protein complex 2 alpha-1 subunit;Adaptor protein complex AP-2 subunit alpha-1;Alpha1-adaptin;Alpha-adaptin A;AP-2 complex subunit alpha-1;Clathrin assembly protein complex 2 alpha-A large chain;Plasma membrane adaptor HA2/AP2 adaptin alpha A subunit	Adtaa;Ap2a1;Clapa1	>sp|P17426|AP2A1_MOUSE AP-2 complex subunit alpha-1 OS=Mus musculus GN=Ap2a1 PE=1 SV=1	17.4	107.66	977	0.967492	1.09814	0.96238	1.00934	0.0769482	0.93165	0.98334	0.86326	0.926083	0.0602334	0.87486	0.85327	0.847314	0.858481	0.0144936
P26231;Q3TGQ3;Q545R0;Q6NV50;A4GE64;Q14DP5;Q65CL1;A4GE65;REV__Q9JMB1	102 kDa cadherin-associated protein;Alpha E-catenin;CAP102;Catenin alpha-1;Putative uncharacterized protein;Catenin (Cadherin associated protein), alpha 1;Catenin (Cadherin associated protein), alpha 1, isoform CRA_a	Catna1;Ctnna1;mCG_123912	>sp|P26231|CTNA1_MOUSE Catenin alpha-1 OS=Mus musculus GN=Ctnna1 PE=1 SV=1;>tr|Q3TGQ3|Q3TGQ3_MOUSE Putative uncharacterized protein OS=Mus musculus GN=Ctnna1 PE=2 SV=1;>tr|Q545R0|Q545R0_MOUSE Catenin (Cadherin associated protein), alpha 1 OS=Mus musculus G	36.3	100.11	906	0.968148	0.988533	0.75742	0.9047	0.127955	0.9324	0.92618	0.731636	0.863405	0.114158	0.98134	1.0226	1.21109	1.07168	0.122487
Q9JKV1;D3YUD8;Q8VCI8	110 kDa cell membrane glycoprotein;Adhesion-regulating molecule 1;Proteasomal ubiquitin receptor ADRM1;Rpn13 homolog;Putative uncharacterized protein ENSMUSP00000045065;Adrm1 protein	Adrm1;Gp110	>sp|Q9JKV1|ADRM1_MOUSE Proteasomal ubiquitin receptor ADRM1 OS=Mus musculus GN=Adrm1 PE=1 SV=2;>tr|D3YUD8|D3YUD8_MOUSE Uncharacterized protein OS=Mus musculus GN=Gm9774 PE=4 SV=3;>tr|Q8VCI8|Q8VCI8_MOUSE Adrm1 protein OS=Mus musculus GN=Gm9774 PE=2 SV=1	20.9	42.06	407	1.05155	0.922339	0.40479	0.792892	0.342259	1.0563	1.0799	0.89071	1.00897	0.103094	1.0568	1.0926	1.60842	1.25261	0.30866
P97371;Q5HZK3;G3UXZ5;G3X9K9;G3UXY0;G3UWN9;G3UXR1	11S regulator complex subunit alpha;Activator of multicatalytic protease subunit 1;Proteasome activator 28 subunit alpha;Proteasome activator complex subunit 1;Proteasome (Prosome, macropain) 28 subunit, alpha;Proteasome (Prosome, macropain) 28 subunit, alpha, isoform CRA_b;Putative uncharacterized protein	Psme1;mCG_22049	>sp|P97371|PSME1_MOUSE Proteasome activator complex subunit 1 OS=Mus musculus GN=Psme1 PE=2 SV=2;>tr|Q5HZK3|Q5HZK3_MOUSE Proteasome (Prosome, macropain) 28 subunit, alpha OS=Mus musculus GN=Psme1 PE=2 SV=1;>tr|G3UXZ5|G3UXZ5_MOUSE Proteasome activator compl	45.8	28.673	249	0.889205	0.970685	0.57108	0.810323	0.211158	0.82998	0.85994	0.942863	0.877594	0.0584754	0.98394	1.0538	1.58584	1.20786	0.3292
P97372;Q5SVP3;G3X9V0;Q99LN3;E0CZ90	11S regulator complex subunit beta;Activator of multicatalytic protease subunit 2;Proteasome activator 28 subunit beta;Proteasome activator complex subunit 2;MCG22048, isoform CRA_c;PA28 beta subunit;Protease (Prosome, macropain) 28 subunit beta B, pseudogene;Proteasome activator PA28 beta subunit;Putative uncharacterized protein	Pa28b1;Psme2;mCG_22048;PSME2b;Psme2b-ps;RP23-269N23.4-001	>sp|P97372|PSME2_MOUSE Proteasome activator complex subunit 2 OS=Mus musculus GN=Psme2 PE=2 SV=4;>tr|Q5SVP3|Q5SVP3_MOUSE MCG22048, isoform CRA_c OS=Mus musculus GN=Psme2 PE=2 SV=1;>tr|G3X9V0|G3X9V0_MOUSE MCG22048, isoform CRA_a OS=Mus musculus GN=Psme2 PE=	48.5	27.057	239	0.870549	0.83633	0.68315	0.796676	0.0997945	1.0112	1.0598	0.863036	0.978012	0.102494	1.1275	1.2044	1.26896	1.20029	0.0708172
P61290;Q4FK54;A2A4J1;A2A4J3;Q99K09;REV__Q2KHI9;REV__P49717;REV__Q3UA65;REV__Q542F4;REV__Q8C1Z0;REV__Q921D5;REV__Q9D077;REV__Q9CWV1;REV__Q5DTS8;REV__Q3UXG9	11S regulator complex subunit gamma;Activator of multicatalytic protease subunit 3;Ki nuclear autoantigen;Proteasome activator 28 subunit gamma;Proteasome activator complex subunit 3;Proteaseome (Prosome, macropain) 28 subunit, 3;Psme3 protein;Putative uncharacterized protein	Psme3;RP23-281C18.14-001;RP23-281C18.14-003;RP23-281C18.14-002	>sp|P61290|PSME3_MOUSE Proteasome activator complex subunit 3 OS=Mus musculus GN=Psme3 PE=1 SV=1;>tr|Q4FK54|Q4FK54_MOUSE Proteaseome (Prosome, macropain) 28 subunit, 3 OS=Mus musculus GN=Psme3 PE=2 SV=1;>tr|A2A4J1|A2A4J1_MOUSE Proteaseome (Prosome, macropa	44.1	29.506	254	0.976944	0.947149	0.7328	0.885631	0.133191	1.0965	1.0968	1.00859	1.0673	0.0508398	1.1308	1.1517	1.16561	1.14937	0.0175215
Q61164;Q3USR8;Q3UYZ8;Q05CK6	11-zinc finger protein;CCCTC-binding factor;CTCFL paralog;Transcriptional repressor CTCF;Putative uncharacterized protein;Ctcf protein	Ctcf	>sp|Q61164|CTCF_MOUSE Transcriptional repressor CTCF OS=Mus musculus GN=Ctcf PE=1 SV=2;>tr|Q3USR8|Q3USR8_MOUSE Putative uncharacterized protein (Fragment) OS=Mus musculus GN=Ctcf PE=2 SV=1;>tr|Q3UYZ8|Q3UYZ8_MOUSE Putative uncharacterized protein (Fragment)	5	83.745	736		2.23439		2.23439	NA		2.783		2.783	NA		1.3494		1.3494	NA
Q07563	120 kDa linear IgA disease antigen homolog;180 kDa bullous pemphigoid antigen 2;Bullous pemphigoid antigen 2;Collagen alpha-1(XVII) chain	Bp180;Bpag2;Col17a1	>sp|Q07563|COHA1_MOUSE Collagen alpha-1(XVII) chain OS=Mus musculus GN=Col17a1 PE=1 SV=3	1.6	147.97	1470	1.60823			1.60823	NA	1.3826			1.3826	NA	1.0598			1.0598	NA
P68040	12-3;Guanine nucleotide-binding protein subunit beta-2-like 1;p205;Receptor for activated C kinase;Receptor of activated protein kinase C 1	Gnb2l1;Gnb2-rs1	>sp|P68040|GBLP_MOUSE Guanine nucleotide-binding protein subunit beta-2-like 1 OS=Mus musculus GN=Gnb2l1 PE=1 SV=3	87.1	35.076	317	0.977422	1.04599	1.2901	1.1045	0.164346	1.0838	1.1133	1.15031	1.1158	0.0333262	1.0431	1.0761	0.58872	0.90264	0.272363
P45878;Q3TND1;Q3UND3	13 kDa FK506-binding protein;FK506-binding protein 2;Immunophilin FKBP13;Peptidyl-prolyl cis-trans isomerase FKBP2;Rotamase;FK506 binding protein 2, isoform CRA_a;Putative uncharacterized protein	Fkbp13;Fkbp2;mCG_14917	>sp|P45878|FKBP2_MOUSE Peptidyl-prolyl cis-trans isomerase FKBP2 OS=Mus musculus GN=Fkbp2 PE=1 SV=1;>tr|Q3TND1|Q3TND1_MOUSE Peptidyl-prolyl cis-trans isomerase OS=Mus musculus GN=Fkbp2 PE=2 SV=1;>tr|Q3UND3|Q3UND3_MOUSE Peptidyl-prolyl cis-trans isomerase O	24.3	15.344	140	0.663922	0.747775	0.36005	0.590583	0.204002	1.0923	0.95146	0.668226	0.903995	0.215985	1.5818	1.3345	1.20789	1.37473	0.190174
Q6PB66;F6V2A3	130 kDa leucine-rich protein;Leucine-rich PPR motif-containing protein, mitochondrial	Lrp130;Lrpprc	>sp|Q6PB66|LPPRC_MOUSE Leucine-rich PPR motif-containing protein, mitochondrial OS=Mus musculus GN=Lrpprc PE=1 SV=2	39.1	156.61	1392	1.06908	1.03067	0.81928	0.973012	0.134514	0.97574	0.95475	0.933707	0.954732	0.0210166	0.86493	0.89018	1.97558	1.24356	0.634072
Q8R0G9;Q8CDZ5	133 kDa nucleoporin;Nuclear pore complex protein Nup133;Nucleoporin Nup133;Putative uncharacterized protein	Nup133	>sp|Q8R0G9|NU133_MOUSE Nuclear pore complex protein Nup133 OS=Mus musculus GN=Nup133 PE=1 SV=2;>tr|Q8CDZ5|Q8CDZ5_MOUSE Putative uncharacterized protein OS=Mus musculus GN=Nup133 PE=2 SV=1	23.9	128.62	1155	0.905141	0.820345	0.88554	0.870342	0.0443943	0.89935	0.83907	0.880359	0.872926	0.0308197	1.0478	1.01	1.40756	1.15512	0.219434
P16045	14 kDa lectin;Beta-galactoside-binding lectin L-14-I;Galaptin;Galectin-1;Lactose-binding lectin 1;Lectin galactoside-binding soluble 1;S-Lac lectin 1	Gbp;Lgals1	>sp|P16045|LEG1_MOUSE Galectin-1 OS=Mus musculus GN=Lgals1 PE=1 SV=3	80	14.866	135	0.949668	0.965717	0.95389	0.956425	0.00831957	0.99443	1.0448	0.794281	0.944504	0.132512	1.0373	1.1054	0.715564	0.952755	0.208216
Q9CQM5	14 kDa thioredoxin-related protein;Protein 42-9-9;Thioredoxin domain-containing protein 17;Thioredoxin-like protein 5	Txndc17;Txnl5	>sp|Q9CQM5|TXD17_MOUSE Thioredoxin domain-containing protein 17 OS=Mus musculus GN=Txndc17 PE=1 SV=1	52	14.015	123	0.906618	0.888021	0.55491	0.783183	0.197909	1.0945	1.1185	0.265922	0.826307	0.485456	1.1962	1.1143	0.419692	0.910064	0.426644
Q9JKR6;Q8VCI2;F6TRP3;E0CYZ2	140 kDa Ca(2+)-binding protein;Hypoxia up-regulated protein 1;Hyou1 protein	Grp170;Hyou1	>sp|Q9JKR6|HYOU1_MOUSE Hypoxia up-regulated protein 1 OS=Mus musculus GN=Hyou1 PE=1 SV=1;>tr|Q8VCI2|Q8VCI2_MOUSE Hyou1 protein OS=Mus musculus GN=Hyou1 PE=2 SV=1	14.3	111.18	999	0.863707	0.897424	0.78233	0.84782	0.059169	1.0794	1.1596	0.93423	1.05774	0.114235	1.2308	1.2159	1.69509	1.3806	0.27246
P62259;Q5SS40;Q8BPH1;D6REF3;F6WA09;A2ACM8	14-3-3 protein epsilon;Putative uncharacterized protein;Tyrosine 3-monooxygenase/tryptophan 5-monooxygenase activation protein, epsilon polypeptide;Tyrosine 3-monooxygenase/tryptophan 5-monooxygenase activation protein, epsilon polypeptide, isoform CRA_c	Ywhae;mCG_10775;RP23-78H4.1-001;RP23-78H4.1-005	>sp|P62259|1433E_MOUSE 14-3-3 protein epsilon OS=Mus musculus GN=Ywhae PE=1 SV=1;>tr|Q5SS40|Q5SS40_MOUSE Tyrosine 3-monooxygenase/tryptophan 5-monooxygenase activation protein, epsilon polypeptide OS=Mus musculus GN=Ywhae PE=2 SV=1;>tr|Q8BPH1|Q8BPH1_MOUSE	79.6	29.174	255	0.930925	0.943307	0.9687	0.947644	0.0192572	0.96715	0.97278	1.04201	0.993981	0.0416927	1.0341	1.0227	0.8285	0.961767	0.115553
P68510;Q8BJH3	14-3-3 protein eta	Ywhah	>sp|P68510|1433F_MOUSE 14-3-3 protein eta OS=Mus musculus GN=Ywhah PE=1 SV=2	65	28.211	246	0.833403	0.847817	0.7412	0.807473	0.057845	1.0064	0.92774	1.00702	0.980386	0.0455941	1.1214	1.1483	1.06247	1.11072	0.0438979
A8IP69;P61982	14-3-3 protein gamma subtype;14-3-3 protein gamma;14-3-3 protein gamma, N-terminally processed	14-3-3 gamma;Ywhag	>tr|A8IP69|A8IP69_MOUSE 14-3-3 protein gamma subtype OS=Mus musculus GN=Ywhag PE=2 SV=1;>sp|P61982|1433G_MOUSE 14-3-3 protein gamma OS=Mus musculus GN=Ywhag PE=1 SV=2	52.6	28.302	247	1.10628	1.08107	1.0763	1.08788	0.0161098	1.0547	1.0153	0.997506	1.0225	0.0292692	0.96357	0.957	0.687285	0.869285	0.157651
O70456;Q9JJ20	14-3-3 protein sigma;Stratifin	Mkrn3;Sfn;Mme1	>sp|O70456|1433S_MOUSE 14-3-3 protein sigma OS=Mus musculus GN=Sfn PE=1 SV=2;>tr|Q9JJ20|Q9JJ20_MOUSE 14-3-3 protein sigma OS=Mus musculus GN=Sfn PE=2 SV=1	22.2	27.706	248			4.7074	4.7074	NA			33.3745	33.3745	NA			9.87362	9.87362	NA
P63101;Q8BWN0;D3YXN6;Q3UA58;D3YXF4;D3YW45;REV__Q80YE7;REV__Q3UKP8;Q9R0A2	14-3-3 protein zeta/delta;Protein kinase C inhibitor protein 1;SEZ-2;Putative uncharacterized protein	Ywhaz	>sp|P63101|1433Z_MOUSE 14-3-3 protein zeta/delta OS=Mus musculus GN=Ywhaz PE=1 SV=1;>tr|Q8BWN0|Q8BWN0_MOUSE Putative uncharacterized protein OS=Mus musculus GN=Ywhaz PE=2 SV=1	84.9	27.771	245	0.960892	0.971345	1.6717	1.20131	0.407401	0.94699	0.97517	0.929973	0.950711	0.0228271	1.0131	0.98593	0.492878	0.830636	0.292822
Q62048;D3Z375	15 kDa phosphoprotein enriched in astrocytes;Astrocytic phosphoprotein PEA-15;Putative uncharacterized protein Pea15a	Pea15;Pea15a	>sp|Q62048|PEA15_MOUSE Astrocytic phosphoprotein PEA-15 OS=Mus musculus GN=Pea15 PE=1 SV=1;>tr|D3Z375|D3Z375_MOUSE Protein Pea15a (Fragment) OS=Mus musculus GN=Pea15a PE=4 SV=1	45.4	15.054	130	1.06768	1.02304	1.2432	1.11131	0.116384	0.91965	1.0092	0.677323	0.868724	0.171699	0.89276	0.92477	0.594601	0.804044	0.182087
Q9ERR7	15 kDa selenoprotein	2012-09-15	>sp|Q9ERR7|SEP15_MOUSE 15 kDa selenoprotein OS=Mus musculus GN=Sep15 PE=1 SV=3	19.8	17.824	162	0.689037		0.60077	0.644904	0.0624145	1.0616		0.969086	1.01534	0.0654172	1.3153		1.57144	1.44337	0.181117
O08788;E9Q3M3;Q6NZM3;E9Q586;Q3T9V8;Q3TB96;D3YX34;G3X8W6;E9QNN3;Q9Z2H1	150 kDa dynein-associated polypeptide;DAP-150;Dynactin subunit 1;p150-glued;Dctn1 protein;Putative uncharacterized protein;Putative uncharacterized protein Dctn1	Dctn1	>sp|O08788|DCTN1_MOUSE Dynactin subunit 1 OS=Mus musculus GN=Dctn1 PE=1 SV=3;>tr|E9Q3M3|E9Q3M3_MOUSE Dynactin subunit 1 OS=Mus musculus GN=Dctn1 PE=4 SV=1;>tr|Q6NZM3|Q6NZM3_MOUSE Dctn1 protein OS=Mus musculus GN=Dctn1 PE=2 SV=1;>tr|E9Q586|E9Q586_MOUSE Dyna	2.4	141.67	1281	0.785916			0.785916	NA	0.89687			0.89687	NA	0.96712			0.96712	NA
Q01853;Q8BNF8;Q9D3R6;D3Z4J2;D6RGM7;D3Z0U5	15S Mg(2+)-ATPase p97 subunit;Transitional endoplasmic reticulum ATPase;Valosin-containing protein;Putative uncharacterized protein	Vcp	>sp|Q01853|TERA_MOUSE Transitional endoplasmic reticulum ATPase OS=Mus musculus GN=Vcp PE=1 SV=4;>tr|Q8BNF8|Q8BNF8_MOUSE Putative uncharacterized protein OS=Mus musculus GN=Vcp PE=2 SV=1	70.8	89.321	806	0.955292	0.975419	1.2209	1.05054	0.147881	0.9927	1.0045	0.705567	0.900922	0.169286	1.0056	1.0037	0.520888	0.843396	0.279302
P08553;D3YZ35;P46660;Q3UMG4	160 kDa neurofilament protein;Neurofilament 3;Neurofilament medium polypeptide;Neurofilament triplet M protein;Putative uncharacterized protein Nefm;66 kDa neurofilament protein;Alpha-internexin;Putative uncharacterized protein	Nef3;Nefm;Nfm;Ina	>sp|P08553|NFM_MOUSE Neurofilament medium polypeptide OS=Mus musculus GN=Nefm PE=1 SV=4;>tr|D3YZ35|D3YZ35_MOUSE Neurofilament medium polypeptide OS=Mus musculus GN=Nefm PE=4 SV=1;>sp|P46660|AINX_MOUSE Alpha-internexin OS=Mus musculus GN=Ina PE=1 SV=2;>tr|Q	2.9	95.915	848	1.28854	1.03325		1.1609	0.18052	1.8813	1.9686		1.92495	0.0617304	1.5713	1.3747		1.473	0.139017
Q60605;Q642K0;Q3TIG9;B0LAC7;P09542;P05977;Q545T7;Q6PCW9;E9PWG4;Q545G5;Q61935	17 kDa myosin light chain;Myosin light chain 3;Myosin light chain alkali 3;Myosin light polypeptide 6;Smooth muscle and nonmuscle myosin light chain alkali 6;MCG140959, isoform CRA_a;Myl6 protein;Myosin, light polypeptide 6, alkali, smooth muscle and non-muscle;Putative uncharacterized protein	Myl6;Myln;mCG_140959	>sp|Q60605|MYL6_MOUSE Myosin light polypeptide 6 OS=Mus musculus GN=Myl6 PE=1 SV=3;>tr|Q642K0|Q642K0_MOUSE MCG140959, isoform CRA_a OS=Mus musculus GN=Myl6 PE=2 SV=1;>tr|Q3TIG9|Q3TIG9_MOUSE Putative uncharacterized protein OS=Mus musculus GN=Myl6 PE=4 SV=1	78.1	16.93	151	0.894454			0.894454	NA	0.9003			0.9003	NA	1.001			1.001	NA
O70503;Q0VGQ1;Q9CSR6;Q8BPF1	17-beta-hydroxysteroid dehydrogenase 12;3-ketoacyl-CoA reductase;Estradiol 17-beta-dehydrogenase 12;KIK-I;Hydroxysteroid (17-beta) dehydrogenase 12;Hydroxysteroid (17-beta) dehydrogenase 12, isoform CRA_b;Hydroxysteroid (17-beta)dehydrogenase 12	Hsd17b12;Kik1;mCG_18031;RP23-41P22.3-001	>sp|O70503|DHB12_MOUSE Estradiol 17-beta-dehydrogenase 12 OS=Mus musculus GN=Hsd17b12 PE=2 SV=1;>tr|Q0VGQ1|Q0VGQ1_MOUSE Hydroxysteroid (17-beta) dehydrogenase 12 OS=Mus musculus GN=Hsd17b12 PE=2 SV=1	48.4	34.741	312	2.64599	2.62729	1.9338	2.40236	0.405894	2.737	2.6504	2.82598	2.73779	0.0877909	1.0208	0.99358	1.31377	1.10938	0.177525
P51660;Q3TT11;Q3UHW2	17-beta-hydroxysteroid dehydrogenase 4;3-alpha,7-alpha,12-alpha-trihydroxy-5-beta-cholest-24-enoyl-CoA hydratase;3-hydroxyacyl-CoA dehydrogenase;D-bifunctional protein;Peroxisomal multifunctional enzyme type 2;Putative uncharacterized protein	Edh17b4;Hsd17b4	>sp|P51660|DHB4_MOUSE Peroxisomal multifunctional enzyme type 2 OS=Mus musculus GN=Hsd17b4 PE=1 SV=3;>tr|Q3TT11|Q3TT11_MOUSE Putative uncharacterized protein OS=Mus musculus GN=Hsd17b4 PE=2 SV=1;>tr|Q3UHW2|Q3UHW2_MOUSE Putative uncharacterized protein OS=M	14	79.481	735	1.0157	1.05514	0.90559	0.992145	0.0775091	1.169	1.188	0.942951	1.09998	0.136325	1.0784	1.0742	0.876117	1.00957	0.115595
P50171;G3UX44	17-beta-hydroxysteroid dehydrogenase 8;3-oxoacyl-[acyl-carrier-protein] reductase;Estradiol 17-beta-dehydrogenase 8;Protein Ke6;Testosterone 17-beta-dehydrogenase 8	H2-Ke6;Hke6;Hsd17b8	>sp|P50171|DHB8_MOUSE Estradiol 17-beta-dehydrogenase 8 OS=Mus musculus GN=Hsd17b8 PE=1 SV=2;>tr|G3UX44|G3UX44_MOUSE Protein H2-Ke6 (Fragment) OS=Mus musculus GN=H2-Ke6 PE=3 SV=1	10.4	26.588	259		1.69411		1.69411	NA		1.0148		1.0148	NA		0.83523		0.83523	NA
Q99N15;A2AFQ2;Q9CYT3;O08756	17beta-hydroxysteroid dehydrogenase type 10/short chain L-3-hydroxyacyl-CoA dehydrogenase;Hydroxysteroid (17-beta) dehydrogenase 10;Putative uncharacterized protein;17-beta-hydroxysteroid dehydrogenase 10;3-hydroxy-2-methylbutyryl-CoA dehydrogenase;3-hydroxyacyl-CoA dehydrogenase type II;3-hydroxyacyl-CoA dehydrogenase type-2;Endoplasmic reticulum-associated amyloid beta-peptide-binding protein;M…	Hadh2;Hsd17b10;Hsd17b10/Schad;RP23-419G22.2-001;RP23-419G22.2-003;Erab	>tr|Q99N15|Q99N15_MOUSE 17beta-hydroxysteroid dehydrogenase type 10/short chain L-3-hydroxyacyl-CoA dehydrogenase OS=Mus musculus GN=Hsd17b10 PE=2 SV=1;>tr|A2AFQ2|A2AFQ2_MOUSE 3-hydroxyacyl-CoA dehydrogenase type-2 OS=Mus musculus GN=Hsd17b10 PE=3 SV=1;>tr	84.7	27.273	261	1.59747		0.9293	1.26338	0.472467	1.2547		1.49671	1.37571	0.17113	0.84923		1.83726	1.34324	0.69864
E9Q317;O55128;Q4FZH3;D3Z2N9;D3YY55;D3YY73;REV__O55124;REV__Q14BI5	18 kDa Sin3-associated polypeptide;Histone deacetylase complex subunit SAP18;Sin3-associated polypeptide p18;MCG49778;Putative uncharacterized protein;Sin3-associated polypeptide 18;Putative uncharacterized protein Sap18	Sap18;mCG_3526;mCG_49778	>tr|E9Q317|E9Q317_MOUSE Histone deacetylase complex subunit SAP18 OS=Mus musculus GN=Gm10094 PE=4 SV=1;>sp|O55128|SAP18_MOUSE Histone deacetylase complex subunit SAP18 OS=Mus musculus GN=Sap18 PE=1 SV=1;>tr|Q4FZH3|Q4FZH3_MOUSE MCG49778 OS=Mus musculus GN=S	45.3	19.586	172	1.11135	1.14379	0.88488	1.04667	0.14105	1.1069	1.1594	0.963855	1.07672	0.101206	1.0394	1.0943	1.2042	1.11263	0.0839132
Q9D1M7	19 kDa FK506-binding protein;FK506-binding protein 11;Peptidyl-prolyl cis-trans isomerase FKBP11;Rotamase	Fkbp11	>sp|Q9D1M7|FKB11_MOUSE Peptidyl-prolyl cis-trans isomerase FKBP11 OS=Mus musculus GN=Fkbp11 PE=2 SV=1	23.9	22.137	201	2.19727	2.41721	0.97084	1.86177	0.779369	2.5622	2.1678	2.67308	2.46769	0.265567	1.0993	1.0766	2.23644	1.47078	0.663176
C4B4E7;Q3TXT9;Q9D517	1-acylglycerol-3-phosphate O-acyltransferase 3, isoform CRA_a;Lysophosphatidic acid acyltransferase 3;Putative uncharacterized protein;1-acylglycerol-3-phosphate O-acyltransferase 3;1-acyl-sn-glycerol-3-phosphate acyltransferase gamma;Lysophosphatidic acid acyltransferase gamma	Agpat3;lpaat3;mCG_118398	>tr|C4B4E7|C4B4E7_MOUSE 1-acylglycerol-3-phosphate O-acyltransferase 3, isoform CRA_a OS=Mus musculus GN=Agpat3 PE=2 SV=1;>tr|Q3TXT9|Q3TXT9_MOUSE Putative uncharacterized protein OS=Mus musculus GN=Agpat3 PE=2 SV=1;>sp|Q9D517|PLCC_MOUSE 1-acyl-sn-glycerol-	5.9	43.295	376	2.14588			2.14588	NA	1.5224			1.5224	NA	1.2462			1.2462	NA
Q9DBL9;Q922Z5	1-acylglycerol-3-phosphate O-acyltransferase ABHD5;Abhydrolase domain-containing protein 5;Lipid droplet-binding protein CGI-58;Abhd5 protein	Abhd5	>sp|Q9DBL9|ABHD5_MOUSE 1-acylglycerol-3-phosphate O-acyltransferase ABHD5 OS=Mus musculus GN=Abhd5 PE=1 SV=1;>tr|Q922Z5|Q922Z5_MOUSE Abhd5 protein (Fragment) OS=Mus musculus GN=Abhd5 PE=2 SV=1	9.4	39.154	351			0.74729	0.74729	NA			2.88417	2.88417	NA			3.51692	3.51692	NA
Q3TFD2;Q8BJT4	1-acylglycerophosphocholine O-acyltransferase;1-alkylglycerophosphocholine O-acetyltransferase;Acetyl-CoA:lyso-platelet-activating factor acetyltransferase;Acyltransferase-like 2;Lysophosphatidylcholine acyltransferase 1	Aytl2;Lpcat1	>sp|Q3TFD2|PCAT1_MOUSE Lysophosphatidylcholine acyltransferase 1 OS=Mus musculus GN=Lpcat1 PE=1 SV=1	8.6	59.743	534			1.8092	1.8092	NA			1.62377	1.62377	NA			1.00244	1.00244	NA
O08709;Q53ZU7;Q6A0D0;Q6GT24;D3Z0Y2;Q8BPD3;Q8BG37	1-Cys peroxiredoxin;Acidic calcium-independent phospholipase A2;Antioxidant protein 2;Non-selenium glutathione peroxidase;Peroxiredoxin-6;Peroxiredoxin 6;Putative uncharacterized protein;MKIAA0106 protein;Putative uncharacterized protein Prdx6	Aop2;Ltw4;Prdx5;Prdx6;mKIAA0106	>sp|O08709|PRDX6_MOUSE Peroxiredoxin-6 OS=Mus musculus GN=Prdx6 PE=1 SV=3;>tr|Q53ZU7|Q53ZU7_MOUSE Peroxiredoxin 6 OS=Mus musculus GN=Prdx6 PE=2 SV=1;>tr|Q6A0D0|Q6A0D0_MOUSE MKIAA0106 protein (Fragment) OS=Mus musculus GN=Prdx6 PE=2 SV=1;>tr|Q6GT24|Q6GT24_M	82.6	24.87	224	1.67227	1.74804	1.1792	1.53317	0.308878	1.4158	1.4429	1.05445	1.30438	0.216871	0.83218	0.83199	1.17843	0.947532	0.19996
G5E8N7;Q9JLV6;E9Q9A5;Q3T9F5	2(3)-polynucleotidase;Bifunctional polynucleotide phosphatase/kinase;DNA 5-kinase/3-phosphatase;Polynucleotide 3-phosphatase;Polynucleotide 5-hydroxyl-kinase;Polynucleotide kinase-3-phosphatase;Putative uncharacterized protein	Pnkp	>tr|G5E8N7|G5E8N7_MOUSE Bifunctional polynucleotide phosphatase/kinase OS=Mus musculus GN=Pnkp PE=4 SV=1;>sp|Q9JLV6|PNKP_MOUSE Bifunctional polynucleotide phosphatase/kinase OS=Mus musculus GN=Pnkp PE=1 SV=2;>tr|E9Q9A5|E9Q9A5_MOUSE Bifunctional polynucleot	7.5	57.214	522	1.29349			1.29349	NA	0.62904			0.62904	NA	0.70324			0.70324	NA
Q8BLN5	2,3-epoxysqualene--lanosterol cyclase;Lanosterol synthase;Oxidosqualene--lanosterol cyclase	Lss	>sp|Q8BLN5|ERG7_MOUSE Lanosterol synthase OS=Mus musculus GN=Lss PE=2 SV=2	16.1	83.14	733	1.29354	1.31987	1.3327	1.31537	0.019962	1.4053	1.2748	1.36156	1.34722	0.0664216	1.0128	0.98965	0.954836	0.985762	0.0291768
Q4FJK0;Q9CQ62	2,4-dienoyl CoA reductase 1, mitochondrial;Decr1 protein;Putative uncharacterized protein;2,4-dienoyl-CoA reductase [NADPH];2,4-dienoyl-CoA reductase, mitochondrial	Decr1;RP23-338J24.3-001	>tr|Q4FJK0|Q4FJK0_MOUSE 2,4-dienoyl CoA reductase 1, mitochondrial OS=Mus musculus GN=Decr1 PE=2 SV=1;>sp|Q9CQ62|DECR_MOUSE 2,4-dienoyl-CoA reductase, mitochondrial OS=Mus musculus GN=Decr1 PE=1 SV=1	16.1	36.213	335	1.57893	1.78314	0.91691	1.42633	0.452828	1.6994	1.4906	1.4243	1.5381	0.14357	0.99798	0.98536	1.79199	1.25844	0.462106
Q3TIU4	2,5-phosphodiesterase 12	Pde12	>sp|Q3TIU4|PDE12_MOUSE 2,5-phosphodiesterase 12 OS=Mus musculus GN=Pde12 PE=2 SV=2	7.4	67.513	608		1.0092	0.83235	0.920777	0.125055		1.0358	1.06847	1.05213	0.0230993		0.78052	1.17008	0.975302	0.275463
Q9CQ49;D3Z3D2	20 kDa nuclear cap-binding protein;NCBP 20 kDa subunit;Nuclear cap-binding protein subunit 2;Putative uncharacterized protein Ncbp2	Cbp20;Ncbp2	>sp|Q9CQ49|NCBP2_MOUSE Nuclear cap-binding protein subunit 2 OS=Mus musculus GN=Ncbp2 PE=1 SV=1;>tr|D3Z3D2|D3Z3D2_MOUSE Nuclear cap-binding protein subunit 2 OS=Mus musculus GN=Ncbp2 PE=4 SV=1	23.1	18.017	156	0.745045	0.82713	0.53995	0.704042	0.147916	0.8219	0.87406	0.636659	0.77754	0.124763	1.1844	1.082	0.985319	1.08391	0.0995543
P63028;D3YU75	21 kDa polypeptide;p21;p23;Translationally-controlled tumor protein;Putative uncharacterized protein Tpt1	Tpt1;Trt	>sp|P63028|TCTP_MOUSE Translationally-controlled tumor protein OS=Mus musculus GN=Tpt1 PE=1 SV=1;>tr|D3YU75|D3YU75_MOUSE Translationally-controlled tumor protein OS=Mus musculus GN=Tpt1 PE=4 SV=1	73.8	19.462	172	0.948947	0.888731	0.94536	0.927679	0.0337779	1.1843	1.1417	0.517947	0.947982	0.37303	1.1637	1.2328	0.678058	1.02485	0.302314
P62340	21 kDa TBP-like protein;TATA box-binding protein-like protein 1;TATA box-binding protein-related factor 2;TBP-like factor;TBP-related protein	Tbpl1;Tlf;Tlp;Tlp21;Trf2;Trp	>sp|P62340|TBPL1_MOUSE TATA box-binding protein-like protein 1 OS=Mus musculus GN=Tbpl1 PE=2 SV=1	9.7	20.886	186	1.09853			1.09853	NA	1.1247			1.1247	NA	0.92456			0.92456	NA
Q9D1D4;Q3UFG5	21 kDa transmembrane-trafficking protein;Transmembrane emp24 domain-containing protein 10;Transmembrane protein Tmp21	Tmed10;Tmp21	>sp|Q9D1D4|TMEDA_MOUSE Transmembrane emp24 domain-containing protein 10 OS=Mus musculus GN=Tmed10 PE=2 SV=1	44.7	24.911	219	1.32414	1.27979	0.90757	1.1705	0.228779	1.3969	1.4274	1.41141	1.4119	0.0152559	1.1185	1.1209	1.56927	1.26956	0.259561
Q91XV3	22 kDa neuronal tissue-enriched acidic protein;Brain acid soluble protein 1;Neuronal axonal membrane protein NAP-22	Basp1;Nap22	>sp|Q91XV3|BASP1_MOUSE Brain acid soluble protein 1 OS=Mus musculus GN=Basp1 PE=1 SV=3	87.2	22.086	226	1.29318	1.48463	1.3141	1.36397	0.105016	1.1926	1.1556	1.38334	1.24385	0.122211	0.91698	0.89472	1.14046	0.984053	0.135908
O54998;Q3UU11	23 kDa FK506-binding protein;FK506-binding protein 7;Peptidyl-prolyl cis-trans isomerase FKBP7;Rotamase;FK506 binding protein 7;Putative uncharacterized protein	Fkbp23;Fkbp7;mCG_68007;RP23-468L22.3-001	>sp|O54998|FKBP7_MOUSE Peptidyl-prolyl cis-trans isomerase FKBP7 OS=Mus musculus GN=Fkbp7 PE=1 SV=1;>tr|Q3UU11|Q3UU11_MOUSE FK506 binding protein 7 OS=Mus musculus GN=Fkbp7 PE=2 SV=1	10.1	24.913	218	0.563666			0.563666	NA	1.1755			1.1755	NA	1.5823			1.5823	NA
B2RWV7;B7ZND7;Q8BQ30	2310014H01Rik protein;Phostensin;Protein phosphatase 1 F-actin cytoskeleton-targeting subunit	2310014H01Rik	>tr|B2RWV7|B2RWV7_MOUSE 2310014H01Rik protein OS=Mus musculus GN=2310014H01Rik PE=2 SV=1;>tr|B7ZND7|B7ZND7_MOUSE 2310014H01Rik protein OS=Mus musculus GN=2310014H01Rik PE=2 SV=1;>sp|Q8BQ30|PPR18_MOUSE Phostensin OS=Mus musculus GN=Ppp1r18 PE=1 SV=1	7.2	65.586	594	0.845166	0.880127		0.862646	0.0247212	1.2112	1.3132		1.2622	0.0721249	1.2565	1.069		1.16275	0.132583
P35762;Q3UWG5	26 kDa cell surface protein TAPA-1;CD81 antigen;Target of the antiproliferative antibody 1;Putative uncharacterized protein	Cd81;Tapa1	>sp|P35762|CD81_MOUSE CD81 antigen OS=Mus musculus GN=Cd81 PE=1 SV=2;>tr|Q3UWG5|Q3UWG5_MOUSE Putative uncharacterized protein OS=Mus musculus GN=Cd81 PE=2 SV=1	27.5	25.814	236	0.692281	0.708165	0.36757	0.589339	0.192222	0.76543	0.75507	0.931012	0.817171	0.0987255	1.1133	1.044	2.43879	1.53203	0.786039
P62334;Q14AQ1;Q8QZS9	26S protease regulatory subunit 10B;26S proteasome AAA-ATPase subunit RPT4;Proteasome 26S subunit ATPase 6;Proteasome subunit p42;Proteasome (Prosome, macropain) 26S subunit, ATPase, 6;Proteasome (Prosome, macropain) 26S subunit, ATPase, 6, isoform CRA_b;Psmc6 protein	Psmc6;Sug2;mCG_2025	>sp|P62334|PRS10_MOUSE 26S protease regulatory subunit 10B OS=Mus musculus GN=Psmc6 PE=1 SV=1;>tr|Q14AQ1|Q14AQ1_MOUSE Proteasome (Prosome, macropain) 26S subunit, ATPase, 6 OS=Mus musculus GN=Psmc6 PE=2 SV=1;>tr|Q8QZS9|Q8QZS9_MOUSE Psmc6 protein (Fragment)	79.4	44.172	389	1.00077	0.996314	1.0123	1.00313	0.0082498	0.97252	0.96727	0.888415	0.942735	0.0471156	0.9886	0.9759	1.06584	1.01011	0.0486748
P62192;Q542I9;REV__Q5NCI0;REV__Q6ZPP3;REV__Q8K2H4;REV__Q6NXN0	26S protease regulatory subunit 4;26S proteasome AAA-ATPase subunit RPT2;Proteasome 26S subunit ATPase 1;MCG122657;Putative uncharacterized protein	Psmc1;mCG_122657	>sp|P62192|PRS4_MOUSE 26S protease regulatory subunit 4 OS=Mus musculus GN=Psmc1 PE=1 SV=1;>tr|Q542I9|Q542I9_MOUSE MCG122657 OS=Mus musculus GN=Psmc1 PE=2 SV=1	59.1	49.184	440	0.9802	0.981354	0.66298	0.874845	0.183481	1.0069	0.96451	0.910249	0.960553	0.0484466	1.0247	0.94611	1.48845	1.15309	0.293079
P54775;Q3TUN5;Q569X4;Q3TFA5;Q3TJ97;Q8BKU2;Q3UBF0;Q52L53	26S protease regulatory subunit 6B;26S proteasome AAA-ATPase subunit RPT3;CIP21;MB67-interacting protein;MIP224;Proteasome 26S subunit ATPase 4;Tat-binding protein 7;Putative uncharacterized protein;Proteasome (Prosome, macropain) 26S subunit, ATPase, 4;Psmc4 protein	Psmc4;Tbp7	>sp|P54775|PRS6B_MOUSE 26S protease regulatory subunit 6B OS=Mus musculus GN=Psmc4 PE=1 SV=2;>tr|Q3TUN5|Q3TUN5_MOUSE Putative uncharacterized protein OS=Mus musculus GN=Psmc4 PE=2 SV=1;>tr|Q569X4|Q569X4_MOUSE Proteasome (Prosome, macropain) 26S subunit, AT	70.8	47.408	418	0.93791	0.953562	0.57807	0.823181	0.212416	0.9407	0.89893	0.717206	0.852279	0.118826	0.98336	1.0335	1.15841	1.05842	0.0901488
Q8BJY1;Q921U5;F7BA91;B0R0S3	26S protease subunit S5 basic;26S proteasome non-ATPase regulatory subunit 5;26S proteasome subunit S5B	Kiaa0072;Psmd5	>sp|Q8BJY1|PSMD5_MOUSE 26S proteasome non-ATPase regulatory subunit 5 OS=Mus musculus GN=Psmd5 PE=2 SV=4	48.2	55.971	504	0.985416	0.987752	1.0972	1.02346	0.0638749	0.95202	0.90867	0.971157	0.943949	0.0320157	0.90057	0.91572	0.928678	0.914989	0.014068
Q3TXS7;Q05CG9;Q8BU34;Q8CGG2;Q5HZG6;Q8CGI9;J3QN38;A0JLU3;D6RGR5	26S proteasome non-ATPase regulatory subunit 1;26S proteasome regulatory subunit RPN2;26S proteasome regulatory subunit S1;Psmd1 protein;Putative uncharacterized protein	Psmd1	>sp|Q3TXS7|PSMD1_MOUSE 26S proteasome non-ATPase regulatory subunit 1 OS=Mus musculus GN=Psmd1 PE=1 SV=1;>tr|Q05CG9|Q05CG9_MOUSE Psmd1 protein (Fragment) OS=Mus musculus GN=Psmd1 PE=2 SV=1;>tr|Q8BU34|Q8BU34_MOUSE Putative uncharacterized protein (Fragment)	46.4	105.73	953	0.987167	0.978378	0.92343	0.962992	0.034542	0.98558	1.0378	0.781311	0.934897	0.135548	1.0068	1.0518	0.84868	0.969093	0.106681
Q9D8W5;Q3U8F5;B1AT36;Q3TRH2;Q9CSW4	26S proteasome non-ATPase regulatory subunit 12;26S proteasome regulatory subunit p55;26S proteasome regulatory subunit RPN5;Putative uncharacterized protein;Proteasome (Prosome, macropain) 26S subunit, non-ATPase, 12	Psmd12;RP23-319N7.1-002	>sp|Q9D8W5|PSD12_MOUSE 26S proteasome non-ATPase regulatory subunit 12 OS=Mus musculus GN=Psmd12 PE=2 SV=4;>tr|Q3U8F5|Q3U8F5_MOUSE Putative uncharacterized protein OS=Mus musculus GN=Psmd12 PE=2 SV=1;>tr|B1AT36|B1AT36_MOUSE 26S proteasome non-ATPase regula	66.2	52.895	456	0.902201	0.890313	1.2158	1.00277	0.184584	0.97056	0.9644	0.874814	0.936591	0.0535893	1.0534	1.0678	0.826925	0.982708	0.135105
P14685;Q3U5M8;Q8BK46;Q3ULJ5;F7B7L8;A3KFN0	26S proteasome non-ATPase regulatory subunit 3;26S proteasome regulatory subunit RPN3;26S proteasome regulatory subunit S3;Proteasome subunit p58;Transplantation antigen P91A;Tum-P91A antigen;Putative uncharacterized protein	P91a;Psmd3;Tstap91a	>sp|P14685|PSMD3_MOUSE 26S proteasome non-ATPase regulatory subunit 3 OS=Mus musculus GN=Psmd3 PE=2 SV=3;>tr|Q3U5M8|Q3U5M8_MOUSE Putative uncharacterized protein OS=Mus musculus GN=Psmd3 PE=2 SV=1;>tr|Q8BK46|Q8BK46_MOUSE Putative uncharacterized protein OS	67.2	60.718	530	0.930406	0.928333	0.91254	0.923759	0.00977146	0.90102	0.95048	0.983961	0.945154	0.0417264	0.99684	0.99622	1.01411	1.00239	0.0101524
O35226;Q9CY29	26S proteasome non-ATPase regulatory subunit 4;26S proteasome regulatory subunit RPN10;26S proteasome regulatory subunit S5A;Multiubiquitin chain-binding protein;Putative uncharacterized protein	Mcb1;Psmd4	>sp|O35226|PSMD4_MOUSE 26S proteasome non-ATPase regulatory subunit 4 OS=Mus musculus GN=Psmd4 PE=1 SV=1;>tr|Q9CY29|Q9CY29_MOUSE Putative uncharacterized protein OS=Mus musculus GN=Psmd4 PE=2 SV=1	6.9	40.703	376	0.876885	0.907359	0.55222	0.778821	0.196833	0.78381	0.9957	0.682175	0.820562	0.159961	0.94577	1.0706	1.40418	1.14018	0.236994
Q99JI4;Q8C1T2	26S proteasome non-ATPase regulatory subunit 6;26S proteasome regulatory subunit RPN7;26S proteasome regulatory subunit S10;p42A;Putative uncharacterized protein	Psmd6	>sp|Q99JI4|PSMD6_MOUSE 26S proteasome non-ATPase regulatory subunit 6 OS=Mus musculus GN=Psmd6 PE=2 SV=1;>tr|Q8C1T2|Q8C1T2_MOUSE Putative uncharacterized protein OS=Mus musculus GN=Psmd6 PE=2 SV=1	60.2	45.536	389	0.899119	0.91191	0.95929	0.923439	0.0316993	0.98805	0.93573	0.95338	0.959053	0.0266174	1.0322	0.99626	0.929109	0.985856	0.052327
Q9CX56;Q8BKP5;Q9CPS5;Q3TVY0;Q3TW90;Q99JB5;Q3TG45;Q3U617;Q3TI95	26S proteasome non-ATPase regulatory subunit 8;26S proteasome regulatory subunit RPN12;26S proteasome regulatory subunit S14;Putative uncharacterized protein;Proteasome (Prosome, macropain) 26S subunit, non-ATPase, 8;Psmd8 protein	Psmd8	>sp|Q9CX56|PSMD8_MOUSE 26S proteasome non-ATPase regulatory subunit 8 OS=Mus musculus GN=Psmd8 PE=2 SV=2;>tr|Q8BKP5|Q8BKP5_MOUSE Putative uncharacterized protein OS=Mus musculus GN=Psmd8 PE=2 SV=1;>tr|Q9CPS5|Q9CPS5_MOUSE Putative uncharacterized protein OS	36.5	39.93	353	1.03614	1.02822	0.70761	0.923992	0.187434	1.0184	1.0213	1.01581	1.0185	0.00274845	0.92921	0.98008	1.16918	1.02616	0.126447
Q8BKT8	26S proteasome-associated UCH37-interacting protein 1;HAUS augmin-like complex subunit 7;UCHL5-interacting protein	Haus7;Uchl5ip;Uip1	>sp|Q8BKT8|HAUS7_MOUSE HAUS augmin-like complex subunit 7 OS=Mus musculus GN=Haus7 PE=1 SV=2	10.4	40.656	364	0.989903	0.704325	0.41023	0.701486	0.289847	0.61938	0.74283	0.918527	0.760246	0.150332	0.99143	1.2524	2.37327	1.53903	0.734158
O88271	27 kDa craniofacial protein;Bucentaur;Craniofacial development protein 1;Protein Cp27	Bcnt;Cfdp;Cfdp1;Cp27	>sp|O88271|CFDP1_MOUSE Craniofacial development protein 1 OS=Mus musculus GN=Cfdp1 PE=1 SV=1	21	32.921	295	0.81182	0.87558	0.85372	0.84704	0.0324006	0.88397	0.88389	0.880437	0.882766	0.00201726	1.157	1.1384	0.973805	1.08973	0.100828
O88630;Q80UU0	28 kDa cis-Golgi SNARE p28;28 kDa Golgi SNARE protein;Golgi SNAP receptor complex member 1	Gosr1;Gs28	>sp|O88630|GOSR1_MOUSE Golgi SNAP receptor complex member 1 OS=Mus musculus GN=Gosr1 PE=1 SV=2;>tr|Q80UU0|Q80UU0_MOUSE Golgi SNAP receptor complex member 1 OS=Mus musculus GN=Gosr1 PE=2 SV=1	8.8	28.489	250		0.859623	0.37339	0.616507	0.343819		1.0101	0.985513	0.997806	0.0173857		1.1182	3.06589	2.09204	1.37722
O35680;E9PUY1	28S ribosomal protein S12, mitochondrial;MT-RPS12	Mrps12;Rpms12	>sp|O35680|RT12_MOUSE 28S ribosomal protein S12, mitochondrial OS=Mus musculus GN=Mrps12 PE=2 SV=1;>tr|E9PUY1|E9PUY1_MOUSE 28S ribosomal protein S12, mitochondrial (Fragment) OS=Mus musculus GN=Mrps12 PE=3 SV=1	13.7	15.437	139		2.11864		2.11864	NA		1.6301		1.6301	NA		0.93613		0.93613	NA
Q9CPX7	28S ribosomal protein S16, mitochondrial	Mrps16;Rpms16	>sp|Q9CPX7|RT16_MOUSE 28S ribosomal protein S16, mitochondrial OS=Mus musculus GN=Mrps16 PE=2 SV=1	43.7	15.192	135	1.64761	1.74816	0.97558	1.45712	0.420042	1.308	1.2952	1.38095	1.32805	0.0462567	0.78223	0.80833	1.19063	0.927064	0.228629
Q9CQE3;D3Z198	28S ribosomal protein S17, mitochondrial;Putative uncharacterized protein Mrps17	Mrps17;Rpms17	>sp|Q9CQE3|RT17_MOUSE 28S ribosomal protein S17, mitochondrial OS=Mus musculus GN=Mrps17 PE=2 SV=1;>tr|D3Z198|D3Z198_MOUSE 28S ribosomal protein S17, mitochondrial (Fragment) OS=Mus musculus GN=Mrps17 PE=4 SV=1	44.2	13.382	120	1.80268		1.4221	1.61239	0.26911	1.4706		1.5615	1.51605	0.0642758	0.86439		1.13202	0.998203	0.18924
Q924T2;Q8BQ99	28S ribosomal protein S2, mitochondrial;Putative uncharacterized protein	Mrps2	>sp|Q924T2|RT02_MOUSE 28S ribosomal protein S2, mitochondrial OS=Mus musculus GN=Mrps2 PE=2 SV=1;>tr|Q8BQ99|Q8BQ99_MOUSE Putative uncharacterized protein OS=Mus musculus GN=Mrps2 PE=2 SV=1	30.6	32.313	291	1.46886	1.74523	0.93968	1.38459	0.409334	1.4956	1.3916	1.4096	1.43227	0.0555813	1.0045	0.92941	1.22108	1.05166	0.151444
P58059;Q059G7;D3YVZ9	28S ribosomal protein S21, mitochondrial;MCG16762, isoform CRA_a;Mitochondrial ribosomal protein S21;Putative uncharacterized protein Mrps21	Mrps21;Rpms21;mCG_16762	>sp|P58059|RT21_MOUSE 28S ribosomal protein S21, mitochondrial OS=Mus musculus GN=Mrps21 PE=2 SV=1;>tr|Q059G7|Q059G7_MOUSE MCG16762, isoform CRA_a OS=Mus musculus GN=Mrps21 PE=2 SV=1;>tr|D3YVZ9|D3YVZ9_MOUSE 28S ribosomal protein S21, mitochondrial (Fragmen	31	10.561	87	1.52779	1.6094		1.56859	0.0577058	1.5961	1.5611		1.5786	0.0247487	0.91795	0.98677		0.95236	0.0486631
Q9CXW2	28S ribosomal protein S22, mitochondrial	Mrps22;Rpms22	>sp|Q9CXW2|RT22_MOUSE 28S ribosomal protein S22, mitochondrial OS=Mus musculus GN=Mrps22 PE=2 SV=1	8.1	41.192	359		1.52901	0.47008	0.999543	0.748773		1.4462	1.35496	1.40058	0.0645175		0.88567	2.27692	1.58129	0.983762
Q9CQV5	28S ribosomal protein S24, mitochondrial	Mrps24	>sp|Q9CQV5|RT24_MOUSE 28S ribosomal protein S24, mitochondrial OS=Mus musculus GN=Mrps24 PE=2 SV=1	18	18.901	167	1.42992	1.39373	1.2626	1.36208	0.0880344	1.1982	1.3156	1.31827	1.27736	0.0685647	0.8517	0.88248	1.0448	0.926327	0.103749
Q9D125;Q6KAU3	28S ribosomal protein S25, mitochondrial;MFLJ00023 protein	Mrps25;Rpms25;mFLJ00023	>sp|Q9D125|RT25_MOUSE 28S ribosomal protein S25, mitochondrial OS=Mus musculus GN=Mrps25 PE=1 SV=1;>tr|Q6KAU3|Q6KAU3_MOUSE MFLJ00023 protein (Fragment) OS=Mus musculus GN=Mrps25 PE=2 SV=1	24	19.92	171	2.75657		1.0528	1.90468	1.20475	2.5994		3.18898	2.89419	0.416895	0.86109		3.17955	2.02032	1.6394
Q80ZS3	28S ribosomal protein S26, mitochondrial	Mrps26	>sp|Q80ZS3|RT26_MOUSE 28S ribosomal protein S26, mitochondrial OS=Mus musculus GN=Mrps26 PE=2 SV=1	41	23.443	200	1.21884	1.06735	0.78438	1.02352	0.220522	1.3113	1.0575	1.23632	1.20171	0.130393	1.0172	1.2111	1.30507	1.17779	0.146799
Q8BK72;Q80ZI4;Q6A096	28S ribosomal protein S27, mitochondrial;Mrps27 protein	Mrps27	>sp|Q8BK72|RT27_MOUSE 28S ribosomal protein S27, mitochondrial OS=Mus musculus GN=Mrps27 PE=2 SV=2;>tr|Q80ZI4|Q80ZI4_MOUSE Mrps27 protein OS=Mus musculus GN=Mrps27 PE=2 SV=1	15.4	47.778	415	1.37633	1.19541	0.90964	1.16046	0.2353	1.0164	1.2284	1.2548	1.16653	0.130687	0.99705	1.011	1.38034	1.12946	0.217377
Q9CY16	28S ribosomal protein S28, mitochondrial	Mrps28	>sp|Q9CY16|RT28_MOUSE 28S ribosomal protein S28, mitochondrial OS=Mus musculus GN=Mrps28 PE=2 SV=1	36.6	20.52	186	1.36221	1.39142		1.37682	0.0206534	1.3287	1.3533		1.341	0.0173948	0.85286	0.92999		0.891425	0.0545391
G3X9M0;Q9ER88;G3UWZ6;G3UWM7;G3UZC0;G3UWJ4;G3UWR5;G3UYM6	28S ribosomal protein S29, mitochondrial;Death-associated protein 3	Dap3;Mrps29	>tr|G3X9M0|G3X9M0_MOUSE 28S ribosomal protein S29, mitochondrial OS=Mus musculus GN=Dap3 PE=4 SV=1;>sp|Q9ER88|RT29_MOUSE 28S ribosomal protein S29, mitochondrial OS=Mus musculus GN=Dap3 PE=2 SV=1;>tr|G3UWZ6|G3UWZ6_MOUSE 28S ribosomal protein S29, mitochond	15.7	45.287	396	1.5141	1.35157	0.86413	1.24327	0.338248	1.2467	1.2531	1.20562	1.23514	0.0257656	0.75461	0.87719	1.79501	1.14227	0.568602
Q9D0G0	28S ribosomal protein S30, mitochondrial	Mrps30	>sp|Q9D0G0|RT30_MOUSE 28S ribosomal protein S30, mitochondrial OS=Mus musculus GN=Mrps30 PE=2 SV=1	14.7	49.939	442	1.26944	1.44431	1.1245	1.27942	0.160141	1.0595	1.181	1.29266	1.17772	0.116613	0.82651	0.8783	1.17509	0.959966	0.188092
Q61733	28S ribosomal protein S31, mitochondrial;Imogen 38	Imogn38;Mrps31	>sp|Q61733|RT31_MOUSE 28S ribosomal protein S31, mitochondrial OS=Mus musculus GN=Mrps31 PE=2 SV=1	32.6	43.88	384	1.581	1.65739		1.61919	0.0540107	1.5376	1.5515		1.54455	0.00982878	0.97703	0.7855		0.881265	0.135432
Q9JIK9	28S ribosomal protein S34, mitochondrial;T-complex expressed gene 2 protein	Mrps34;Tce2	>sp|Q9JIK9|RT34_MOUSE 28S ribosomal protein S34, mitochondrial OS=Mus musculus GN=Mrps34 PE=2 SV=1	39.9	25.826	218	1.19022	1.20501	0.76676	1.054	0.248864	1.1135	0.97619	1.27316	1.12095	0.148623	0.87862	1.0195	1.9793	1.29247	0.598964
Q8BJZ4	28S ribosomal protein S35, mitochondrial	Mrps35	>sp|Q8BJZ4|RT35_MOUSE 28S ribosomal protein S35, mitochondrial OS=Mus musculus GN=Mrps35 PE=2 SV=2	32.8	35.975	320	1.28322	1.30806	0.82942	1.14023	0.269459	0.99076	1.007	1.19446	1.06407	0.113208	0.89629	0.94126	1.67316	1.17024	0.436127
Q9CQX8;G3UWB2;Q9D6T9;J3QPR8	28S ribosomal protein S36, mitochondrial;Putative uncharacterized protein	Mrps36	>sp|Q9CQX8|RT36_MOUSE 28S ribosomal protein S36, mitochondrial OS=Mus musculus GN=Mrps36 PE=1 SV=1;>tr|G3UWB2|G3UWB2_MOUSE MCG14758 OS=Mus musculus GN=Mrps36-ps1 PE=4 SV=1;>tr|Q9D6T9|Q9D6T9_MOUSE 28S ribosomal protein S36, mitochondrial OS=Mus musculus GN=	56.9	11.101	102	1.45357	1.40479	1.0122	1.29019	0.241977	1.3275	1.2445	1.22242	1.26481	0.0554054	0.9185	0.82343	1.14637	0.962766	0.165958
P58064;Q3TLQ4	28S ribosomal protein S6, mitochondrial;Putative uncharacterized protein	Mrps6;Rpms6	>sp|P58064|RT06_MOUSE 28S ribosomal protein S6, mitochondrial OS=Mus musculus GN=Mrps6 PE=2 SV=3;>tr|Q3TLQ4|Q3TLQ4_MOUSE Putative uncharacterized protein OS=Mus musculus GN=Mrps6 PE=2 SV=1	38.4	14.308	125	1.70515	1.61744	1.2064	1.50966	0.266269	1.8726	1.9054	1.42013	1.73271	0.271198	1.0859	1.058	1.22948	1.12446	0.0920153
Q9D7N3;Q3UMV5;Q5XJX8;Q78IX0;Q9ER89	28S ribosomal protein S9, mitochondrial;Putative uncharacterized protein;Mrps9 protein	Mrps9	>sp|Q9D7N3|RT09_MOUSE 28S ribosomal protein S9, mitochondrial OS=Mus musculus GN=Mrps9 PE=1 SV=3;>tr|Q3UMV5|Q3UMV5_MOUSE Putative uncharacterized protein OS=Mus musculus GN=Mrps9 PE=2 SV=1;>tr|Q5XJX8|Q5XJX8_MOUSE Mrps9 protein (Fragment) OS=Mus musculus GN	31	44.929	390	1.62866	1.41275	0.87918	1.30686	0.385798	1.3666	1.2762	1.13711	1.25997	0.115601	0.97075	1.0319	1.30639	1.10301	0.178762
O88986;E9PWY6;Q9CZ08	2-amino-3-ketobutyrate coenzyme A ligase, mitochondrial;Aminoacetone synthase;Glycine acetyltransferase;Putative uncharacterized protein	Gcat;Kbl	>sp|O88986|KBL_MOUSE 2-amino-3-ketobutyrate coenzyme A ligase, mitochondrial OS=Mus musculus GN=Gcat PE=1 SV=2;>tr|E9PWY6|E9PWY6_MOUSE 2-amino-3-ketobutyrate coenzyme A ligase, mitochondrial OS=Mus musculus GN=Gcat PE=3 SV=1;>tr|Q9CZ08|Q9CZ08_MOUSE Putativ	16.8	44.93	416	1.53182	1.26443	0.62781	1.14135	0.4644	1.1342	1.1992	1.08663	1.14001	0.0565114	0.81334	0.85834	1.699	1.12356	0.498856
Q6PDY2	2-aminoethanethiol dioxygenase;Cysteamine dioxygenase	Ado;Gm237	>sp|Q6PDY2|AEDO_MOUSE 2-aminoethanethiol dioxygenase OS=Mus musculus GN=Ado PE=1 SV=2	25.8	28.372	256	0.938174	0.949938	0.62186	0.836658	0.186113	0.92069	0.94637	1.04703	0.971364	0.0667769	1.0304	0.9705	1.93495	1.31195	0.540363
Q99LR1;D6RFU2;F7BHM8	2-arachidonoylglycerol hydrolase;Abhydrolase domain-containing protein 12;Monoacylglycerol lipase ABHD12	Abhd12	>sp|Q99LR1|ABD12_MOUSE Monoacylglycerol lipase ABHD12 OS=Mus musculus GN=Abhd12 PE=1 SV=2;>tr|D6RFU2|D6RFU2_MOUSE Monoacylglycerol lipase ABHD12 OS=Mus musculus GN=Abhd12 PE=4 SV=1	17.8	45.269	398	2.51326		1.4509	1.98208	0.7512	1.9382		2.51313	2.22567	0.406538	0.93733		1.67356	1.30544	0.52059
O09174;Q3TUS8;Q91YQ8	2-methylacyl-CoA racemase;Alpha-methylacyl-CoA racemase;Putative uncharacterized protein;Amacr protein	Amacr;Macr1	>sp|O09174|AMACR_MOUSE Alpha-methylacyl-CoA racemase OS=Mus musculus GN=Amacr PE=1 SV=4;>tr|Q3TUS8|Q3TUS8_MOUSE Putative uncharacterized protein OS=Mus musculus GN=Amacr PE=2 SV=1;>tr|Q91YQ8|Q91YQ8_MOUSE Amacr protein OS=Mus musculus GN=Amacr PE=2 SV=1	5.8	41.704	381	1.26878		0.59996	0.934369	0.472926	1.3261		1.33651	1.3313	0.00735766	0.93541		2.51724	1.72633	1.11852
Q60597;Q6P8I7;E9Q7L0;B2RXT3;Q5SVY0;Q5SVY1	2-oxoglutarate dehydrogenase complex component E1;2-oxoglutarate dehydrogenase, mitochondrial;Alpha-ketoglutarate dehydrogenase	Kiaa4192;Ogdh	>sp|Q60597|ODO1_MOUSE 2-oxoglutarate dehydrogenase, mitochondrial OS=Mus musculus GN=Ogdh PE=1 SV=3	21.5	116.45	1023	1.49314	1.58426	1.4089	1.49543	0.0877019	1.4001	1.3842	1.42169	1.402	0.0188149	0.92805	0.8692	1.07511	0.957452	0.106056
Q9D2G2	2-oxoglutarate dehydrogenase complex component E2;Dihydrolipoamide succinyltransferase component of 2-oxoglutarate dehydrogenase complex;Dihydrolipoyllysine-residue succinyltransferase component of 2-oxoglutarate dehydrogenase complex, mitochondrial;E2K	Dlst	>sp|Q9D2G2|ODO2_MOUSE Dihydrolipoyllysine-residue succinyltransferase component of 2-oxoglutarate dehydrogenase complex, mitochondrial OS=Mus musculus GN=Dlst PE=1 SV=1	27.8	48.994	454	1.6714	1.70695	0.83578	1.40471	0.493029	1.3167	1.3846	1.36599	1.35576	0.0350861	0.85414	0.83496	1.5539	1.081	0.409659
P17182;Q5FW97;Q6PHC1;Q8CF78;B0QZL1;B1ARR7;B1ARR6;Q9WV89	2-phospho-D-glycerate hydro-lyase;Alpha-enolase;Enolase 1;Non-neural enolase;Enolase	Eno1;Eno-1;EG433182;mCG_115657;mCG_17183;RP23-278I3.3-001;RP23-278I3.3-002	>sp|P17182|ENOA_MOUSE Alpha-enolase OS=Mus musculus GN=Eno1 PE=1 SV=3;>tr|Q5FW97|Q5FW97_MOUSE Enolase G OS=Mus musculus GN=Eno1 PE=2 SV=1;>tr|Q6PHC1|Q6PHC1_MOUSE Enolase OS=Mus musculus GN=Eno1 PE=2 SV=1;>tr|Q8CF78|Q8CF78_MOUSE Enolase OS=Mus musculus GN=E	89.9	47.14	434	0.893815	0.906783	1.3799	1.06017	0.276974	0.93966	0.936	0.908348	0.928003	0.0171197	1.0316	1.0193	0.428412	0.826437	0.344755
P21550;Q5SX58;Q4FK59;Q5SX59;J3QPZ9;Q5SX60;Q5SX61	2-phospho-D-glycerate hydro-lyase;Beta-enolase;Enolase 3;Muscle-specific enolase;Skeletal muscle enolase;Enolase	Eno3;Eno-3;DN-183N8.17-001;mCG_21166;RP23-326P7.4-001	>sp|P21550|ENOB_MOUSE Beta-enolase OS=Mus musculus GN=Eno3 PE=1 SV=3;>tr|Q5SX58|Q5SX58_MOUSE Enolase H OS=Mus musculus GN=Eno3 PE=2 SV=1;>tr|Q4FK59|Q4FK59_MOUSE Enolase E OS=Mus musculus GN=Eno3 PE=2 SV=1	56.7	47.024	434	1.00655	1.01617	1.051	1.02457	0.0233856	1.0736	1.1876	1.05731	1.10617	0.0709906	1.0933	1.1241	1.00966	1.07569	0.0592169
P42125;Q9DBN7	3,2-trans-enoyl-CoA isomerase, mitochondrial;Delta(3),Delta(2)-enoyl-CoA isomerase;Dodecenoyl-CoA isomerase;Putative uncharacterized protein	Dci	>sp|P42125|ECI1_MOUSE Enoyl-CoA delta isomerase 1, mitochondrial OS=Mus musculus GN=Eci1 PE=2 SV=2;>tr|Q9DBN7|Q9DBN7_MOUSE Putative uncharacterized protein OS=Mus musculus GN=Dci PE=2 SV=1	32.9	32.25	289	1.38993	1.34591	1.1825	1.30611	0.109293	1.2867	1.211	1.49056	1.32942	0.144592	0.8798	0.87682	1.06975	0.942123	0.110537
Q8BGT7;Q3TGV3	30 kDa splicing factor SMNrp;SMN-related protein;Survival motor neuron domain-containing protein 1;Survival of motor neuron-related-splicing factor 30;Putative uncharacterized protein	Smndc1;Smnr;Spf30	>sp|Q8BGT7|SPF30_MOUSE Survival of motor neuron-related-splicing factor 30 OS=Mus musculus GN=Smndc1 PE=2 SV=1;>tr|Q3TGV3|Q3TGV3_MOUSE Putative uncharacterized protein OS=Mus musculus GN=Smndc1 PE=2 SV=1	18.1	26.753	238		1.15223		1.15223	NA		1.2565		1.2565	NA		0.85913		0.85913	NA
Q9WV55	33 kDa VAMP-associated protein;Vesicle-associated membrane protein-associated protein A	Vap33;Vapa	>sp|Q9WV55|VAPA_MOUSE Vesicle-associated membrane protein-associated protein A OS=Mus musculus GN=Vapa PE=1 SV=2	63.5	27.855	249	2.39722	2.36228	1.4386	2.06603	0.543653	2.0978	1.9754	2.31825	2.13048	0.173746	0.84353	0.85049	1.6716	1.12187	0.476089
O70579	34 kDa peroxisomal membrane protein;Peroxisomal membrane protein PMP34;Solute carrier family 25 member 17	Pmp34;Pmp35;Slc25a17	>sp|O70579|PM34_MOUSE Peroxisomal membrane protein PMP34 OS=Mus musculus GN=Slc25a17 PE=2 SV=1	13.4	34.412	307		2.07185	0.78355	1.4277	0.910967		1.2803	1.81304	1.54667	0.376704		0.83689	2.76625	1.80157	1.36426
Q7TMF2	3-5 exonuclease ERI1;3-5 exoribonuclease 1;Eri-1 homolog;Histone mRNA 3-exonuclease 1	3exo;Eri1;Thex1	>sp|Q7TMF2|ERI1_MOUSE 3-5 exoribonuclease 1 OS=Mus musculus GN=Eri1 PE=1 SV=2	9.9	39.493	345			0.86515	0.86515	NA			1.14002	1.14002	NA			1.4043	1.4043	NA
Q9DAA6	3-5 exoribonuclease CSL4 homolog;Exosome component 1	Csl4;Exosc1	>sp|Q9DAA6|EXOS1_MOUSE Exosome complex component CSL4 OS=Mus musculus GN=Exosc1 PE=2 SV=1	37.4	21.423	195	0.988826	0.923958	0.58119	0.831325	0.219038	1.0143	1.0459	0.912992	0.991064	0.069434	1.0602	1.0217	1.34638	1.14276	0.17739
P16110;Q8C253;Q3V471;Q61357	35 kDa lectin;Carbohydrate-binding protein 35;Galactose-specific lectin 3;Galectin-3;IgE-binding protein;L-34 galactoside-binding lectin;Laminin-binding protein;Lectin L-29;Mac-2 antigen;Lectin, galactose binding, soluble 3;Lectin, galactose binding, soluble 3, isoform CRA_a;Lectin, galactose binding, soluble 3, isoform CRA_d;Putative uncharacterized protein;Beta-galactoside-binding lectin (L-34)	Lgals3;mCG_6908	>sp|P16110|LEG3_MOUSE Galectin-3 OS=Mus musculus GN=Lgals3 PE=1 SV=3;>tr|Q8C253|Q8C253_MOUSE Galectin-3 OS=Mus musculus GN=Lgals3 PE=2 SV=1;>tr|Q3V471|Q3V471_MOUSE Putative uncharacterized protein (Fragment) OS=Mus musculus GN=Lgals3 PE=2 SV=1;>tr|Q61357|Q	43.9	27.515	264	1.07287	1.08438	0.91539	1.02421	0.0944176	0.97823	0.9603	0.742942	0.893824	0.130975	0.88456	0.86715	0.706514	0.819408	0.0981558
Q8R4R6;A2ATJ2	35 kDa nucleoporin;Mitotic phosphoprotein 44;Nuclear pore complex protein Nup53;Nucleoporin Nup35;Nucleoporin NUP53;Nucleoporin 35	Mp44;Nup35;Nup53;RP23-393F9.4-002	>sp|Q8R4R6|NUP53_MOUSE Nucleoporin NUP53 OS=Mus musculus GN=Nup35 PE=1 SV=2;>tr|A2ATJ2|A2ATJ2_MOUSE Nucleoporin 35 (Fragment) OS=Mus musculus GN=Nup35 PE=4 SV=1	44.6	34.785	325	0.983574	1.08654	0.4704	0.846839	0.330046	1.1133	1.089	0.703829	0.96871	0.229715	1.0323	0.92305	1.5357	1.16368	0.326772
O35639;Q3U737;Q8C1X9;Q3TFK4;Q3TLP4;Q3TET3;REV__A2A9H6;Q78GU9;Q05CY9	35-alpha calcimedin;Annexin A3;Annexin III;Annexin-3;Lipocortin III;Placental anticoagulant protein III;Putative uncharacterized protein;Anxa3 protein	Anx3;Anxa3	>sp|O35639|ANXA3_MOUSE Annexin A3 OS=Mus musculus GN=Anxa3 PE=1 SV=4;>tr|Q3U737|Q3U737_MOUSE Annexin OS=Mus musculus GN=Anxa3 PE=2 SV=1;>tr|Q8C1X9|Q8C1X9_MOUSE Annexin OS=Mus musculus GN=Anxa3 PE=2 SV=1;>tr|Q3TFK4|Q3TFK4_MOUSE Annexin OS=Mus musculus GN=An	65.9	36.384	323	0.980777	1.00352	0.75878	0.91436	0.135215	0.98005	0.9746	0.761789	0.90548	0.12447	0.95514	0.94373	1.01182	0.970229	0.0364659
P14206;B2CY77;D3YTT7	37 kDa laminin receptor precursor;37 kDa oncofetal antigen;37/67 kDa laminin receptor;40S ribosomal protein SA;67 kDa laminin receptor;Laminin receptor 1;Laminin-binding protein precursor p40;OFA/iLRP;Laminin receptor;MCG2650;Putative uncharacterized protein Gm9819	Lamr1;P40-8;Rpsa;Gm9819;mCG_2650	>sp|P14206|RSSA_MOUSE 40S ribosomal protein SA OS=Mus musculus GN=Rpsa PE=1 SV=4;>tr|B2CY77|B2CY77_MOUSE Laminin receptor (Fragment) OS=Mus musculus GN=Rpsa PE=2 SV=1;>tr|D3YTT7|D3YTT7_MOUSE MCG2650 OS=Mus musculus GN=Rpsa-ps10 PE=3 SV=1	69.8	32.838	295	1.00101	1.02818	2.3407	1.45663	0.765747	1.0665	1.0909	1.12276	1.09339	0.0282138	1.0579	1.0089	0.489716	0.852172	0.314851
O35465;C9K0Z7;F6WP10	38 kDa FK506-binding protein;FK506-binding protein 8;FKBPR38;Peptidyl-prolyl cis-trans isomerase FKBP8;Rotamase;FK-506-binding protein 38	Fkbp38;Fkbp8;Sam11;fkbp38	>sp|O35465|FKBP8_MOUSE Peptidyl-prolyl cis-trans isomerase FKBP8 OS=Mus musculus GN=Fkbp8 PE=1 SV=2;>tr|C9K0Z7|C9K0Z7_MOUSE FK-506-binding protein 38 OS=Mus musculus GN=Fkbp8 PE=2 SV=1	21.1	43.528	402	1.48681	1.39712	1.1766	1.35351	0.159637	1.3147	1.434	1.84696	1.53189	0.279306	1.0177	1.104	1.53426	1.21865	0.276709
Q99N96;Q9D3F3;Q9CUL8	39S ribosomal protein L1, mitochondrial;Putative uncharacterized protein	Mrpl1	>sp|Q99N96|RM01_MOUSE 39S ribosomal protein L1, mitochondrial OS=Mus musculus GN=Mrpl1 PE=1 SV=2;>tr|Q9D3F3|Q9D3F3_MOUSE 39S ribosomal protein L1, mitochondrial OS=Mus musculus GN=Mrpl1 PE=2 SV=1;>tr|Q9CUL8|Q9CUL8_MOUSE Putative uncharacterized protein (Fr	14.3	37.596	336	1.4613	1.62647	0.83689	1.30822	0.416454	1.1867	1.43	1.58927	1.40199	0.202741	0.77954	0.91262	1.25563	0.982598	0.24564
Q9CQF0	39S ribosomal protein L11, mitochondrial	Mrpl11	>sp|Q9CQF0|RM11_MOUSE 39S ribosomal protein L11, mitochondrial OS=Mus musculus GN=Mrpl11 PE=2 SV=1	44.3	20.68	192	1.20057	1.45262	0.74545	1.13288	0.358412	1.2432	1.2957	0.976086	1.17166	0.171396	1.0063	0.99545	1.27688	1.09288	0.159443
Q9DB15	39S ribosomal protein L12, mitochondrial	Mrpl12;Rpml12	>sp|Q9DB15|RM12_MOUSE 39S ribosomal protein L12, mitochondrial OS=Mus musculus GN=Mrpl12 PE=1 SV=2	52.2	21.708	201	1.54478	1.60632	1.1915	1.44754	0.223858	1.367	1.3293	1.4941	1.3968	0.086346	0.85849	0.88909	1.17028	0.972618	0.171858
Q9D1P0;Q7TMH5;F7CXG9;Q05CB9;G5E909	39S ribosomal protein L13, mitochondrial;Mrpl13 protein	Mrpl13	>sp|Q9D1P0|RM13_MOUSE 39S ribosomal protein L13, mitochondrial OS=Mus musculus GN=Mrpl13 PE=2 SV=1;>tr|Q7TMH5|Q7TMH5_MOUSE Mrpl13 protein (Fragment) OS=Mus musculus GN=Mrpl13 PE=2 SV=1;>tr|F7CXG9|F7CXG9_MOUSE 39S ribosomal protein L13, mitochondrial (Fragm	44.9	20.677	178	2.20473	2.42618	1.2093	1.94674	0.648168	1.9975	2.1872	1.95722	2.04731	0.122816	1.0251	1.1298	2.44391	1.53294	0.790662
Q9D1I6	39S ribosomal protein L14, mitochondrial	Mrpl14	>sp|Q9D1I6|RM14_MOUSE 39S ribosomal protein L14, mitochondrial OS=Mus musculus GN=Mrpl14 PE=2 SV=1	38.6	15.874	145	1.62085	1.64222	0.39241	1.2185	0.715491	1.4319	1.6581	0.251705	1.1139	0.755201	0.92403	0.97736	0.452448	0.784613	0.288896
Q9CPR5;F8WHN1	39S ribosomal protein L15, mitochondrial	Mrpl15	>sp|Q9CPR5|RM15_MOUSE 39S ribosomal protein L15, mitochondrial OS=Mus musculus GN=Mrpl15 PE=1 SV=1	42.7	33.541	295	1.76566	1.61676	0.89016	1.42419	0.468442	1.5357	1.5049	1.30731	1.4493	0.123931	1.0119	0.9725	1.47697	1.15379	0.280577
Q99N93;Q9CSU4	39S ribosomal protein L16, mitochondrial;Putative uncharacterized protein	Mrpl16	>sp|Q99N93|RM16_MOUSE 39S ribosomal protein L16, mitochondrial OS=Mus musculus GN=Mrpl16 PE=2 SV=1;>tr|Q9CSU4|Q9CSU4_MOUSE Putative uncharacterized protein (Fragment) OS=Mus musculus GN=Mrpl16 PE=2 SV=1	14.7	28.803	251	1.93248	1.64082	0.98357	1.51896	0.486051	1.1831	1.1367	2.55043	1.62341	0.803161	0.5188	0.61984	2.91537	1.35134	1.35543
Q9D8P4;H3BIZ3;H3BJT9	39S ribosomal protein L17, mitochondrial	Mrpl17	>sp|Q9D8P4|RM17_MOUSE 39S ribosomal protein L17, mitochondrial OS=Mus musculus GN=Mrpl17 PE=1 SV=1;>tr|H3BIZ3|H3BIZ3_MOUSE 39S ribosomal protein L17, mitochondrial (Fragment) OS=Mus musculus GN=Mrpl17 PE=4 SV=1;>tr|H3BJT9|H3BJT9_MOUSE 39S ribosomal protein	12.5	20.249	176	2.79236			2.79236	NA	3.3521			3.3521	NA	1.3572			1.3572	NA
Q9CQL5	39S ribosomal protein L18, mitochondrial	Mrpl18	>sp|Q9CQL5|RM18_MOUSE 39S ribosomal protein L18, mitochondrial OS=Mus musculus GN=Mrpl18 PE=2 SV=1	5.6	20.677	180	1.37809			1.37809	NA	2.0831			2.0831	NA	1.2823			1.2823	NA
Q8BU88	39S ribosomal protein L22, mitochondrial	Mrpl22	>sp|Q8BU88|RM22_MOUSE 39S ribosomal protein L22, mitochondrial OS=Mus musculus GN=Mrpl22 PE=2 SV=1	22.3	23.805	206	1.5578	1.58223	0.91133	1.35045	0.380488	1.6586	1.4312	1.35071	1.48017	0.159679	0.91032	1.0133	1.60992	1.17785	0.377711
Q9CQ06	39S ribosomal protein L24, mitochondrial	Mrpl24	>sp|Q9CQ06|RM24_MOUSE 39S ribosomal protein L24, mitochondrial OS=Mus musculus GN=Mrpl24 PE=2 SV=1	17.1	24.944	216	1.18545	1.4232		1.30433	0.168116	1.0536	1.3095		1.18155	0.180949	1.0015	1.0447		1.0231	0.030547
Q9D1B9;F6U4U1	39S ribosomal protein L28, mitochondrial	Mrpl28	>sp|Q9D1B9|RM28_MOUSE 39S ribosomal protein L28, mitochondrial OS=Mus musculus GN=Mrpl28 PE=2 SV=3	28.8	30.169	257	1.54715	1.68008	1.164	1.46374	0.267959	1.7594	1.4121	1.40801	1.5265	0.201703	1.0417	0.89793	1.3258	1.08848	0.217738
Q9DCI9	39S ribosomal protein L32, mitochondrial;Heart-expressed gene 1 protein	Heg1;Mrpl32	>sp|Q9DCI9|RM32_MOUSE 39S ribosomal protein L32, mitochondrial OS=Mus musculus GN=Mrpl32 PE=2 SV=1	16	21.733	187	1.58962			1.58962	NA	1.3464			1.3464	NA	0.73626			0.73626	NA
Q99N91	39S ribosomal protein L34, mitochondrial	Mrpl34	>sp|Q99N91|RM34_MOUSE 39S ribosomal protein L34, mitochondrial OS=Mus musculus GN=Mrpl34 PE=2 SV=1	25	10.531	92	1.13846	1.16179		1.15013	0.0164979	1.3371	1.2268		1.28195	0.0779939	1.0414	1.1716		1.1065	0.0920653
Q9JKF7;Q8CCX9	39S ribosomal protein L39, mitochondrial;Putative uncharacterized protein	Mrpl39	>sp|Q9JKF7|RM39_MOUSE 39S ribosomal protein L39, mitochondrial OS=Mus musculus GN=Mrpl39 PE=2 SV=4;>tr|Q8CCX9|Q8CCX9_MOUSE Putative uncharacterized protein OS=Mus musculus GN=Mrpl39 PE=2 SV=1	21.4	38.549	336	1.64233	1.47632	1.3328	1.48382	0.154903	1.4528	1.4017	1.43006	1.42819	0.0256016	0.97207	0.92153	1.1935	1.02903	0.144658
Q9DCU6	39S ribosomal protein L4, mitochondrial	MNCb-3848;Mrpl4	>sp|Q9DCU6|RM04_MOUSE 39S ribosomal protein L4, mitochondrial OS=Mus musculus GN=Mrpl4 PE=2 SV=1	16.3	33.073	294	1.72933	1.94292	1.1278	1.60001	0.422664	1.5287	1.4616	1.76669	1.58566	0.160324	0.96789	0.93384	1.81074	1.23749	0.496742
Q9CY73;Q3UKG1;Q3U9C4	39S ribosomal protein L44, mitochondrial;Putative uncharacterized protein	Mrpl44	>sp|Q9CY73|RM44_MOUSE 39S ribosomal protein L44, mitochondrial OS=Mus musculus GN=Mrpl44 PE=1 SV=3;>tr|Q3UKG1|Q3UKG1_MOUSE Putative uncharacterized protein (Fragment) OS=Mus musculus GN=Mrpl44 PE=2 SV=1;>tr|Q3U9C4|Q3U9C4_MOUSE Putative uncharacterized prot	14.1	37.527	333	1.36156	1.75405	1.2761	1.4639	0.25488	1.384	1.3776	1.41491	1.39217	0.0199503	0.95428	0.79385	1.10818	0.952104	0.157177
Q9EQI8;Q9D9V9	39S ribosomal protein L46, mitochondrial;Putative uncharacterized protein	Mrpl46	>sp|Q9EQI8|RM46_MOUSE 39S ribosomal protein L46, mitochondrial OS=Mus musculus GN=Mrpl46 PE=2 SV=1;>tr|Q9D9V9|Q9D9V9_MOUSE Putative uncharacterized protein OS=Mus musculus GN=Mrpl46 PE=2 SV=1	25.8	32.131	283	1.70091	1.79134	0.76084	1.4177	0.57065	1.545	1.5904	1.3604	1.4986	0.121821	1.0043	0.95013	2.29563	1.41669	0.76167
Q8K2Y7	39S ribosomal protein L47, mitochondrial	Mrpl47	>sp|Q8K2Y7|RM47_MOUSE 39S ribosomal protein L47, mitochondrial OS=Mus musculus GN=Mrpl47 PE=2 SV=2	27.4	29.725	252	1.19403	1.17313	0.70381	1.02366	0.277193	1.1628	1.1672	1.16314	1.16438	0.00244751	0.99482	1.0531	1.76841	1.27211	0.430795
Q8JZS9;A2VCS1;E9QPQ8	39S ribosomal protein L48, mitochondrial;MCG2852, isoform CRA_a;Mitochondrial ribosomal protein L48	Mrpl48;mCG_2852	>sp|Q8JZS9|RM48_MOUSE 39S ribosomal protein L48, mitochondrial OS=Mus musculus GN=Mrpl48 PE=2 SV=1;>tr|A2VCS1|A2VCS1_MOUSE MCG2852, isoform CRA_a OS=Mus musculus GN=Mrpl48 PE=4 SV=1;>tr|E9QPQ8|E9QPQ8_MOUSE 39S ribosomal protein L48, mitochondrial OS=Mus mu	16.6	23.952	211	1.42009	1.45783	0.69569	1.1912	0.429543	1.4527	1.2856	1.37448	1.37093	0.0836066	0.95011	0.85051	1.87056	1.22373	0.562382
Q9CQ40;Q8BTB8	39S ribosomal protein L49, mitochondrial;Putative uncharacterized protein	Mrpl49	>sp|Q9CQ40|RM49_MOUSE 39S ribosomal protein L49, mitochondrial OS=Mus musculus GN=Mrpl49 PE=2 SV=1;>tr|Q8BTB8|Q8BTB8_MOUSE Putative uncharacterized protein (Fragment) OS=Mus musculus GN=Mrpl49 PE=2 SV=1	37.3	19.133	166	1.85791	3.29674	0.40867	1.85444	1.44404	1.7158	1.593	0.203728	1.17084	0.839793	1.0883	0.47045	1.00113	0.853294	0.334405
Q9D1H8	39S ribosomal protein L53, mitochondrial	Mrpl53	>sp|Q9D1H8|RM53_MOUSE 39S ribosomal protein L53, mitochondrial OS=Mus musculus GN=Mrpl53 PE=2 SV=1	32.2	12.737	118		1.47564	0.89746	1.18655	0.408838		1.4915	0.446409	0.968954	0.738991		0.92043	0.814332	0.867381	0.0750224
I7HLR5;Q9CZ83	39S ribosomal protein L55, mitochondrial	Mrpl55	>tr|I7HLR5|I7HLR5_MOUSE Mitochondrial ribosomal protein L55 OS=Mus musculus GN=Mrpl55 PE=4 SV=1;>sp|Q9CZ83|RM55_MOUSE 39S ribosomal protein L55, mitochondrial OS=Mus musculus GN=Mrpl55 PE=2 SV=1	35.8	15.826	134	1.52809			1.52809	NA	1.1506			1.1506	NA	1.0331			1.0331	NA
P18406;Q3TX21	3CH61;CCN family member 1;Cysteine-rich angiogenic inducer 61;Insulin-like growth factor-binding protein 10;Protein CYR61;Cysteine rich protein 61;Putative uncharacterized protein	Ccn1;Cyr61;Igfbp10;mCG_7789	>sp|P18406|CYR61_MOUSE Protein CYR61 OS=Mus musculus GN=Cyr61 PE=1 SV=1;>tr|Q3TX21|Q3TX21_MOUSE Cysteine rich protein 61 OS=Mus musculus GN=Cyr61 PE=2 SV=1	6.1	41.709	379			1.2909	1.2909	NA			1.14034	1.14034	NA			1.11382	1.11382	NA
Q80WJ7;F6QFT1;F6QHD1;E9PUX0;F6ZQL0;Q3TAB3;F6ZSG0	3D3/LYRIC;Lysine-rich CEACAM1 co-isolated protein;Metadherin;Metastasis adhesion protein;Protein LYRIC	Lyric;Mtdh	>sp|Q80WJ7|LYRIC_MOUSE Protein LYRIC OS=Mus musculus GN=Mtdh PE=1 SV=1	35.8	63.845	579	1.80626	1.79263	2.3496	1.98283	0.317705	2.2546	2.3948	1.82969	2.1597	0.294264	1.2695	1.4505	1.1963	1.30543	0.130854
Q6GV12;Q8CII3;Q3TDR0	3-dehydrosphinganine reductase;3-ketodihydrosphingosine reductase;Follicular variant translocation protein 1 homolog;MCG8996, isoform CRA_b;Putative uncharacterized protein	Fvt1;Kdsr;mCG_8996	>sp|Q6GV12|KDSR_MOUSE 3-ketodihydrosphingosine reductase OS=Mus musculus GN=Kdsr PE=2 SV=1;>tr|Q8CII3|Q8CII3_MOUSE 3-ketodihydrosphingosine reductase OS=Mus musculus GN=Kdsr PE=2 SV=2;>tr|Q3TDR0|Q3TDR0_MOUSE Putative uncharacterized protein OS=Mus musculus	9	35.955	332		1.44879		1.44879	NA		0.96736		0.96736	NA		1.0561		1.0561	NA
P38060;Q3UMP2;Q8JZS7;Q3TPS7;D3YVU9	3-hydroxy-3-methylglutarate-CoA lyase;Hydroxymethylglutaryl-CoA lyase, mitochondrial;Putative uncharacterized protein	Hmgcl	>sp|P38060|HMGCL_MOUSE Hydroxymethylglutaryl-CoA lyase, mitochondrial OS=Mus musculus GN=Hmgcl PE=1 SV=2;>tr|Q3UMP2|Q3UMP2_MOUSE Putative uncharacterized protein OS=Mus musculus GN=Hmgcl PE=2 SV=1	16.6	34.238	325	1.09629	1.01818	0.49267	0.869047	0.328283	1.0325	1.0634	1.11631	1.07074	0.042383	0.95145	1.2282	2.07589	1.41851	0.585883
Q99L13;A0ZNJ2	3-hydroxyisobutyrate dehydrogenase, mitochondrial;3-hydroxyisobutyrate dehydrogenase	Hibadh	>sp|Q99L13|3HIDH_MOUSE 3-hydroxyisobutyrate dehydrogenase, mitochondrial OS=Mus musculus GN=Hibadh PE=2 SV=1;>tr|A0ZNJ2|A0ZNJ2_MOUSE 3-hydroxyisobutyrate dehydrogenase OS=Mus musculus GN=Hibadh PE=2 SV=1	7.2	35.44	335	1.21907	1.92108		1.57007	0.4964	1.3451	1.387		1.36605	0.0296278	1.0451	0.84663		0.945865	0.140339
Q921H8;H3BKL5;Q3UPU8;Q3UKM0;Q8VCH0;Q3TUU3;Q8BLD7;Q8R343;H3BJZ9;H3BKA1	3-ketoacyl-CoA thiolase A, peroxisomal;Acetyl-CoA acyltransferase A;Beta-ketothiolase A;Peroxisomal 3-oxoacyl-CoA thiolase A;Putative uncharacterized protein;MCG21883, isoform CRA_e;3-ketoacyl-CoA thiolase B, peroxisomal;Acetyl-CoA acyltransferase B;Beta-ketothiolase B;Peroxisomal 3-oxoacyl-CoA thiolase B;Acaa1a protein;MCG21883, isoform CRA_b	Acaa1;Acaa1a;Acaa1b;mCG_21883;D9Ertd25e	>sp|Q921H8|THIKA_MOUSE 3-ketoacyl-CoA thiolase A, peroxisomal OS=Mus musculus GN=Acaa1a PE=2 SV=1;>tr|H3BKL5|H3BKL5_MOUSE 3-ketoacyl-CoA thiolase A, peroxisomal OS=Mus musculus GN=Acaa1a PE=3 SV=1;>tr|Q3UPU8|Q3UPU8_MOUSE Putative uncharacterized protein OS	29.5	43.953	424	1.23306	1.32621	0.75923	1.10617	0.304044	1.2906	1.4727	1.05201	1.27177	0.210975	1.0289	0.99562	1.82892	1.28448	0.471794
Q8BWT1;Q3UKH3	3-ketoacyl-CoA thiolase, mitochondrial;Acetyl-CoA acyltransferase;Beta-ketothiolase;Mitochondrial 3-oxoacyl-CoA thiolase;Putative uncharacterized protein	Acaa2	>sp|Q8BWT1|THIM_MOUSE 3-ketoacyl-CoA thiolase, mitochondrial OS=Mus musculus GN=Acaa2 PE=1 SV=3;>tr|Q3UKH3|Q3UKH3_MOUSE Putative uncharacterized protein OS=Mus musculus GN=Acaa2 PE=2 SV=1	55.4	41.829	397	1.93364	1.79943	1.3331	1.68872	0.315205	2.1087	1.8167	1.83641	1.9206	0.163194	1.171	1.1365	1.47519	1.2609	0.186382
Q99JY0;D3YXU1	3-ketoacyl-CoA thiolase;Acetyl-CoA acyltransferase;Beta-ketothiolase;TP-beta;Trifunctional enzyme subunit beta, mitochondrial;Putative uncharacterized protein Hadhb	Hadhb	>sp|Q99JY0|ECHB_MOUSE Trifunctional enzyme subunit beta, mitochondrial OS=Mus musculus GN=Hadhb PE=1 SV=1;>tr|D3YXU1|D3YXU1_MOUSE 3-ketoacyl-CoA thiolase (Fragment) OS=Mus musculus GN=Hadhb PE=4 SV=1	25.1	51.386	475	1.82525	1.75208	1.2398	1.60571	0.318993	1.6981	1.7228	1.83231	1.75107	0.07143	0.89441	0.92674	1.35144	1.05753	0.255048
Q9D0K2;Q3U9P7;Q3UK61;Q3UJQ9;Q9CRF4;A1E285	3-oxoacid-CoA transferase 1;Somatic-type succinyl-CoA:3-oxoacid CoA-transferase;Succinyl-CoA:3-ketoacid-coenzyme A transferase 1, mitochondrial;Putative uncharacterized protein	Oxct;Oxct1;Scot	>sp|Q9D0K2|SCOT1_MOUSE Succinyl-CoA:3-ketoacid coenzyme A transferase 1, mitochondrial OS=Mus musculus GN=Oxct1 PE=1 SV=1;>tr|Q3U9P7|Q3U9P7_MOUSE Succinyl-CoA:3-ketoacid-coenzyme A transferase OS=Mus musculus GN=Oxct1 PE=2 SV=1;>tr|Q3UK61|Q3UK61_MOUSE Succ	44.2	55.988	520	1.39377	1.42491	0.94134	1.25334	0.270647	1.1845	1.2513	0.915835	1.11721	0.177567	0.94526	0.90687	1.20738	1.01984	0.163547
Q3U647;Q60967;Q6NZM8;Q3TUA8;O88428;Q9QYS0	3-phosphoadenosine 5-phosphosulfate synthase 1, isoform CRA_b;Putative uncharacterized protein;3-phosphoadenosine-5-phosphosulfate synthase;Adenosine-5-phosphosulfate 3-phosphotransferase;Adenylylsulfate 3-phosphotransferase;Adenylyl-sulfate kinase;APS kinase;ATP-sulfurylase;Bifunctional 3-phosphoadenosine 5-phosphosulfate synthase 1;Sulfate adenylate transferase;Sulfate adenylyltransferase;Sulfu…	mCG_10206;Papss1;Asapk;Atpsk1;Papss	>tr|Q3U647|Q3U647_MOUSE 3-phosphoadenosine 5-phosphosulfate synthase 1, isoform CRA_b OS=Mus musculus GN=Papss1 PE=2 SV=1;>sp|Q60967|PAPS1_MOUSE Bifunctional 3-phosphoadenosine 5-phosphosulfate synthase 1 OS=Mus musculus GN=Papss1 PE=2 SV=1;>tr|Q6NZM8|	26.9	70.793	624	0.896057	0.823181	0.88262	0.867286	0.0387827	0.92231	0.86437	0.930319	0.905666	0.0359872	1.0097	0.99923	1.01528	1.00807	0.00814819
Q9CR16;Q3UB60;Q8BMX6	40 kDa peptidyl-prolyl cis-trans isomerase;Cyclophilin-40;Peptidyl-prolyl cis-trans isomerase D;Rotamase D;Putative uncharacterized protein	Ppid	>sp|Q9CR16|PPID_MOUSE Peptidyl-prolyl cis-trans isomerase D OS=Mus musculus GN=Ppid PE=1 SV=3;>tr|Q3UB60|Q3UB60_MOUSE Putative uncharacterized protein OS=Mus musculus GN=Ppid PE=2 SV=1	53.5	40.742	370	1.05876	1.06898	0.667	0.931581	0.229191	1.1361	1.0783	0.975039	1.06315	0.0815928	1.0133	1.0094	1.40938	1.14403	0.229813
P63325;Q5M9K7;J3QNI7;Q3U9P0;Q3UW83	40S ribosomal protein S10;MCG21688;Putative uncharacterized protein;Ribosomal protein S10	Rps10;mCG_21688;RP24-535O17.1-001;RP24-535O17.1-002	>sp|P63325|RS10_MOUSE 40S ribosomal protein S10 OS=Mus musculus GN=Rps10 PE=1 SV=1;>tr|Q5M9K7|Q5M9K7_MOUSE MCG21688 OS=Mus musculus GN=Rps10 PE=2 SV=1;>tr|J3QNI7|J3QNI7_MOUSE MCG16751 OS=Mus musculus GN=mCG_16751 PE=4 SV=1;>tr|Q3U9P0|Q3U9P0_MOUSE Putative	64.8	18.916	165	1.22218	1.25099	1.1403	1.20449	0.0574243	1.2567	1.2194	1.43232	1.30281	0.113699	0.94716	0.88343	1.01659	0.94906	0.0666007
P62281;Q3UC02;Q9DB79;Q9D0P6;Q9CW75	40S ribosomal protein S11;MCG23457;Putative uncharacterized protein	Rps11;mCG_23457	>sp|P62281|RS11_MOUSE 40S ribosomal protein S11 OS=Mus musculus GN=Rps11 PE=2 SV=3;>tr|Q3UC02|Q3UC02_MOUSE MCG23457 OS=Mus musculus GN=Rps11 PE=2 SV=1;>tr|Q9DB79|Q9DB79_MOUSE Putative uncharacterized protein OS=Mus musculus GN=Rps11 PE=2 SV=1;>tr|Q9D0P6|Q9	86.7	18.431	158	1	0.966837	0.95493	0.973922	0.0233554	1.0426	1.0526	0.972668	1.02262	0.04355	1.0465	1.0259	0.861995	0.978132	0.101104
Q6ZWZ6;P63323	40S ribosomal protein S12	mCG_132913;mCG_6749;Rps12	>tr|Q6ZWZ6|Q6ZWZ6_MOUSE 40S ribosomal protein S12 OS=Mus musculus GN=Rps12 PE=2 SV=1;>sp|P63323|RS12_MOUSE 40S ribosomal protein S12 OS=Mus musculus GN=Rps12 PE=1 SV=2	87.9	14.515	132	0.921914	0.910581	1.113	0.981832	0.113736	0.94385	0.94537	0.990982	0.960067	0.0267837	1.0201	1.0533	1.02549	1.03296	0.0178163
P62301;Q5BLJ7;Q921R2	40S ribosomal protein S13;MCG10205;MCG11549;MCG123365, isoform CRA_c;Putative uncharacterized protein;Ribosomal protein S13;Rps13 protein	Rps13;mCG_10205;mCG_11549;mCG_123365	>sp|P62301|RS13_MOUSE 40S ribosomal protein S13 OS=Mus musculus GN=Rps13 PE=1 SV=2;>tr|Q5BLJ7|Q5BLJ7_MOUSE MCG10205 OS=Mus musculus GN=Rps13 PE=2 SV=1;>tr|Q921R2|Q921R2_MOUSE MCG123365, isoform CRA_a OS=Mus musculus GN=Rps13 PE=2 SV=1	75.5	17.222	151	0.966837	0.948767	1.1142	1.00993	0.0907473	0.81043	0.80342	1.0827	0.898849	0.159255	0.82812	0.80289	0.985902	0.872304	0.099184
P62843;Q3UK70;D3YTQ9;Q3UXS6;F7ANJ3	40S ribosomal protein S15;RIG protein;Putative uncharacterized protein;Putative uncharacterized protein Rps15	Rig;Rps15	>sp|P62843|RS15_MOUSE 40S ribosomal protein S15 OS=Mus musculus GN=Rps15 PE=2 SV=2;>tr|Q3UK70|Q3UK70_MOUSE Putative uncharacterized protein OS=Mus musculus GN=Rps15 PE=2 SV=1;>tr|D3YTQ9|D3YTQ9_MOUSE 40S ribosomal protein S15 OS=Mus musculus GN=Rps15 PE=3 S	72.4	17.04	145	1.05826	1.00851	0.91001	0.99226	0.075448	1.1824	1.1906	0.828157	1.06705	0.20693	1.0404	1.0886	1.1533	1.0941	0.0566486
P62245;Q5M9M4;F8WJ41;D3YVB4;D3Z712	40S ribosomal protein S15a;Putative uncharacterized protein;Ribosomal protein S15A;Ribosomal protein S15a, isoform CRA_c;Putative uncharacterized protein Rps15a	Rps15a;mCG_141494	>sp|P62245|RS15A_MOUSE 40S ribosomal protein S15a OS=Mus musculus GN=Rps15a PE=2 SV=2;>tr|Q5M9M4|Q5M9M4_MOUSE Ribosomal protein S15A OS=Mus musculus GN=Rps15a PE=2 SV=1;>tr|F8WJ41|F8WJ41_MOUSE 40S ribosomal protein S15a (Fragment) OS=Mus musculus GN=Rps15a	79.2	14.839	130	1.14641	1.10926	1.0601	1.10526	0.0432931	1.0043	0.98381	1.34651	1.11154	0.203748	0.90808	0.88773	1.17708	0.990963	0.161503
P62270;Q561N5;F6YVP7;Q5SVZ5;Q3TW65;G3UZW2;D3YWV7	40S ribosomal protein S18;Ke-3;MCG23000, isoform CRA_b;Putative uncharacterized protein;Ribosomal protein S18;MCG116671;Ribosomal protein S18 (Rps18) pseudogene;Putative uncharacterized protein Gm5321	Rps18;mCG_23000;mCG_116671;OTTMUSG00000000655;RP23-371K8.1-001;Gm5321	>sp|P62270|RS18_MOUSE 40S ribosomal protein S18 OS=Mus musculus GN=Rps18 PE=1 SV=3;>tr|Q561N5|Q561N5_MOUSE MCG23000, isoform CRA_b OS=Mus musculus GN=Rps18 PE=2 SV=1;>tr|F6YVP7|F6YVP7_MOUSE Uncharacterized protein OS=Mus musculus GN=Gm17352 PE=3 SV=2;>tr|Q	13.2	17.718	152	0.884956	0.93668	0.79761	0.873082	0.0702914	1.0111	0.93695	0.943396	0.963815	0.0410763	1.1113	1.0306	1.04277	1.06156	0.0435056
Q8C6B9	40S ribosomal protein S19-binding protein 1;Active regulator of SIRT1	Aros;Rps19bp1	>sp|Q8C6B9|AROS_MOUSE Active regulator of SIRT1 OS=Mus musculus GN=Rps19bp1 PE=1 SV=1	47.6	15.977	143	1.22351	1.18283	0.9705	1.12561	0.135864	1.1268	1.2265	1.11682	1.15671	0.0606487	0.93464	0.75102	1.00293	0.896196	0.13028
P60867;Q5BLK2	40S ribosomal protein S20;MCG3574;Putative uncharacterized protein;Ribosomal protein S20	Rps20;mCG_3574;RP23-24J10.1-001	>sp|P60867|RS20_MOUSE 40S ribosomal protein S20 OS=Mus musculus GN=Rps20 PE=1 SV=1;>tr|Q5BLK2|Q5BLK2_MOUSE MCG3574 OS=Mus musculus GN=Rps20 PE=2 SV=1	58.8	13.373	119	1.09703	1.06537	1.092	1.0848	0.017014	1.0119	0.98241	1.16587	1.05339	0.0985162	0.92705	0.92389	1.01446	0.955132	0.0514004
P62267;Q9CWI9;Q497E1;Q9CZI5;Q9CSN9;O35600	40S ribosomal protein S23;Putative uncharacterized protein;Ribosomal protein S23	Rps23	>sp|P62267|RS23_MOUSE 40S ribosomal protein S23 OS=Mus musculus GN=Rps23 PE=2 SV=3;>tr|Q9CWI9|Q9CWI9_MOUSE Putative uncharacterized protein OS=Mus musculus GN=Rps23 PE=2 SV=1;>tr|Q497E1|Q497E1_MOUSE Ribosomal protein S23 OS=Mus musculus GN=Rps23 PE=2 SV=1;	73.4	15.807	143	0.916003	0.95039	0.85546	0.907284	0.0480616	0.98528	1.0083	0.843526	0.945702	0.0892325	1.0275	1.0432	0.898634	0.989778	0.0793224
P62849;Q3TIF8;Q5M9M7;Q9CY61;Q9CQK2;Q9D7P1;Q9DCA4;Q3UTE1	40S ribosomal protein S24	Rps24;mCG_126607;mCG_7861	>sp|P62849|RS24_MOUSE 40S ribosomal protein S24 OS=Mus musculus GN=Rps24 PE=1 SV=1;>tr|Q3TIF8|Q3TIF8_MOUSE 40S ribosomal protein S24 OS=Mus musculus GN=Rps24 PE=2 SV=1;>tr|Q5M9M7|Q5M9M7_MOUSE 40S ribosomal protein S24 OS=Mus musculus GN=Rps24 PE=2 SV=1;>tr	54.9	15.423	133	0.851789	0.896298	0.91888	0.888989	0.0341376	0.83846	0.83041	0.907194	0.858688	0.0421998	0.93917	0.8704	0.917263	0.908944	0.0351316
P62852;Q58EA6;E9Q7H0	40S ribosomal protein S25;MCG10725, isoform CRA_a;Putative uncharacterized protein;Ribosomal protein S25	Rps25;mCG_10725	>sp|P62852|RS25_MOUSE 40S ribosomal protein S25 OS=Mus musculus GN=Rps25 PE=2 SV=1;>tr|Q58EA6|Q58EA6_MOUSE MCG10725, isoform CRA_a OS=Mus musculus GN=Rps25 PE=2 SV=1	70.4	13.742	125	0.838293	0.807754	0.98625	0.877433	0.0954677	1.0361	1.0115	0.982994	1.0102	0.0265768	1.2327	1.2479	1.02785	1.16948	0.12289
P62855;Q497N1	40S ribosomal protein S26;MCG18667;MCG9347;Putative uncharacterized protein;Ribosomal protein S26	Rps26;mCG_18667;mCG_9347	>sp|P62855|RS26_MOUSE 40S ribosomal protein S26 OS=Mus musculus GN=Rps26 PE=2 SV=3;>tr|Q497N1|Q497N1_MOUSE MCG18667 OS=Mus musculus GN=Rps26 PE=4 SV=1	39.1	13.015	115	0.925412	0.916926	0.84237	0.894903	0.0456921	0.85076	0.85695	0.795292	0.834334	0.0339528	0.91654	0.89378	1.08651	0.965609	0.105318
Q6ZWU9	40S ribosomal protein S27	Rps27	>sp|Q6ZWU9|RS27_MOUSE 40S ribosomal protein S27 OS=Mus musculus GN=Rps27 PE=1 SV=3	45.2	9.461	84	0.992556	1.03827	0.50479	0.845205	0.295693	0.96333	0.95491	1.12989	1.01604	0.0986854	0.88007	0.87373	1.64606	1.13329	0.444088
P62983;Q642L7;Q3TWD1	40S ribosomal protein S27a;MCG13441;MCG15222;Ribosomal protein S27a;Ribosomal protein S27A	Rps27a;Uba80;Ubcep1;mCG_13441;mCG_15222;RP23-92B18.5-003	>sp|P62983|RS27A_MOUSE Ubiquitin-40S ribosomal protein S27a OS=Mus musculus GN=Rps27a PE=1 SV=2;>tr|Q642L7|Q642L7_MOUSE MCG13441 OS=Mus musculus GN=Rps27a PE=2 SV=1	83.3	17.951	156	1.77481	1.85594	2.7425	2.12442	0.53681	1.3687	1.4427	1.42678	1.41273	0.0389498	0.81051	0.79834	0.632511	0.74712	0.0994409
Q6ZWY3;D3YYB0;D6RH49	40S ribosomal protein S27-like;MCG1230, isoform CRA_a;Putative uncharacterized protein Rps27l	Rps27l;mCG_1230	>sp|Q6ZWY3|RS27L_MOUSE 40S ribosomal protein S27-like OS=Mus musculus GN=Rps27l PE=2 SV=3;>tr|D3YYB0|D3YYB0_MOUSE 40S ribosomal protein S27 OS=Mus musculus GN=Rps27l PE=3 SV=1;>tr|D6RH49|D6RH49_MOUSE 40S ribosomal protein S27 OS=Mus musculus GN=Rps27l PE=3	15.5	9.4771	84	0.933532	0.882768	0.73351	0.849937	0.103974	0.87373	0.90162	0.890869	0.88874	0.0140664	0.9758	0.92531	2.08651	1.32921	0.656328
P62858;Q059I1;G3UYV7;J3QNN8	40S ribosomal protein S28;MCG22987, isoform CRA_a;Ribosomal protein S28;Rps28 protein	Rps28;mCG_22987	>sp|P62858|RS28_MOUSE 40S ribosomal protein S28 OS=Mus musculus GN=Rps28 PE=2 SV=1;>tr|Q059I1|Q059I1_MOUSE MCG22987, isoform CRA_a OS=Mus musculus GN=Rps28 PE=4 SV=1;>tr|G3UYV7|G3UYV7_MOUSE 40S ribosomal protein S28 (Fragment) OS=Mus musculus GN=Rps28 PE=4	91.3	7.8409	69	0.990688	0.926012	0.65158	0.856093	0.180041	1.0743	1.2081	0.793021	1.02514	0.211861	1.0566	1.1817	1.26334	1.16721	0.10413
P62274;D3YYL7	40S ribosomal protein S29;Putative uncharacterized protein Gm10126	Rps29;Gm10126	>sp|P62274|RS29_MOUSE 40S ribosomal protein S29 OS=Mus musculus GN=Rps29 PE=2 SV=2;>tr|D3YYL7|D3YYL7_MOUSE Uncharacterized protein OS=Mus musculus GN=Gm10126 PE=4 SV=2	58.9	6.6767	56	1.06024	1.08762	0.15024	0.766034	0.533469	1.2299	1.2463	0.174462	0.883554	0.614146	1.1116	1.1593	0.738771	1.00322	0.230261
P62908;Q5YLW3;Q9CZP6;Q9D0A2;Q3UK56;Q3UCL7;D3YV43;O89068	40S ribosomal protein S3;Putative uncharacterized protein;Ribosomal protein S3;Ribosomal protein S3, isoform CRA_g;Putative uncharacterized protein Rps3	Rps3;mCG_7040	>sp|P62908|RS3_MOUSE 40S ribosomal protein S3 OS=Mus musculus GN=Rps3 PE=1 SV=1;>tr|Q5YLW3|Q5YLW3_MOUSE Ribosomal protein S3 OS=Mus musculus GN=Rps3 PE=2 SV=1;>tr|Q9CZP6|Q9CZP6_MOUSE Putative uncharacterized protein OS=Mus musculus GN=Rps3 PE=2 SV=1;>tr|Q9	84.8	26.674	243	1.0481	1.05027	1.4434	1.18059	0.227605	0.99611	0.97423	1.11618	1.02884	0.0764277	0.94939	0.93693	0.717463	0.867928	0.130455
P97351;Q3UAC2;Q564F3;D3Z6C3;Q9D1S3;Q3UJU5;D3Z7W7;Q3U5P8	40S ribosomal protein S3a;Protein TU-11;Putative uncharacterized protein;MCG1128, isoform CRA_c;Ribosomal protein S3A;Putative uncharacterized protein Gm10119;Putative uncharacterized protein Gm9000	Rps3a;mCG_1128;Gm10119;Gm9000	>sp|P97351|RS3A_MOUSE 40S ribosomal protein S3a OS=Mus musculus GN=Rps3a PE=1 SV=3;>tr|Q3UAC2|Q3UAC2_MOUSE Putative uncharacterized protein OS=Mus musculus GN=Rps3a PE=2 SV=1;>tr|Q564F3|Q564F3_MOUSE MCG1128, isoform CRA_c OS=Mus musculus GN=Rps3a PE=2 SV=1	72	29.885	264	0.94038	0.909256	1.2349	1.02818	0.179701	0.90921	0.90518	0.997009	0.937133	0.0518933	0.95694	0.99291	0.782534	0.910795	0.112524
P62702;Q545X8;Q3UXQ6;Q545F8;Q3V1Z5;D3Z2E6	40S ribosomal protein S4, X isoform;MCG116623;Putative uncharacterized protein;Ribosomal protein S4 X-linked;Ribosomal protein S4, X-linked;Ribosomal protein S4, Y-linked 2;RIKEN cDNA 1110033J19	Rps4;Rps4x;mCG_116623;RP23-331B22.2-001;mCG_49215;RP23-251M14.2-001;Rps4y2	>sp|P62702|RS4X_MOUSE 40S ribosomal protein S4, X isoform OS=Mus musculus GN=Rps4x PE=2 SV=2;>tr|Q545X8|Q545X8_MOUSE MCG116623 OS=Mus musculus GN=Rps4x PE=2 SV=1;>tr|Q3UXQ6|Q3UXQ6_MOUSE Putative uncharacterized protein OS=Mus musculus GN=Rps4x PE=2 SV=1;>t	81.4	29.597	263	0.883939	0.864155	0.99681	0.914968	0.0715643	0.85289	0.82693	1.03525	0.905023	0.113524	0.93479	0.93718	0.866326	0.912765	0.0402354
P62754;Q5BLK1;Q8BT09;Q3TL53;A2BHQ4;Q9JJN0;I6L9K1	40S ribosomal protein S6;Phosphoprotein NP33;MCG6542, isoform CRA_f;Putative uncharacterized protein;Ribosomal protein S6	Rps6;mCG_6542;RP24-468M3.2-001	>sp|P62754|RS6_MOUSE 40S ribosomal protein S6 OS=Mus musculus GN=Rps6 PE=1 SV=1;>tr|Q5BLK1|Q5BLK1_MOUSE 40S ribosomal protein S6 OS=Mus musculus GN=Rps6 PE=2 SV=1;>tr|Q8BT09|Q8BT09_MOUSE 40S ribosomal protein S6 OS=Mus musculus GN=Rps6 PE=2 SV=1;>tr|Q3TL53	51.4	28.68	249	0.927644	0.966277	0.99552	0.963147	0.0340462	0.9783	0.98664	0.920895	0.961945	0.035794	1.1077	1.0591	0.669434	0.945411	0.240236
P62082;Q4FZE6;J3QJZ3;F6SVV1;J3QQ42	40S ribosomal protein S7;Putative uncharacterized protein;Ribosomal protein S7;Ribosomal protein S7 transcript variant A	Rps7;Rps7A	>sp|P62082|RS7_MOUSE 40S ribosomal protein S7 OS=Mus musculus GN=Rps7 PE=2 SV=1;>tr|Q4FZE6|Q4FZE6_MOUSE Ribosomal protein S7 OS=Mus musculus GN=Rps7 PE=2 SV=1;>tr|J3QJZ3|J3QJZ3_MOUSE MCG116065 OS=Mus musculus GN=mCG_116065 PE=4 SV=1;>tr|F6SVV1|F6SVV1_MOUSE	84	22.127	194	1.01029	0.998403	0.90646	0.971719	0.056828	1.0743	1.1004	0.86949	1.01473	0.126457	1.0466	1.0784	1.00598	1.04366	0.0363017
P62242;Q497E9;Q5M9L9;Q5SZV3;Q3UA25;Q9CQW4;Q3UJU6;Q9CRJ5	40S ribosomal protein S8;Ribosomal protein S8	Rps8;mCG_14435;RP23-59L24.9-001;mCG_7626;OTTMUSG00000000623;RP23-169M24.1-001	>sp|P62242|RS8_MOUSE 40S ribosomal protein S8 OS=Mus musculus GN=Rps8 PE=1 SV=2;>tr|Q497E9|Q497E9_MOUSE 40S ribosomal protein S8 OS=Mus musculus GN=Rps8 PE=2 SV=1;>tr|Q5M9L9|Q5M9L9_MOUSE 40S ribosomal protein S8 OS=Mus musculus GN=Rps8 PE=2 SV=1;>tr|Q5SZV3	63	24.205	208	0.871992	0.888099	0.75851	0.839534	0.0706293	0.95992	0.9566	0.70502	0.873847	0.146218	1.0357	1.0728	0.820883	0.976461	0.136005
Q6ZWN5;Q9CXW7;Q96EC0;D3YWH9;F7CJS8;D3Z673;D3YUV6	40S ribosomal protein S9;Putative uncharacterized protein;Rps9 protein;Putative uncharacterized protein Rps9	Rps9	>sp|Q6ZWN5|RS9_MOUSE 40S ribosomal protein S9 OS=Mus musculus GN=Rps9 PE=2 SV=3;>tr|Q9CXW7|Q9CXW7_MOUSE 40S ribosomal protein S9 OS=Mus musculus GN=Rps9 PE=2 SV=1;>tr|Q96EC0|Q96EC0_MOUSE Rps9 protein (Fragment) OS=Mus musculus GN=Rps9 PE=2 SV=1;>tr|D3YWH9|	71.6	22.591	194	0.712301	0.71144	0.89619	0.77331	0.106418	0.3832	0.38889	0.90465	0.558913	0.29943	0.5331	0.53361	1.01856	0.695089	0.280132
Q61699;E9Q0U7;Q8C6H1;D3Z3I9;D3Z027	42 degrees C-HSP;Heat shock 110 kDa protein;Heat shock protein 105 kDa;Heat shock-related 100 kDa protein E7I	Hsp105;Hsp110;Hsph1;Kiaa0201	>sp|Q61699|HS105_MOUSE Heat shock protein 105 kDa OS=Mus musculus GN=Hsph1 PE=1 SV=2;>tr|E9Q0U7|E9Q0U7_MOUSE Heat shock protein 105 kDa OS=Mus musculus GN=Hsph1 PE=3 SV=1	39.2	96.406	858	1.01387	1.05649	1.1843	1.08489	0.0886926	1.0684	1.0674	0.870322	1.00204	0.114073	1.035	1.0345	0.928419	0.999306	0.0613908
Q8JZX4;A2AP40	45 kDa-splicing factor;RNA-binding motif protein 17;Splicing factor 45;RNA binding motif protein 17	Rbm17;Spf45;RP23-114B13.1-003	>sp|Q8JZX4|SPF45_MOUSE Splicing factor 45 OS=Mus musculus GN=Rbm17 PE=1 SV=1;>tr|A2AP40|A2AP40_MOUSE RNA binding motif protein 17 (Fragment) OS=Mus musculus GN=Rbm17 PE=4 SV=1	16.5	45.303	405	0.837381	0.977135	0.29565	0.703389	0.35996	0.98417	0.82858	0.592242	0.801664	0.197346	1.0712	0.87449	2.37186	1.43918	0.813688
P24668;Q3UF03;Q3UKQ5;A2NWD6	46 kDa mannose 6-phosphate receptor;Cation-dependent mannose-6-phosphate receptor;Putative uncharacterized protein;Mannose-6-phosphate receptor, cation dependent, isoform CRA_a;ORF 2 protein	46mpr;M6pr;mCG_132197;M6pr-ps;ORF 2	>sp|P24668|MPRD_MOUSE Cation-dependent mannose-6-phosphate receptor OS=Mus musculus GN=M6pr PE=1 SV=1;>tr|Q3UF03|Q3UF03_MOUSE Putative uncharacterized protein OS=Mus musculus GN=M6pr PE=2 SV=1;>tr|Q3UKQ5|Q3UKQ5_MOUSE Mannose-6-phosphate receptor, cation de	21.6	31.172	278	1.00811	1.02626	0.98358	1.00598	0.0214201	1.1807	1.3585	1.09469	1.2113	0.13454	1.1692	1.1106	1.11508	1.13163	0.0326175
P19324;Q3TJK3;Q3TWG9;Q8BV87;Q8BVU9;Q3TMD2	47 kDa heat shock protein;Collagen-binding protein;Serine protease inhibitor J6;Serpin H1;Putative uncharacterized protein	Cbp1;Hsp47;Serpinh1	>sp|P19324|SERPH_MOUSE Serpin H1 OS=Mus musculus GN=Serpinh1 PE=1 SV=3;>tr|Q3TJK3|Q3TJK3_MOUSE Putative uncharacterized protein OS=Mus musculus GN=Serpinh1 PE=2 SV=1;>tr|Q3TWG9|Q3TWG9_MOUSE Putative uncharacterized protein OS=Mus musculus GN=Serpinh1 PE=2	67.9	46.533	417	0.868206	0.895576	0.97833	0.914037	0.0573361	1.1819	1.1028	1.18893	1.15788	0.0478282	1.2905	1.2685	0.886368	1.14846	0.227241
P60122;Q3U1C2;Q3UJN2;D3YW60;Q05CB6	49 kDa TATA box-binding protein-interacting protein;DNA helicase p50;Pontin 52;RuvB-like 1;TIP49a;MCG130614;Putative uncharacterized protein	Ruvbl1;Tip49;Tip49a;mCG_130614	>sp|P60122|RUVB1_MOUSE RuvB-like 1 OS=Mus musculus GN=Ruvbl1 PE=1 SV=1;>tr|Q3U1C2|Q3U1C2_MOUSE MCG130614 OS=Mus musculus GN=Ruvbl1 PE=2 SV=1;>tr|Q3UJN2|Q3UJN2_MOUSE Putative uncharacterized protein OS=Mus musculus GN=Ruvbl1 PE=2 SV=1	63.2	50.213	456	1.03598	1.02151	1.1809	1.07946	0.0881433	0.97136	0.98028	0.942863	0.964834	0.0195437	0.96887	0.93343	0.772439	0.89158	0.104689
G3UWA6;P10852;Q3TN39;Q8BTJ9;Q60849;Q3U144;Q3TIP1	4F2 cell-surface antigen heavy chain;Putative uncharacterized protein;CD98 heavy chain	Mdu1;Slc3a2	>tr|G3UWA6|G3UWA6_MOUSE 4F2 cell-surface antigen heavy chain OS=Mus musculus GN=Slc3a2 PE=4 SV=1;>sp|P10852|4F2_MOUSE 4F2 cell-surface antigen heavy chain OS=Mus musculus GN=Slc3a2 PE=1 SV=1;>tr|Q3TN39|Q3TN39_MOUSE Putative uncharacterized protein OS=Mus m	37.3	62.239	565	3.2282	2.97027	3.1705	3.12299	0.135371	1.8276	1.8387	1.66414	1.77681	0.0977341	0.62997	0.62069	0.537172	0.595944	0.0511089
A2A9X6;Q9JM14;A2A9X5	5,3-nucleotidase, cytosolic;5(3)-deoxyribonucleotidase, cytosolic type;Cytosolic 5,3-pyrimidine nucleotidase;Deoxy-5-nucleotidase 1	mCG_6614;Nt5c;RP23-392H19.7-001;Dnt1;RP23-392H19.7-003	>tr|A2A9X6|A2A9X6_MOUSE 5,3-nucleotidase, cytosolic OS=Mus musculus GN=Nt5c PE=4 SV=1;>sp|Q9JM14|NT5C_MOUSE 5(3)-deoxyribonucleotidase, cytosolic type OS=Mus musculus GN=Nt5c PE=1 SV=1;>tr|A2A9X5|A2A9X5_MOUSE 5(3)-deoxyribonucleotidase, cytosolic typ	43	23.076	200	1.2722	1.24807	0.13703	0.885765	0.648536	1.3501	1.3119	0.0785916	0.913531	0.723331	1.0503	1.0176	0.704622	0.924174	0.190839
P28659	50 kDa nuclear polyadenylated RNA-binding protein;Brain protein F41;Bruno-like protein 2;CUG triplet repeat RNA-binding protein 1;CUG-BP- and ETR-3-like factor 1;CUGBP Elav-like family member 1;Deadenylation factor CUG-BP;Deadenylation factor EDEN-BP;Embryo deadenylation element-binding protein homolog;RNA-binding protein BRUNOL-2	Brunol2;Celf1;Cugbp;Cugbp1	>sp|P28659|CELF1_MOUSE CUGBP Elav-like family member 1 OS=Mus musculus GN=Celf1 PE=1 SV=2	22.2	52.107	486	0.9998	1.0248	0.71359	0.91273	0.172913	1.0532	1.0152	1.02243	1.03028	0.0201782	1.0157	1.0681	1.60351	1.2291	0.325305
Q9JIH2	50 kDa nucleoporin;Nuclear pore complex protein Nup50;Nuclear pore-associated protein 60 kDa-like;Nucleoporin Nup50	Npap60;Nup50	>sp|Q9JIH2|NUP50_MOUSE Nuclear pore complex protein Nup50 OS=Mus musculus GN=Nup50 PE=1 SV=3	20.2	49.485	466	0.912409	0.870019	0.46122	0.747883	0.24916	0.93612	0.97345	0.703235	0.870935	0.146427	1.0158	1.0664	1.59322	1.22514	0.319769
P30416;F6S2D5;D6RDE2;F7CAT1;Q8CBS1	52 kDa FK506-binding protein;59 kDa immunophilin;FK506-binding protein 4;FKBP59;HSP-binding immunophilin;Immunophilin FKBP52;Peptidyl-prolyl cis-trans isomerase FKBP4;Peptidyl-prolyl cis-trans isomerase FKBP4, N-terminally processed;Rotamase	Fkbp4;Fkpb52	>sp|P30416|FKBP4_MOUSE Peptidyl-prolyl cis-trans isomerase FKBP4 OS=Mus musculus GN=Fkbp4 PE=1 SV=5	68.1	51.572	458	0.903261	0.919625	0.94657	0.923152	0.021869	1.01	0.96604	0.903342	0.959794	0.0536024	1.1018	1.0914	0.959049	1.05075	0.0795854
A2ATK1;Q9DBR1	5-3 exoribonuclease 2;5-3 exoribonuclease 2, isoform CRA_f;Protein Dhm1	mCG_4604;RP23-236O6.1-001;Xrn2;Dhm1	>tr|A2ATK1|A2ATK1_MOUSE 5-3 exoribonuclease 2 OS=Mus musculus GN=Xrn2 PE=4 SV=1;>sp|Q9DBR1|XRN2_MOUSE 5-3 exoribonuclease 2 OS=Mus musculus GN=Xrn2 PE=1 SV=1	20.2	108.69	951	0.953471	0.942152	0.66691	0.854178	0.162277	0.88136	0.77951	0.769527	0.810132	0.0618867	0.86254	0.78524	1.25504	0.967605	0.251905
Q8BTS4	54 kDa nucleoporin;Nuclear pore complex protein Nup54;Nucleoporin Nup54	Nup54	>sp|Q8BTS4|NUP54_MOUSE Nuclear pore complex protein Nup54 OS=Mus musculus GN=Nup54 PE=1 SV=1	8.4	55.731	510	1.02182	0.408781		0.715298	0.433481	0.74895	0.30498		0.526965	0.313934	1.1514	0.64811		0.899755	0.35588
P70290;Q542P4;A2AN84;B7ZCL8;Q684Q6;B7ZCL9;B7ZCM0;Q3THA8;B7ZCM1;D6RFD5	55 kDa erythrocyte membrane protein;Membrane protein, palmitoylated 1;Membrane protein, palmitoylated;Putative uncharacterized protein	Mpp1;mCG_7985;RP23-62O13.2-001;RP23-62O13.2-003;RP23-62O13.2-008;RP23-62O13.2-009;RP23-62O13.2-007	>sp|P70290|EM55_MOUSE 55 kDa erythrocyte membrane protein OS=Mus musculus GN=Mpp1 PE=1 SV=1;>tr|Q542P4|Q542P4_MOUSE Membrane protein, palmitoylated OS=Mus musculus GN=Mpp1 PE=2 SV=1;>tr|A2AN84|A2AN84_MOUSE 55 kDa erythrocyte membrane protein OS=Mus musculu	12.4	52.227	466	1.08749	0.899928	0.64862	0.878679	0.220205	1.1552	0.90258	0.619042	0.892274	0.268228	1.0425	0.89294	1.11536	1.01693	0.113394
Q9Z1N5;Q3TB18;G3UXI6;B1B1C8;P16054;REV__O08934	56 kDa U2AF65-associated protein;DEAD box protein UAP56;HLA-B-associated transcript 1 protein;Spliceosome RNA helicase Bat1;Putative uncharacterized protein	Bat1;Bat1a;Uap56	>sp|Q9Z1N5|DX39B_MOUSE Spliceosome RNA helicase Ddx39b OS=Mus musculus GN=Ddx39b PE=1 SV=1;>tr|Q3TB18|Q3TB18_MOUSE Putative uncharacterized protein OS=Mus musculus GN=Bat1a PE=2 SV=1	36.7	49.035	428	1.09719	1.01058	1.2326	1.11346	0.1119	1.046	1.0524	1.00323	1.03388	0.0267328	0.96181	1.0574	0.918274	0.979161	0.0711676
P27773;F6Q404	58 kDa glucose-regulated protein;58 kDa microsomal protein;Disulfide isomerase ER-60;Endoplasmic reticulum resident protein 57;Endoplasmic reticulum resident protein 60;Protein disulfide-isomerase A3	Erp;Erp60;Grp58;Pdia3	>sp|P27773|PDIA3_MOUSE Protein disulfide-isomerase A3 OS=Mus musculus GN=Pdia3 PE=1 SV=2	73.9	56.678	505	0.947059	0.97371	1.454	1.12492	0.2853	0.97387	0.982	0.750694	0.902188	0.13126	1.0159	1.0187	0.632671	0.88909	0.22207
Q9CWJ9;B0LAC5	5-aminoimidazole-4-carboxamide ribonucleotide formyltransferase;AICAR transformylase;ATIC;Bifunctional purine biosynthesis protein PURH;IMP cyclohydrolase;IMP synthase;Inosinicase;Phosphoribosylaminoimidazolecarboxamide formyltransferase	Atic;Purh	>sp|Q9CWJ9|PUR9_MOUSE Bifunctional purine biosynthesis protein PURH OS=Mus musculus GN=Atic PE=1 SV=2	74	64.217	592	1.10082	1.09947	1.3394	1.1799	0.138135	1.0031	0.97901	1.19835	1.06015	0.120287	0.91688	0.91413	0.762428	0.864479	0.08839
Q5EG47;Q3TUQ7;Q8BUX6;Q8BRK8	5-AMP-activated protein kinase catalytic subunit alpha-1;Prkaa1 protein;Putative uncharacterized protein	Prkaa1	>sp|Q5EG47|AAPK1_MOUSE 5-AMP-activated protein kinase catalytic subunit alpha-1 OS=Mus musculus GN=Prkaa1 PE=1 SV=2;>tr|Q3TUQ7|Q3TUQ7_MOUSE Prkaa1 protein OS=Mus musculus GN=Prkaa1 PE=2 SV=1;>tr|Q8BUX6|Q8BUX6_MOUSE Putative uncharacterized protein (Fragme	13.6	63.928	559	0.824878	0.792707	0.78171	0.799765	0.022433	0.88072	0.85005	0.844238	0.858336	0.0196017	1.0123	1.0186	1.09773	1.04288	0.0476093
O54950;Q3TWR3;Q2VPC9;Q925V0	5-AMP-activated protein kinase subunit gamma-1;Putative uncharacterized protein;Prkag1 protein	Prkaac;Prkag1	>sp|O54950|AAKG1_MOUSE 5-AMP-activated protein kinase subunit gamma-1 OS=Mus musculus GN=Prkag1 PE=1 SV=2;>tr|Q3TWR3|Q3TWR3_MOUSE Putative uncharacterized protein OS=Mus musculus GN=Prkag1 PE=2 SV=1;>tr|Q2VPC9|Q2VPC9_MOUSE Prkag1 protein (Fragment) OS=Mus	17.9	37.52	330	0.917431	0.867002	0.97184	0.918758	0.0524316	0.97544	0.87551	0.996214	0.949055	0.0645331	0.98108	1.1335	1.00155	1.03871	0.0827256
P14069;Q545I9	5B10;Calcyclin;Prolactin receptor-associated protein;Protein S100-A6;S100 calcium-binding protein A6;MC3T3-E1 calcyclin;Putative uncharacterized protein;S100 calcium binding protein A6 (Calcyclin)	Cacy;S100a6;mCG_22216	>sp|P14069|S10A6_MOUSE Protein S100-A6 OS=Mus musculus GN=S100a6 PE=1 SV=3;>tr|Q545I9|Q545I9_MOUSE MC3T3-E1 calcyclin OS=Mus musculus GN=S100a6 PE=2 SV=1	36	10.051	89	0.840266	0.912242	0.58763	0.780046	0.170479	1.0398	1.1692	1.01918	1.07606	0.0813175	1.1842	1.1744	1.23723	1.19861	0.0338004
Q05AG7;Q8C5P5;E9QN01	5-nucleotidase domain containing 1;5-nucleotidase domain containing 1, isoform CRA_b;5-nucleotidase domain-containing protein 1;Cytosolic 5-nucleotidase II-like protein 1	mCG_120148;Nt5dc1;Nt5c2l1	>tr|Q05AG7|Q05AG7_MOUSE 5-nucleotidase domain containing 1 OS=Mus musculus GN=Nt5dc1 PE=2 SV=1;>sp|Q8C5P5|NT5D1_MOUSE 5-nucleotidase domain-containing protein 1 OS=Mus musculus GN=Nt5dc1 PE=2 SV=2;>tr|E9QN01|E9QN01_MOUSE 5-nucleotidase domain-containing	4.5	53.094	467	1.24412	0.783024	0.66821	0.898452	0.304813	1.0962	0.9296	0.777242	0.934347	0.159532	0.86487	1.0087	1.75088	1.20815	0.47549
Q91X76;Q9CY30	5-nucleotidase domain containing 2	Nt5dc2	>tr|Q91X76|Q91X76_MOUSE 5-nucleotidase domain containing 2 OS=Mus musculus GN=Nt5dc2 PE=2 SV=1	9.2	46.034	390	1.2089	0.824198	0.90771	0.980269	0.202353	1.2989	1.1847	1.37747	1.28702	0.096931	1.0879	1.3293	1.2277	1.21497	0.121203
Q64737;Q3UJP8;Q3TH49;D6RCG1	5-phosphoribosylglycinamide transformylase;AIR synthase;GAR transformylase;Glycinamide ribonucleotide synthetase;Phosphoribosylamine--glycine ligase;Phosphoribosyl-aminoimidazole synthetase;Phosphoribosylformylglycinamidine cyclo-ligase;Phosphoribosylglycinamide formyltransferase;Phosphoribosylglycinamide synthetase;Trifunctional purine biosynthetic protein adenosine-3;Putative uncharacterized pr…	Gart	>sp|Q64737|PUR2_MOUSE Trifunctional purine biosynthetic protein adenosine-3 OS=Mus musculus GN=Gart PE=2 SV=3;>tr|Q3UJP8|Q3UJP8_MOUSE Putative uncharacterized protein OS=Mus musculus GN=Gart PE=2 SV=1;>tr|Q3TH49|Q3TH49_MOUSE Phosphoribosylamine--glycine li	36.3	107.5	1010	1.03925	0.989218	1.2499	1.09279	0.138342	1.0295	1.0389	0.896057	0.988152	0.0798951	0.97108	1.008	0.802761	0.92728	0.109405
P56379	6.8 kDa mitochondrial proteolipid	Mp68	>sp|P56379|68MP_MOUSE 6.8 kDa mitochondrial proteolipid OS=Mus musculus GN=Mp68 PE=2 SV=1	34.5	6.6979	58		1.97441	0.89467	1.43454	0.763493		1.6908	1.8577	1.77425	0.118016		0.97625	2.28624	1.63124	0.926301
P63038;D3Z2F2;D3Z7J9	60 kDa chaperonin;60 kDa heat shock protein, mitochondrial;Chaperonin 60;Heat shock protein 60;HSP-65;Mitochondrial matrix protein P1	Hsp60;Hspd1	>sp|P63038|CH60_MOUSE 60 kDa heat shock protein, mitochondrial OS=Mus musculus GN=Hspd1 PE=1 SV=1	88.7	60.955	573	1.50625	1.48553	2.0988	1.69686	0.348244	1.2945	1.3305	1.22478	1.28326	0.0537462	0.86726	0.90619	0.625234	0.799561	0.152221
Q3UEB3;Q0VDY2	60 kDa poly(U)-binding-splicing factor;Poly(U)-binding-splicing factor PUF60;Puf60 protein	Puf60	>sp|Q3UEB3|PUF60_MOUSE Poly(U)-binding-splicing factor PUF60 OS=Mus musculus GN=Puf60 PE=2 SV=2;>tr|Q0VDY2|Q0VDY2_MOUSE Puf60 protein (Fragment) OS=Mus musculus GN=Puf60 PE=2 SV=1	31.7	60.248	564	1.04789	0.97704	0.77064	0.931856	0.144041	0.98173	0.96397	1.0841	1.00993	0.0648439	0.89475	1.0014	1.46746	1.1212	0.304571
O08848;Q3TJ75;Q80W12;Q8R562	60 kDa SS-A/Ro ribonucleoprotein;TROVE domain family member 2;Putative uncharacterized protein;TROVE domain family, member 2;Ribonucleoprotein	Ssa2;Trove2;mCG_19761;Ro	>sp|O08848|RO60_MOUSE 60 kDa SS-A/Ro ribonucleoprotein OS=Mus musculus GN=Trove2 PE=1 SV=1;>tr|Q3TJ75|Q3TJ75_MOUSE TROVE domain family, member 2 OS=Mus musculus GN=Trove2 PE=2 SV=1;>tr|Q80W12|Q80W12_MOUSE TROVE domain family, member 2 OS=Mus musculus GN=Tr	10.2	60.123	538	0.756716	0.729129	0.8375	0.774448	0.0563197	0.83722	0.9597	0.751428	0.849449	0.104673	1.0368	1.0574	0.990982	1.02839	0.0339975
P14869;Q5M8R8;E9Q070;Q5FWB6;D3YVM5;REV__E0CZA1;O89073	60S acidic ribosomal protein P0;60S ribosomal protein L10E;Putative uncharacterized protein;Ribosomal protein, large, P0;MCG17387, isoform CRA_a;Putative uncharacterized protein Rplp0	Arbp;Rplp0;mCG_17387	>sp|P14869|RLA0_MOUSE 60S acidic ribosomal protein P0 OS=Mus musculus GN=Rplp0 PE=1 SV=3;>tr|Q5M8R8|Q5M8R8_MOUSE Ribosomal protein, large, P0 OS=Mus musculus GN=Rplp0 PE=2 SV=1;>tr|E9Q070|E9Q070_MOUSE Uncharacterized protein OS=Mus musculus GN=Gm8730 PE=3	61.8	34.216	317	0.962371	0.982898	1.764	1.23642	0.45701	0.9356	0.92428	1.09406	0.984645	0.0949213	0.9349	0.93875	0.735673	0.869774	0.116151
P47955;Q58E35;E9Q3T0;G5E901	60S acidic ribosomal protein P1;MCG10168;Putative uncharacterized protein;Ribosomal protein, large, P1;Rplp1 protein	Rplp1;mCG_10168	>sp|P47955|RLA1_MOUSE 60S acidic ribosomal protein P1 OS=Mus musculus GN=Rplp1 PE=1 SV=1;>tr|Q58E35|Q58E35_MOUSE MCG10168 OS=Mus musculus GN=Rplp1 PE=4 SV=1	95.6	11.475	114	1.10461	1.22672	1.4768	1.26938	0.189728	0.99972	0.98207	1.17299	1.05159	0.105504	0.93307	0.77722	0.805672	0.838654	0.082995
P99027	60S acidic ribosomal protein P2	Rplp2	>sp|P99027|RLA2_MOUSE 60S acidic ribosomal protein P2 OS=Mus musculus GN=Rplp2 PE=1 SV=3	82.6	11.651	115	0.96302	1.01899	0.9276	0.969871	0.0460806	0.9527	0.98395	0.992654	0.976435	0.0210106	0.93028	0.94283	0.994036	0.955715	0.0337746
Q99L48;D3YYX2	60S ribosomal export protein NMD3	Nmd3	>sp|Q99L48|NMD3_MOUSE 60S ribosomal export protein NMD3 OS=Mus musculus GN=Nmd3 PE=2 SV=1	20.9	57.611	503	1.11749	1.12198	0.93041	1.05663	0.109331	0.9335	0.69365	0.9243	0.850483	0.135899	0.78887	0.84032	1.08405	0.904412	0.15768
Q6ZWV3;Q3THJ6;I7HLV2;P86048;B7FAU6;O89059	60S ribosomal protein L10;Protein QM homolog;Putative uncharacterized protein;60S ribosomal protein L10-like	Qm;Rpl10;Rpl10l	>sp|Q6ZWV3|RL10_MOUSE 60S ribosomal protein L10 OS=Mus musculus GN=Rpl10 PE=2 SV=3;>tr|Q3THJ6|Q3THJ6_MOUSE Putative uncharacterized protein OS=Mus musculus GN=Rpl10 PE=2 SV=1;>tr|I7HLV2|I7HLV2_MOUSE Ribosomal protein 10 (Fragment) OS=Mus musculus GN=Rpl10	73.4	24.604	214		0.711845		0.711845	NA		0.90656		0.90656	NA		1.1179		1.1179	NA
P35979;Q5BLK0;Q3TIQ2;Q8C2K0;Q6DI58;D3YX33;F8VQK7;Q811G0;Q8CBR1;F6XSQ3	60S ribosomal protein L12;MCG18564, isoform CRA_a;MCG20026;Putative uncharacterized protein;Ribosomal protein L12;Rpl12 protein;MCG49189;Putative uncharacterized protein Gm4957	Rpl12;mCG_18564;mCG_20026;RP23-365F1.2-001;Gm4957;mCG_49189	>sp|P35979|RL12_MOUSE 60S ribosomal protein L12 OS=Mus musculus GN=Rpl12 PE=1 SV=2;>tr|Q5BLK0|Q5BLK0_MOUSE MCG18564, isoform CRA_a OS=Mus musculus GN=Rpl12 PE=2 SV=1;>tr|Q3TIQ2|Q3TIQ2_MOUSE Putative uncharacterized protein OS=Mus musculus GN=Rpl12 PE=2 SV=	85.5	17.804	165	0.933881	0.962371	1.1492	1.01515	0.116961	0.92243	0.9055	1.07232	0.966749	0.0918157	0.99356	0.97127	0.991965	0.985598	0.0124343
P47963;D3YX54;Q5RKP3;G3X9K7;Q8BZS1	60S ribosomal protein L13;A52;MCG6146;Putative uncharacterized protein Gm9026	Rpl13;Gm9026;mCG_6146	>sp|P47963|RL13_MOUSE 60S ribosomal protein L13 OS=Mus musculus GN=Rpl13 PE=2 SV=3;>tr|D3YX54|D3YX54_MOUSE 60S ribosomal protein L13 OS=Mus musculus GN=Rpl13-ps3 PE=3 SV=1;>tr|Q5RKP3|Q5RKP3_MOUSE 60S ribosomal protein L13 OS=Mus musculus GN=Rpl13 PE=2 SV=1	59.2	24.305	211	0.961261	0.962001	1.7254	1.21622	0.440962	0.88149	0.89455	0.87108	0.882373	0.0117598	0.87716	0.9061	0.568279	0.783846	0.187247
P19253;Q5M9M0;E9Q5A0;Q3TDS9;D3YY61;REV__P52825;REV__Q3UDA8;REV__Q3UN55;REV__A2A8E7	60S ribosomal protein L13a;Transplantation antigen P198;Tum-P198 antigen;MCG23455, isoform CRA_e;Putative uncharacterized protein;Ribosomal protein L13A;Rpl13a protein	P198;Rpl13a;Tstap198-7;mCG_23455	>sp|P19253|RL13A_MOUSE 60S ribosomal protein L13a OS=Mus musculus GN=Rpl13a PE=1 SV=4;>tr|Q5M9M0|Q5M9M0_MOUSE MCG23455, isoform CRA_e OS=Mus musculus GN=Rpl13a PE=2 SV=1;>tr|E9Q5A0|E9Q5A0_MOUSE 60S ribosomal protein L13a OS=Mus musculus GN=Rpl13a PE=3 SV=1	66.5	23.464	203	0.498008	0.460554	0.85471	0.604424	0.217562	0.5931	0.56387	0.726058	0.627676	0.0864458	1.1003	1.1303	0.802504	1.01103	0.181215
Q9CR57;Q9CWK0;Q569Z0;Q922F9;B0LAB8	60S ribosomal protein L14;Putative uncharacterized protein;Ribosomal protein L14;Rpl14 protein	Rpl14	>sp|Q9CR57|RL14_MOUSE 60S ribosomal protein L14 OS=Mus musculus GN=Rpl14 PE=2 SV=3;>tr|Q9CWK0|Q9CWK0_MOUSE Putative uncharacterized protein OS=Mus musculus GN=Rpl14 PE=2 SV=1;>tr|Q569Z0|Q569Z0_MOUSE Ribosomal protein L14 OS=Mus musculus GN=Rpl14 PE=2 SV=1;	46.5	23.564	217	0.583839	0.58524	2.2912	1.15343	0.985341	0.30314	0.28874	1.07048	0.55412	0.447239	0.52313	0.50902	0.547166	0.526439	0.0192869
P35980;Q58EW0;Q642K1;Q0QEW9;G3UZK4;G3UZJ6;G3UX28;G3UYV6	60S ribosomal protein L18;Ribosomal protein L18	Rpl18;mCG_132477;RPL18	>sp|P35980|RL18_MOUSE 60S ribosomal protein L18 OS=Mus musculus GN=Rpl18 PE=2 SV=3;>tr|Q58EW0|Q58EW0_MOUSE 60S ribosomal protein L18 OS=Mus musculus GN=Rpl18 PE=2 SV=1;>tr|Q642K1|Q642K1_MOUSE 60S ribosomal protein L18 OS=Mus musculus GN=Rpl18 PE=2 SV=1;>tr	46.8	21.644	188	0.43305	0.405351	1.3324	0.7236	0.527418	0.21952	0.22294	0.773635	0.405365	0.318935	0.53099	0.53685	0.707114	0.591651	0.100036
P62717;Q3THJ0;Q05CK2;F6YJW4;REV__Q8BPD3	60S ribosomal protein L18a;Putative uncharacterized protein;Rpl18a protein	Rpl18a	>sp|P62717|RL18A_MOUSE 60S ribosomal protein L18a OS=Mus musculus GN=Rpl18a PE=1 SV=1;>tr|Q3THJ0|Q3THJ0_MOUSE 60S ribosomal protein L18a OS=Mus musculus GN=Rpl18a PE=2 SV=1;>tr|Q05CK2|Q05CK2_MOUSE 60S ribosomal protein L18a OS=Mus musculus GN=Rpl18a PE=2 S	75.6	20.732	176	0.682035	0.66335	0.7415	0.695628	0.0408098	0.52516	0.56056	0.784068	0.623263	0.140382	0.82142	0.80485	0.932575	0.852948	0.0694545
P84099;Q5I0T8;A2A547;REV__Q9Z268;A0JNY9;REV__Q3TQ19	60S ribosomal protein L19;Ribosomal protein L19	Rpl19;mCG_11796;mCG_21896;RP23-309H19.6-001;RP23-309H19.6-002	>sp|P84099|RL19_MOUSE 60S ribosomal protein L19 OS=Mus musculus GN=Rpl19 PE=1 SV=1;>tr|Q5I0T8|Q5I0T8_MOUSE Ribosomal protein L19 OS=Mus musculus GN=Rpl19 PE=2 SV=1;>tr|A2A547|A2A547_MOUSE Ribosomal protein L19 OS=Mus musculus GN=Rpl19 PE=3 SV=1	49.5	23.466	196	0.458022	0.467093	0.46728	0.464132	0.00529188	0.9199	0.85511	0.747049	0.840686	0.0873234	1.8827	1.843	1.74037	1.82202	0.0734463
P67984;Q4VAG4	60S ribosomal protein L22;Heparin-binding protein HBp15;MCG12304;MCG130059;Putative uncharacterized protein;Ribosomal protein L22	Rpl22;mCG_12304;mCG_130059;RP23-421E12.9-001	>sp|P67984|RL22_MOUSE 60S ribosomal protein L22 OS=Mus musculus GN=Rpl22 PE=2 SV=2;>tr|Q4VAG4|Q4VAG4_MOUSE MCG12304 OS=Mus musculus GN=Rpl22 PE=2 SV=1	69.5	14.759	128	0.780823	0.76063	0.88498	0.808811	0.0667326	0.96268	0.95047	0.949217	0.954122	0.00743762	1.2476	1.2153	1.13429	1.19906	0.0583748
P62751;Q5M9M5;D3YWP3;Q4V9X9;Q91YK6;D3Z1D6;D3YU45;D3YU46;D3YW68;D3YTY6	60S ribosomal protein L23a;MCG10806;Putative uncharacterized protein;Ribosomal protein L23a;MCG1034428;Putative uncharacterized protein Gm3174;Rpl23a protein;Putative uncharacterized protein Gm10335;Putative uncharacterized protein Gm3940;Putative uncharacterized protein ENSMUSP00000100709	Rpl23a;mCG_10806;RP23-185A18.4-001;Gm3174;mCG_1034428;Gm10335;Gm3940	>sp|P62751|RL23A_MOUSE 60S ribosomal protein L23a OS=Mus musculus GN=Rpl23a PE=1 SV=1;>tr|Q5M9M5|Q5M9M5_MOUSE MCG10806 OS=Mus musculus GN=Rpl23a PE=2 SV=1;>tr|D3YWP3|D3YWP3_MOUSE MCG1034428 OS=Mus musculus GN=Rpl23a-ps3 PE=3 SV=1;>tr|Q4V9X9|Q4V9X9_MOUSE Rp	59.6	17.695	156	1.16275	1.05854	1.0165	1.07926	0.0752956	1.1197	1.1426	0.988533	1.08361	0.0831322	0.9695	1.0604	0.910664	0.980188	0.0754381
Q8BP67;Q3UW40;E9Q132;Q9CS31;Q8BT08;REV__E9Q309;REV__Q544S6;REV__Q9JKJ9;REV__Q8CFY8;REV__Q05CS3;REV__Q5FW83	60S ribosomal protein L24;Putative uncharacterized protein	Rpl24	>sp|Q8BP67|RL24_MOUSE 60S ribosomal protein L24 OS=Mus musculus GN=Rpl24 PE=2 SV=2;>tr|Q3UW40|Q3UW40_MOUSE Putative uncharacterized protein OS=Mus musculus GN=Rpl24 PE=2 SV=1;>tr|E9Q132|E9Q132_MOUSE 60S ribosomal protein L24 OS=Mus musculus GN=Rpl24 PE=4 S	67.5	17.779	157	0.726533	0.753636	0.74339	0.741186	0.0136854	0.63588	0.63113	0.831947	0.699652	0.114595	0.87334	0.88147	0.980584	0.911798	0.0597092
P61255;Q4FZH2;Q3U7N1;B1ARA5;B1ARA3	60S ribosomal protein L26;Silica-induced gene 20 protein;MCG50660, isoform CRA_a;MCG50660, isoform CRA_b;MCG6351;Putative uncharacterized protein;Ribosomal protein L26	Rpl26;mCG_50660;mCG_6351;RP23-396M19.1-001;RP23-396M19.1-002;RP23-396M19.1-003	>sp|P61255|RL26_MOUSE 60S ribosomal protein L26 OS=Mus musculus GN=Rpl26 PE=2 SV=1;>tr|Q4FZH2|Q4FZH2_MOUSE MCG50660, isoform CRA_a OS=Mus musculus GN=Rpl26 PE=2 SV=1;>tr|Q3U7N1|Q3U7N1_MOUSE Putative uncharacterized protein OS=Mus musculus GN=Rpl26 PE=2 SV=	75.2	17.258	145	0.943396	0.919963	0.89909	0.920816	0.0221654	0.94671	1.0195	0.864902	0.943704	0.0773427	1.0191	1.0041	0.868583	0.963928	0.0829106
P61358;Q5BLJ9;Q9CSM4;A2A4Q0;E9PV49	60S ribosomal protein L27	Rpl27;mCG_15532;mCG_20222;RP23-328K2.2-001;RP23-328K2.2-004	>sp|P61358|RL27_MOUSE 60S ribosomal protein L27 OS=Mus musculus GN=Rpl27 PE=2 SV=2;>tr|Q5BLJ9|Q5BLJ9_MOUSE 60S ribosomal protein L27 OS=Mus musculus GN=Rpl27 PE=2 SV=1;>tr|Q9CSM4|Q9CSM4_MOUSE 60S ribosomal protein L27 (Fragment) OS=Mus musculus GN=Rpl27 PE	70.6	15.798	136	0.93985	0.927816	0.84516	0.904275	0.0515476	0.97067	0.95131	0.730514	0.884165	0.133417	1.0325	0.99626	0.907523	0.978761	0.0642997
P14115	60S ribosomal protein L27a;L29	Rpl27a	>sp|P14115|RL27A_MOUSE 60S ribosomal protein L27a OS=Mus musculus GN=Rpl27a PE=2 SV=5	54.1	16.605	148	0.965904	1.02326	1.0699	1.01969	0.0520901	0.97964	0.90374	0.91416	0.932513	0.041144	1.0075	0.84737	0.920471	0.925114	0.0801659
P41105;Q5M9J8;Q5M9N5;F6Z0X0;F6QDU1;Q9CTY5	60S ribosomal protein L28;MCG13936;MCG20926, isoform CRA_a;Putative uncharacterized protein;Ribosomal protein L28	Rpl28;mCG_13936;mCG_20926	>sp|P41105|RL28_MOUSE 60S ribosomal protein L28 OS=Mus musculus GN=Rpl28 PE=1 SV=2;>tr|Q5M9J8|Q5M9J8_MOUSE MCG13936 OS=Mus musculus GN=Rpl28 PE=2 SV=1;>tr|Q5M9N5|Q5M9N5_MOUSE Ribosomal protein L28 OS=Mus musculus GN=Rpl28 PE=2 SV=1	85.4	15.733	137	0.866176	0.875657	0.86656	0.869464	0.00536634	0.8374	0.88589	0.826788	0.850026	0.0315091	0.95126	0.92702	0.990001	0.956094	0.0317675
P47915;Q5M8M8;F6QL70;D3Z1N9;D3YU65;F6YH22;F6VZG1;D3Z102	60S ribosomal protein L29;MCG19505, isoform CRA_a;Putative uncharacterized protein;Ribosomal protein L29;Rpl29 protein;MCG9889;Putative uncharacterized protein Gm12508;MCG123916;Putative uncharacterized protein Gm3550	Rpl29;Rpl43;mCG_19505;Gm12508;mCG_9889;Gm3550;mCG_123916	>sp|P47915|RL29_MOUSE 60S ribosomal protein L29 OS=Mus musculus GN=Rpl29 PE=2 SV=2;>tr|Q5M8M8|Q5M8M8_MOUSE MCG19505, isoform CRA_a OS=Mus musculus GN=Rpl29 PE=2 SV=1;>tr|F6QL70|F6QL70_MOUSE Protein Gm17669 OS=Mus musculus GN=Gm17669 PE=4 SV=1;>tr|D3Z1N9|D3	50.6	17.587	160	1.0072	0.940115	1.0109	0.986072	0.0398432	0.98787	0.97481	0.95039	0.971023	0.019025	0.88951	0.92023	1.03681	0.948849	0.0777069
P27659;Q3UB67;Q3T9U9;Q3U9L3;Q3UB90;Q3UB15;Q99N25;E9PWZ3;Q5U470;Q9CQ09;REV__P35918;REV__Q8VCD0	60S ribosomal protein L3;J1 protein;Putative uncharacterized protein	Rpl3	>sp|P27659|RL3_MOUSE 60S ribosomal protein L3 OS=Mus musculus GN=Rpl3 PE=2 SV=3;>tr|Q3UB67|Q3UB67_MOUSE Putative uncharacterized protein OS=Mus musculus GN=Rpl3 PE=2 SV=1;>tr|Q3T9U9|Q3T9U9_MOUSE Putative uncharacterized protein OS=Mus musculus GN=Rpl3 PE=2	68.7	46.109	403	0.873515	0.858222	1.4357	1.05581	0.329081	0.88994	0.93106	0.720202	0.847067	0.111776	1.0344	1.0271	0.552181	0.871227	0.276326
P62889;Q58DZ3;Q497D7;Q5PR15	60S ribosomal protein L30;MCG20799;MCG22431;MCG4898, isoform CRA_a;Putative uncharacterized protein;Ribosomal protein L30;Rpl30 protein	Rpl30;mCG_20799;mCG_22431;mCG_4898	>sp|P62889|RL30_MOUSE 60S ribosomal protein L30 OS=Mus musculus GN=Rpl30 PE=2 SV=2;>tr|Q58DZ3|Q58DZ3_MOUSE 50S ribosomal protein L30e E OS=Mus musculus GN=Rpl30 PE=2 SV=1;>tr|Q497D7|Q497D7_MOUSE 50S ribosomal protein L30e D OS=Mus musculus GN=Rpl30 PE=2 SV	85.2	12.784	115	1.00158	1.00449	1.0442	1.01676	0.0238103	1.0344	0.9962	1.11088	1.04716	0.0583933	0.96369	0.9351	0.944109	0.947633	0.0146172
P62900;Q5M9K9;Q9CY93;D3YVU2;D3YWP7;Q58DZ1;REV__Q3TDK9;REV__Q4V9T7;REV__Q99K95;REV__A1L0V7;REV__A4QMY9;REV__Q3TEK4	60S ribosomal protein L31;MCG126194, isoform CRA_a;Putative uncharacterized protein;Ribosomal protein L31;MCG49033;Putative uncharacterized protein Gm16382	Rpl31;mCG_126194;Gm16382;mCG_49033	>sp|P62900|RL31_MOUSE 60S ribosomal protein L31 OS=Mus musculus GN=Rpl31 PE=2 SV=1;>tr|Q5M9K9|Q5M9K9_MOUSE MCG126194, isoform CRA_a OS=Mus musculus GN=Rpl31 PE=2 SV=1;>tr|Q9CY93|Q9CY93_MOUSE Putative uncharacterized protein OS=Mus musculus GN=Rpl31 PE=2 SV	68.8	14.463	125	1.11871	1.08234	1.13	1.11035	0.0249022	1.2127	1.1753	0.972668	1.12022	0.129147	0.99967	0.99859	0.787526	0.928595	0.122171
P62911;Q5PR09;A2AD25;P17932;F6WJV0	60S ribosomal protein L32;Ribosomal protein L32	Rpl32	>sp|P62911|RL32_MOUSE 60S ribosomal protein L32 OS=Mus musculus GN=Rpl32 PE=2 SV=2;>tr|Q5PR09|Q5PR09_MOUSE Ribosomal protein L32 OS=Mus musculus GN=Rpl32 PE=2 SV=1	75.6	15.86	135	0.998004	0.978665	0.80847	0.92838	0.104294	1.061	1.0114	0.793462	0.955287	0.142322	1.0268	1.0169	0.9994	1.01437	0.0138744
Q9D1R9;D3YWC0	60S ribosomal protein L34	Rpl34	>sp|Q9D1R9|RL34_MOUSE 60S ribosomal protein L34 OS=Mus musculus GN=Rpl34 PE=3 SV=2	52.1	13.293	117	0.90967	0.939232	0.94386	0.93092	0.0185486	0.75244	0.76368	0.783392	0.766504	0.0156681	0.79509	0.78181	0.900252	0.825717	0.0648896
Q6ZWV7;G3UWD7;E9Q091;Q3U1U4;Q3UJ88;F6YXU0;F6XS56	60S ribosomal protein L35	Rpl35	>sp|Q6ZWV7|RL35_MOUSE 60S ribosomal protein L35 OS=Mus musculus GN=Rpl35 PE=2 SV=1;>tr|G3UWD7|G3UWD7_MOUSE MCG123152 OS=Mus musculus GN=Gm10269 PE=3 SV=1	54.5	14.552	123	0.983284	0.947059	0.94786	0.959401	0.0206871	0.99032	0.9254	0.848824	0.921515	0.0708278	0.94637	0.97755	0.893256	0.939059	0.04262
O55142;Q6ZWX1;Q8BQV7;Q9DC85	60S ribosomal protein L35a;MCG1036414;MCG115732;MCG121795;MCG128444;MCG130125, isoform CRA_a;MCG133520;Putative uncharacterized protein;Ribosomal protein L35A;Rpl35a protein	Rpl35a;mCG_1036414;mCG_115732;mCG_121795;mCG_128444;mCG_130125;mCG_133520	>sp|O55142|RL35A_MOUSE 60S ribosomal protein L35a OS=Mus musculus GN=Rpl35a PE=2 SV=2;>tr|Q6ZWX1|Q6ZWX1_MOUSE MCG1036414 OS=Mus musculus GN=Rpl35a PE=4 SV=1;>tr|Q8BQV7|Q8BQV7_MOUSE Putative uncharacterized protein OS=Mus musculus GN=Rpl35a PE=4 SV=1;>tr|Q9	79.1	12.554	110	0.887469	0.859623	1.0671	0.938064	0.112612	0.81992	0.82837	1.00691	0.885066	0.105602	0.91477	0.93778	0.810898	0.887816	0.0675989
Q6ZWZ4;D3Z3R1;D3YW41;Q5M9L1;P47964;D3Z7M8;D3YX71;J3QPX5	60S ribosomal protein L36;Putative uncharacterized protein Gm5745;MCG129641;Putative uncharacterized protein Gm10168;Putative uncharacterized protein Gm5614	mCG_20352;Rpl36;Gm5745;Gm10168;mCG_129641;Gm5614	>tr|Q6ZWZ4|Q6ZWZ4_MOUSE 60S ribosomal protein L36 OS=Mus musculus GN=Rpl36 PE=3 SV=1;>tr|D3Z3R1|D3Z3R1_MOUSE 60S ribosomal protein L36 OS=Mus musculus GN=Gm5745 PE=3 SV=1;>tr|D3YW41|D3YW41_MOUSE 60S ribosomal protein L36 OS=Mus musculus GN=Rpl36-ps3 PE=3 S	53.3	12.254	105	0.916506	0.884017	0.96177	0.920764	0.039051	1.0634	1.0419	0.773754	0.959685	0.161379	1.1529	1.1321	0.867905	1.05097	0.158878
P83882;Q5M9P1	60S ribosomal protein L36a;60S ribosomal protein L44;MCG115063, isoform CRA_a;MCG1423;Putative uncharacterized protein;Ribosomal protein L36a;Ribosomal protein L36A	Rpl36a;Rpl44;mCG_115063;mCG_1423;RP23-26D22.2-001	>sp|P83882|RL36A_MOUSE 60S ribosomal protein L36a OS=Mus musculus GN=Rpl36a PE=3 SV=2;>tr|Q5M9P1|Q5M9P1_MOUSE MCG115063, isoform CRA_a OS=Mus musculus GN=Rpl36a PE=3 SV=1	52.8	12.441	106	0.965904	0.998502	0.88477	0.949725	0.0585667	1.0128	1.0737	0.871688	0.986063	0.103626	1.0253	1.014	0.915751	0.985017	0.0602517
Q9D823	60S ribosomal protein L37	Rpl37	>sp|Q9D823|RL37_MOUSE 60S ribosomal protein L37 OS=Mus musculus GN=Rpl37 PE=2 SV=3	40.2	11.078	97	0.914746	0.908843	0.85879	0.894126	0.0307441	1.0529	1.1168	0.869943	1.01321	0.128124	1.0426	1.1096	0.900901	1.0177	0.106554
P61514;Q4VAF2;Q3TLC1;Q9CYW3;Q5M9N6;Q3U8M3	60S ribosomal protein L37a;MCG112980, isoform CRA_a;MCG5220;Putative uncharacterized protein;Ribosomal protein L37a;Rpl37a protein	Rpl37a;mCG_112980;mCG_5220	>sp|P61514|RL37A_MOUSE 60S ribosomal protein L37a OS=Mus musculus GN=Rpl37a PE=2 SV=2;>tr|Q4VAF2|Q4VAF2_MOUSE MCG112980, isoform CRA_a OS=Mus musculus GN=Rpl37a PE=2 SV=1;>tr|Q3TLC1|Q3TLC1_MOUSE Putative uncharacterized protein OS=Mus musculus GN=Rpl37a PE	73.9	10.275	92	0.963298	0.932662	0.80468	0.900213	0.0841405	1.053	1.0479	0.89222	0.997707	0.0913898	1.0546	1.1042	1.12988	1.09623	0.038268
P62892;Q505A8	60S ribosomal protein L39;MCG17585;Putative uncharacterized protein;Ribosomal protein L39	Rpl39;mCG_17585;RP23-43O20.1-001	>sp|P62892|RL39_MOUSE 60S ribosomal protein L39 OS=Mus musculus GN=Rpl39 PE=2 SV=2;>tr|Q505A8|Q505A8_MOUSE MCG17585 OS=Mus musculus GN=Rpl39 PE=2 SV=1	35.3	6.4066	51	1	1.04333		1.02166	0.0306386	1.1783	1.1652		1.17175	0.0092631	1.0464	1.0373		1.04185	0.00643467
E9QNP0;P62984;Q66JP1;E9Q9J0;P0CG50;Q8VC46;Q922Z8;Q8R0Z9;P0CG49;Q6NZC5;Q78XY9;Q3TH47;Q5SX22;Q922B0;E9Q5F6;E9Q4P0;Q8C2K3;A5JUZ1;J3QK04;F6X7C4;B0LAC2;D3YYZ2	60S ribosomal protein L40;CEP52;MCG23116, isoform CRA_a;MCG6478;Novel protein identical to ubiquitin A-52 residue ribosomal protein fusion product 1 Uba52;Uba52 protein;Ubiquitin A-52 residue ribosomal protein fusion product 1;Ubc protein;Putative uncharacterized protein;Ubiquitin B;MCG23377, isoform CRA_a;Ubiqutin subunit 1	Uba52;Ubcep2;mCG_23116;mCG_6478;RP23-24J10.5-001;Ubc;Ubb;mCG_23377;RP23-234K24.1-001;RP23-234K24.1-002;Gm1821;EG216818	>tr|E9QNP0|E9QNP0_MOUSE Protein 2810422J05Rik OS=Mus musculus GN=2810422J05Rik PE=4 SV=1;>sp|P62984|RL40_MOUSE Ubiquitin-60S ribosomal protein L40 OS=Mus musculus GN=Uba52 PE=1 SV=2;>tr|Q66JP1|Q66JP1_MOUSE MCG23116, isoform CRA_a OS=Mus musculus GN=Uba52 P	10.3	26.856	232	0.978282	1.02781	0.62839	0.878162	0.217722	1.1708	1.1248	1.23557	1.17706	0.0556519	1.0441	1.0627	1.11939	1.0754	0.0392206
P47962;Q58EU6;Q3U850;Q3TKR5;Q3THE1;D3YYV8	60S ribosomal protein L5;MCG13589;Putative uncharacterized protein;Ribosomal protein L5;Putative uncharacterized protein Rpl5	Rpl5;mCG_13589	>sp|P47962|RL5_MOUSE 60S ribosomal protein L5 OS=Mus musculus GN=Rpl5 PE=1 SV=3;>tr|Q58EU6|Q58EU6_MOUSE MCG13589 OS=Mus musculus GN=Rpl5 PE=2 SV=1;>tr|Q3U850|Q3U850_MOUSE Putative uncharacterized protein OS=Mus musculus GN=Rpl5 PE=2 SV=1;>tr|Q3TKR5|Q3TKR5_	60.9	34.4	297	0.817795	0.798722	1.0669	0.894472	0.149631	0.84327	0.82709	0.850412	0.840257	0.0119495	1.0402	1.0219	1.05479	1.03896	0.0164777
P47911;Q3UCH0;Q3UFI4;E9PUX4;REV__Q923L3	60S ribosomal protein L6;TAX-responsive enhancer element-binding protein 107	Rpl6;mCG_16023	>sp|P47911|RL6_MOUSE 60S ribosomal protein L6 OS=Mus musculus GN=Rpl6 PE=1 SV=3;>tr|Q3UCH0|Q3UCH0_MOUSE 60S ribosomal protein L6 OS=Mus musculus GN=Rpl6 PE=2 SV=1;>tr|Q3UFI4|Q3UFI4_MOUSE 60S ribosomal protein L6 OS=Mus musculus GN=Rpl6 PE=2 SV=1;>tr|E9PUX4	64.2	33.509	296	0.8364	0.820749	2.1555	1.27088	0.766141	0.72923	0.65869	0.826925	0.738282	0.0844818	0.84355	0.81471	0.454607	0.704289	0.216711
P14148;Q3UBI6;Q5M9N8;Q3TK73;F6XI62	60S ribosomal protein L7;Putative uncharacterized protein;Ribosomal protein L7	Rpl7	>sp|P14148|RL7_MOUSE 60S ribosomal protein L7 OS=Mus musculus GN=Rpl7 PE=2 SV=2;>tr|Q3UBI6|Q3UBI6_MOUSE Putative uncharacterized protein OS=Mus musculus GN=Rpl7 PE=2 SV=1;>tr|Q5M9N8|Q5M9N8_MOUSE Ribosomal protein L7 OS=Mus musculus GN=Rpl7 PE=2 SV=1;>tr|Q3	64.8	31.419	270	0.680318	0.628694	2.2172	1.1754	0.902591	0.25934	0.25733	1.15701	0.557892	0.518849	0.40916	0.42664	0.591646	0.475815	0.100692
Q9D8M4;Q3U8B9;Q99L18	60S ribosomal protein L7-like 1;Putative uncharacterized protein	Rpl7l1	>sp|Q9D8M4|RL7L_MOUSE 60S ribosomal protein L7-like 1 OS=Mus musculus GN=Rpl7l1 PE=2 SV=1;>tr|Q3U8B9|Q3U8B9_MOUSE Putative uncharacterized protein (Fragment) OS=Mus musculus GN=Rpl7l1 PE=2 SV=1	14.2	28.543	246	0.736485	0.804376	0.70223	0.747697	0.0519877	0.45275	0.35114	1.13554	0.646476	0.426576	0.58394	0.59553	1.29478	0.824751	0.407101
P62918;Q3UJS0;Q3THC7;Q9Z237	60S ribosomal protein L8;Putative uncharacterized protein;Ribosomal protein L8	Rpl8	>sp|P62918|RL8_MOUSE 60S ribosomal protein L8 OS=Mus musculus GN=Rpl8 PE=2 SV=2;>tr|Q3UJS0|Q3UJS0_MOUSE Putative uncharacterized protein OS=Mus musculus GN=Rpl8 PE=2 SV=1;>tr|Q3THC7|Q3THC7_MOUSE Putative uncharacterized protein OS=Mus musculus GN=Rpl8 PE=2	62.3	28.024	257	0.91416	0.916758	1.9677	1.26621	0.607513	0.86136	0.87289	0.895335	0.876528	0.0172774	0.91552	0.93279	0.582954	0.810421	0.197181
P51410;Q5EBQ6;G3UW34;Q5M9J5;D3Z629;D3YZT0	60S ribosomal protein L9;MCG10266, isoform CRA_a;Putative uncharacterized protein;Ribosomal protein L9;Putative uncharacterized protein Rpl9	Rpl9;mCG_10266	>sp|P51410|RL9_MOUSE 60S ribosomal protein L9 OS=Mus musculus GN=Rpl9 PE=2 SV=2;>tr|Q5EBQ6|Q5EBQ6_MOUSE MCG10266, isoform CRA_a OS=Mus musculus GN=Rpl9 PE=2 SV=1;>tr|G3UW34|G3UW34_MOUSE MCG130981 OS=Mus musculus GN=Rpl9-ps6 PE=4 SV=1;>tr|Q5M9J5|Q5M9J5_MOUS	74	21.881	192	0.931793	0.954563	0.79797	0.894775	0.0846053	0.74488	0.76276	0.947149	0.818263	0.111976	0.79594	0.82735	1.26029	0.961192	0.259499
Q9CXK8;E9Q109	60S ribosome subunit biogenesis protein NIP7 homolog;kDa93;PEachy	Nip7	>sp|Q9CXK8|NIP7_MOUSE 60S ribosome subunit biogenesis protein NIP7 homolog OS=Mus musculus GN=Nip7 PE=2 SV=1;>tr|E9Q109|E9Q109_MOUSE 60S ribosome subunit biogenesis protein NIP7 homolog OS=Mus musculus GN=Nip7 PE=4 SV=1	72.2	20.451	180	1.07321	1.17549	0.83433	1.02768	0.175079	1.0475	1.1054	1.04666	1.06652	0.0336737	0.91834	0.88917	0.957304	0.921605	0.0341842
Q9Z247	63 kDa FK506-binding protein;FK506-binding protein 9;FKBP65RS;Peptidyl-prolyl cis-trans isomerase FKBP9;Rotamase	Fkbp60;Fkbp63;Fkbp9	>sp|Q9Z247|FKBP9_MOUSE Peptidyl-prolyl cis-trans isomerase FKBP9 OS=Mus musculus GN=Fkbp9 PE=1 SV=1	17	62.995	570	0.709673	0.599988	0.80282	0.70416	0.101528	1.0237	0.96058	1.00424	0.996173	0.0323237	1.3794	1.5293	1.3255	1.4114	0.1056
Q8BMK4;F8VQM8;Q9R244;F7B8L2;REV__Q3THB0;REV__Q3TLQ9;REV__Q3TSY9;REV__Q3UGC0;REV__Q8BGD9;REV__Q3TDD8;REV__B2RWE8;REV__Q922K6	63 kDa membrane protein;Cytoskeleton-associated protein 4	Ckap4	>sp|Q8BMK4|CKAP4_MOUSE Cytoskeleton-associated protein 4 OS=Mus musculus GN=Ckap4 PE=2 SV=2	69.2	63.691	575	2.24653	2.15568	1.7969	2.06637	0.23775	2.4578	2.4177	2.2477	2.3744	0.111544	1.1387	1.1434	1.41641	1.23284	0.158997
Q61576;Q3UNJ3;A2A4H9;REV__D3YV89;REV__D3Z6I1;REV__F6QKX8;F6W360	65 kDa FK506-binding protein;FK506-binding protein 10;Immunophilin FKBP65;Peptidyl-prolyl cis-trans isomerase FKBP10;Rotamase;Putative uncharacterized protein;FK506 binding protein 10	Fkbp10;Fkbp1-rs;Fkbp6;Fkbp65;Fkbprp;Fkbp-rs;RP23-392I3.2-002	>sp|Q61576|FKB10_MOUSE Peptidyl-prolyl cis-trans isomerase FKBP10 OS=Mus musculus GN=Fkbp10 PE=1 SV=2;>tr|Q3UNJ3|Q3UNJ3_MOUSE Putative uncharacterized protein OS=Mus musculus GN=Fkbp10 PE=2 SV=1;>tr|A2A4H9|A2A4H9_MOUSE FK506 binding protein 10 OS=Mus muscu	29.4	64.697	581	0.631951	0.593859	0.78455	0.67012	0.100913	0.90998	0.84273	0.94697	0.899893	0.0528468	1.4635	1.4205	1.14308	1.34236	0.173916
Q8QZY1	66 kDa tyrosine-rich heat shock protein;67 kDa polymerase-associated factor;Eukaryotic translation initiation factor 3 subunit 6-interacting protein;Eukaryotic translation initiation factor 3 subunit E-interacting protein;Eukaryotic translation initiation factor 3 subunit L;HSP-66Y;PAF67	Eif3eip;Eif3l;Eif3s6ip;Paf67	>sp|Q8QZY1|EIF3L_MOUSE Eukaryotic translation initiation factor 3 subunit L OS=Mus musculus GN=Eif3l PE=1 SV=1	52.3	66.612	564	0.97561	0.907688	1.0805	0.987933	0.0870625	0.93785	0.93968	0.93985	0.939127	0.00110877	0.99219	1.0464	0.777786	0.938792	0.142045
Q3TCN2	66.3 kDa protein;76 kDa protein;LAMA-like protein 2;Lamina ancestor homolog 2;Phospholipase B domain-containing protein 2;Putative phospholipase B-like 2;Putative phospholipase B-like 2 15 kDa form;Putative phospholipase B-like 2 28 kDa form;Putative phospholipase B-like 2 40 kDa form	Plbd2	>sp|Q3TCN2|PLBL2_MOUSE Putative phospholipase B-like 2 OS=Mus musculus GN=Plbd2 PE=1 SV=2	8.1	66.289	594	0.993443	0.861995	0.77736	0.877599	0.108884	1.287	1.0239	1.49952	1.27014	0.238258	1.1568	1.0288	1.89022	1.35861	0.464816
Q9CZX5	67-11-3 protein;Liver-related putative tumor suppressor;LPTS1;Pin2-interacting protein X1;TRF1-interacting protein 1	Lpts;Pinx1	>sp|Q9CZX5|PINX1_MOUSE PIN2/TERF1-interacting telomerase inhibitor 1 OS=Mus musculus GN=Pinx1 PE=2 SV=2	9.9	37.22	332	1.00061			1.00061	NA	0.91371			0.91371	NA	0.9374			0.9374	NA
P08551;Q05DD2	68 kDa neurofilament protein;Neurofilament light polypeptide;Neurofilament triplet L protein;Nefl protein	Nefl;Nf68;Nfl	>sp|P08551|NFL_MOUSE Neurofilament light polypeptide OS=Mus musculus GN=Nefl PE=1 SV=5;>tr|Q05DD2|Q05DD2_MOUSE Nefl protein (Fragment) OS=Mus musculus GN=Nefl PE=2 SV=1	37.9	61.508	543	1.14782	1.23033	2.158	1.51205	0.56093	1.8323	1.9545	1.7996	1.86213	0.0816469	1.6869	1.6889	1.33406	1.56995	0.204291
P55096;Q3U645;Q3UNS0;Q91VT3;Q9DBZ6	68 kDa peroxisomal membrane protein;70 kDa peroxisomal membrane protein;ATP-binding cassette sub-family D member 3;Putative uncharacterized protein;ATP-binding cassette, sub-family D (ALD), member 3;ATP-binding cassette, sub-family D (ALD), member 3, isoform CRA_a	Abcd3;Pmp70;Pxmp1;mCG_126778	>sp|P55096|ABCD3_MOUSE ATP-binding cassette sub-family D member 3 OS=Mus musculus GN=Abcd3 PE=1 SV=2;>tr|Q3U645|Q3U645_MOUSE Putative uncharacterized protein OS=Mus musculus GN=Abcd3 PE=2 SV=1;>tr|Q3UNS0|Q3UNS0_MOUSE Putative uncharacterized protein OS=Mus	6.8	75.474	659	1.8196	1.32132	1.552	1.56431	0.249371	1.0805	1.2251	1.68169	1.3291	0.313797	0.64784	0.89949	1.17376	0.907031	0.263043
P12382;Q8CD98;Q3UMB7;Q5U3M3;Q6NZI9;Q6P407;Q8BJI2	6-phosphofructokinase, liver type;Phosphofructo-1-kinase isozyme B;Phosphofructokinase 1;Phosphohexokinase;Putative uncharacterized protein	Pfkb;Pfkl;Pfk-l	>sp|P12382|K6PL_MOUSE 6-phosphofructokinase, liver type OS=Mus musculus GN=Pfkl PE=1 SV=4;>tr|Q8CD98|Q8CD98_MOUSE Putative uncharacterized protein OS=Mus musculus GN=Pfkl PE=2 SV=1	36.9	85.359	780	0.789204	0.780031	0.87471	0.814648	0.0522168	0.8747	0.89964	0.771843	0.848728	0.0677416	1.1151	1.1506	0.845737	1.03715	0.166712
P47857;Q99K08;Q1LZL7	6-phosphofructokinase, muscle type;Phosphofructo-1-kinase isozyme A;Phosphofructokinase 1;Phosphohexokinase;Phosphofructokinase, muscle	Pfka;Pfkm;Pfk-m	>sp|P47857|K6PF_MOUSE 6-phosphofructokinase, muscle type OS=Mus musculus GN=Pfkm PE=1 SV=3;>tr|Q99K08|Q99K08_MOUSE 6-phosphofructokinase OS=Mus musculus GN=Pfkm PE=2 SV=1	14.7	85.268	780	0.692569	0.787154	0.62262	0.700781	0.0825737	0.85078	0.81312	0.75171	0.805203	0.0500071	1.1391	1.031	1.30426	1.15812	0.137618
A2AH73;Q3UAG2;Q91V28;Q9DCD0;Q91YT9;Q9CVF2;Q99KV3	6-phosphogluconate dehydrogenase, decarboxylating	mCG_141692;Pgd;RP23-249G3.4-001	>tr|A2AH73|A2AH73_MOUSE 6-phosphogluconate dehydrogenase, decarboxylating OS=Mus musculus GN=Pgd PE=3 SV=1;>tr|Q3UAG2|Q3UAG2_MOUSE 6-phosphogluconate dehydrogenase, decarboxylating OS=Mus musculus GN=Pgd PE=2 SV=1;>tr|Q91V28|Q91V28_MOUSE 6-phosphogluconate	61.9	53.247	483	1.18837	1.19161	2.3773	1.58576	0.685496	1.0132	1.0364	1.05686	1.03549	0.0218438	0.84996	0.86318	0.535619	0.749586	0.185419
Q9CQ60;Q8CBG6;D3Z4X1;F6X8L5;Q8C6M6;Q5SYL3;REV__Q80U95	6-phosphogluconolactonase;Putative uncharacterized protein;6-phosphogluconolactonase, isoform CRA_b;Putative uncharacterized protein Pgls	Pgls;mCG_10369	>sp|Q9CQ60|6PGL_MOUSE 6-phosphogluconolactonase OS=Mus musculus GN=Pgls PE=2 SV=1;>tr|Q8CBG6|Q8CBG6_MOUSE 6-phosphogluconolactonase OS=Mus musculus GN=Pgls PE=2 SV=1;>tr|D3Z4X1|D3Z4X1_MOUSE 6-phosphogluconolactonase OS=Mus musculus GN=Pgls PE=4 SV=1;>tr|F6	82.9	27.254	257	0.989511	0.983865	0.64694	0.873439	0.196174	1.0914	1.0895	0.681617	0.954172	0.236042	1.0273	1.0711	0.998602	1.03233	0.0365102
P38647;Q3TW93;Q3V015;Q3UVN1;REV__E9Q1N0	75 kDa glucose-regulated protein;Heat shock 70 kDa protein 9;Mortalin;p66 MOT;Peptide-binding protein 74;Stress-70 protein, mitochondrial;Putative uncharacterized protein	Grp75;Hsp74;Hspa9;Hspa9a	>sp|P38647|GRP75_MOUSE Stress-70 protein, mitochondrial OS=Mus musculus GN=Hspa9 PE=1 SV=3;>tr|Q3TW93|Q3TW93_MOUSE Chaperone protein DnaK B OS=Mus musculus GN=Hspa9 PE=2 SV=1;>tr|Q3V015|Q3V015_MOUSE Chaperone protein DnaK C OS=Mus musculus GN=Hspa9 PE=2 SV	56.6	73.46	679	1.68671	1.71283	2.0132	1.80425	0.18143	1.3747	1.367	1.10973	1.28381	0.150807	0.81612	0.81123	0.449964	0.692438	0.210003
P63168;Q9D6F6;Q80ZS7	8 kDa dynein light chain;Dynein light chain 1, cytoplasmic;Dynein light chain LC8-type 1;Protein inhibitor of neuronal nitric oxide synthase;Putative uncharacterized protein	Dlc1;Dncl1;Dnclc1;Dynll1	>sp|P63168|DYL1_MOUSE Dynein light chain 1, cytoplasmic OS=Mus musculus GN=Dynll1 PE=1 SV=1;>tr|Q9D6F6|Q9D6F6_MOUSE Putative uncharacterized protein OS=Mus musculus GN=Dynll1 PE=2 SV=1	64	10.366	89	0.816393	0.807428	0.48342	0.702414	0.189707	0.98709	1.1083	1.05987	1.05175	0.0610114	1.1487	1.2295	1.70335	1.36052	0.299636
O08529;Q3U3A8;Q3U8S5;Q8R486;Q8BPV9;Q920R9	80 kDa M-calpain subunit;Calcium-activated neutral proteinase 2;Calpain M-type;Calpain-2 catalytic subunit;Calpain-2 large subunit;Millimolar-calpain;Putative uncharacterized protein;M-calpain 80 kDa large subunit	Capn2	>sp|O08529|CAN2_MOUSE Calpain-2 catalytic subunit OS=Mus musculus GN=Capn2 PE=2 SV=4;>tr|Q3U3A8|Q3U3A8_MOUSE Putative uncharacterized protein OS=Mus musculus GN=Capn2 PE=2 SV=1;>tr|Q3U8S5|Q3U8S5_MOUSE Putative uncharacterized protein OS=Mus musculus GN=Cap	43.1	79.871	700	0.913743	0.88433	0.9214	0.906491	0.0195703	0.90873	0.9487	0.803213	0.886881	0.0751642	0.97687	1.0107	0.917347	0.968306	0.0472621
Q3UYV9;Q3TLK3	80 kDa nuclear cap-binding protein;Nuclear cap-binding protein subunit 1;Putative uncharacterized protein	Cbp80;Ncbp1;AU014645	>sp|Q3UYV9|NCBP1_MOUSE Nuclear cap-binding protein subunit 1 OS=Mus musculus GN=Ncbp1 PE=1 SV=2;>tr|Q3TLK3|Q3TLK3_MOUSE Putative uncharacterized protein OS=Mus musculus GN=Ncbp1 PE=2 SV=1	9.7	91.926	790	0.888494	0.805607	0.54886	0.747654	0.177078	0.84256	0.7484	0.526843	0.705934	0.162086	0.98316	0.84037	1.08527	0.9696	0.123012
O08795;Q3U518;Q3TWG2	80K-H protein;Glucosidase 2 subunit beta;Glucosidase II subunit beta;Protein kinase C substrate 60.1 kDa protein heavy chain;Protein kinase C substrate 80K-H, isoform CRA_b;Putative uncharacterized protein	Prkcsh;mCG_22836	>sp|O08795|GLU2B_MOUSE Glucosidase 2 subunit beta OS=Mus musculus GN=Prkcsh PE=1 SV=1;>tr|Q3U518|Q3U518_MOUSE Protein kinase C substrate 80K-H, isoform CRA_b OS=Mus musculus GN=Prkcsh PE=2 SV=1;>tr|Q3TWG2|Q3TWG2_MOUSE Putative uncharacterized protein OS=Mu	15.4	58.792	521	0.869036	0.882924	0.3817	0.71122	0.285457	1.1784	1.1733	0.944287	1.09866	0.133717	1.4605	1.4724	2.22158	1.71816	0.436015
Q5F2E7	82 kDa FMRP-interacting protein;FMRP-interacting protein 2;Nuclear fragile X mental retardation-interacting protein 2	Kiaa1321;Nufip2	>sp|Q5F2E7|NUFP2_MOUSE Nuclear fragile X mental retardation-interacting protein 2 OS=Mus musculus GN=Nufip2 PE=1 SV=1	6.8	75.656	692	0.974184	1.02678		1.00048	0.0371898	1.0631	1.0533		1.0582	0.00692965	1.102	1.2254		1.1637	0.087257
O35114;Q3TCS7	85 kDa lysosomal membrane sialoglycoprotein;Lysosome membrane protein 2;Lysosome membrane protein II;Scavenger receptor class B member 2;Putative uncharacterized protein	Scarb2	>sp|O35114|SCRB2_MOUSE Lysosome membrane protein 2 OS=Mus musculus GN=Scarb2 PE=1 SV=3;>tr|Q3TCS7|Q3TCS7_MOUSE Putative uncharacterized protein (Fragment) OS=Mus musculus GN=Scarb2 PE=2 SV=1	4.2	54.043	478	0.988826	1.18946		1.08914	0.141867	1.3313	0.98987		1.16058	0.241427	1.2213	0.96227		1.09179	0.183162
Q8R480	85 kDa nucleoporin;FROUNT;Nuclear pore complex protein Nup85;Nucleoporin Nup85;Pericentrin-1	Nup85;Pcnt1	>sp|Q8R480|NUP85_MOUSE Nuclear pore complex protein Nup85 OS=Mus musculus GN=Nup85 PE=1 SV=1	17.8	74.775	656	0.847601	0.872372	1.6277	1.11589	0.443413	0.91303	0.87403	0.992851	0.926637	0.0605682	0.92905	0.92179	0.460066	0.770302	0.268697
P18654;A7E215;B1AXN9	90 kDa ribosomal protein S6 kinase 3;MAP kinase-activated protein kinase 1b;pp90RSK2;Ribosomal protein S6 kinase alpha-3;Ribosomal S6 kinase 2;Rps6ka3 protein;Ribosomal protein S6 kinase polypeptide 3	Mapkapk1b;Rps6ka3;Rps6ka-rs1;Rsk2;RP23-52L10.1-002	>sp|P18654|KS6A3_MOUSE Ribosomal protein S6 kinase alpha-3 OS=Mus musculus GN=Rps6ka3 PE=1 SV=2;>tr|A7E215|A7E215_MOUSE Ribosomal protein S6 kinase (Fragment) OS=Mus musculus GN=Rps6ka3 PE=2 SV=1;>tr|B1AXN9|B1AXN9_MOUSE Ribosomal protein S6 kinase alpha-3	6.9	83.693	740		0.789765	0.69189	0.740827	0.0692078		0.78028	0.754375	0.767328	0.0183173		0.95415	1.12813	1.04114	0.123025
Q9Z2B9	90 kDa ribosomal protein S6 kinase 4;Nuclear mitogen- and stress-activated protein kinase 2;Ribosomal protein S6 kinase alpha-4;RSK-like protein kinase	Msk2;Rps6ka4	>sp|Q9Z2B9|KS6A4_MOUSE Ribosomal protein S6 kinase alpha-4 OS=Mus musculus GN=Rps6ka4 PE=1 SV=2	4.5	85.651	773	0.661813			0.661813	NA	0.89126			0.89126	NA	1.3392			1.3392	NA
Q8BJ71;Q3TFC8	93 kDa nucleoporin;CBP-interacting protein 4;Nuclear pore complex protein Nup93;Nucleoporin Nup93;Putative uncharacterized protein	Cip4;Kiaa0095;Nup93	>sp|Q8BJ71|NUP93_MOUSE Nuclear pore complex protein Nup93 OS=Mus musculus GN=Nup93 PE=2 SV=1;>tr|Q3TFC8|Q3TFC8_MOUSE Putative uncharacterized protein (Fragment) OS=Mus musculus GN=Nup93 PE=2 SV=1	31.3	93.28	819	0.970403	0.967867	0.60734	0.848537	0.208886	0.84265	0.92579	0.873591	0.880677	0.0420205	0.92147	0.91394	1.57532	1.13691	0.379695
P08113;Q3UAD6;Q3UBU0;Q91V38;Q8CCY5;Q3TUD6;F7C312;Q8C2R2;Q9CW12	94 kDa glucose-regulated protein;Endoplasmic reticulum resident protein 99;Endoplasmin;Heat shock protein 90 kDa beta member 1;Polymorphic tumor rejection antigen 1;Tumor rejection antigen gp96;Heat shock protein 90kDa beta (Grp94), member 1;Putative uncharacterized protein;Heat shock protein 90, beta (Grp94), member 1	Grp94;Hsp90b1;Tra1;Tra-1;mCG_8346	>sp|P08113|ENPL_MOUSE Endoplasmin OS=Mus musculus GN=Hsp90b1 PE=1 SV=2;>tr|Q3UAD6|Q3UAD6_MOUSE Chaperone protein HtpG H OS=Mus musculus GN=Hsp90b1 PE=2 SV=1;>tr|Q3UBU0|Q3UBU0_MOUSE Chaperone protein HtpG I OS=Mus musculus GN=Hsp90b1 PE=2 SV=1;>tr|Q91V38|Q9	57.7	92.475	802	0.954745	0.942951	1.2097	1.0358	0.150718	1.0938	1.1174	0.88881	1.03334	0.125719	1.1577	1.1775	0.615991	0.98373	0.318625
B2RWB7;Q8BZA9	9630033F20Rik protein;RIKEN cDNA 9630033F20, isoform CRA_a;Probable fructose-2,6-bisphosphatase TIGAR;TP53-induced glycolysis and apoptosis regulator	9630033F20Rik;mCG_129737;Tigar	>tr|B2RWB7|B2RWB7_MOUSE 9630033F20Rik protein OS=Mus musculus GN=9630033F20Rik PE=2 SV=1;>sp|Q8BZA9|TIGAR_MOUSE Fructose-2,6-bisphosphatase TIGAR OS=Mus musculus GN=Tigar PE=2 SV=1	31.6	29.19	269	1.2685	1.17305	0.63744	1.02633	0.340154	0.89062	1.1028	1.06955	1.02099	0.114122	0.87551	0.83898	1.37973	1.03141	0.302209
Q059U9;Q9DBR0	A kinase (PRKA) anchor protein 8;A kinase (PRKA) anchor protein 8, isoform CRA_c;A-kinase anchor protein 8;A-kinase anchor protein 95 kDa	Akap8;mCG_14243;Akap95	>tr|Q059U9|Q059U9_MOUSE A kinase (PRKA) anchor protein 8 OS=Mus musculus GN=Akap8 PE=2 SV=1;>sp|Q9DBR0|AKAP8_MOUSE A-kinase anchor protein 8 OS=Mus musculus GN=Akap8 PE=1 SV=1	7	76.293	687	1.0111			1.0111	NA	1.0514			1.0514	NA	1.0655			1.0655	NA
Q61753;F6ZSB7;E9QAP9;Q8C5X4;REV__Q7TMX5	A10;D-3-phosphoglycerate dehydrogenase	Phgdh	>sp|Q61753|SERA_MOUSE D-3-phosphoglycerate dehydrogenase OS=Mus musculus GN=Phgdh PE=1 SV=3	48.2	56.585	533	1.04695	0.997108	1.3917	1.14525	0.214881	1.0919	1.0379	0.888494	1.0061	0.105366	1.0083	0.99792	0.526732	0.844317	0.275086
P60824;D3YU80	A18 hnRNP;Cold-inducible RNA-binding protein;Glycine-rich RNA-binding protein CIRP;Putative uncharacterized protein Cirbp	Cirbp;Cirp	>sp|P60824|CIRBP_MOUSE Cold-inducible RNA-binding protein OS=Mus musculus GN=Cirbp PE=1 SV=1;>tr|D3YU80|D3YU80_MOUSE Cold-inducible RNA-binding protein (Fragment) OS=Mus musculus GN=Cirbp PE=4 SV=1	27.3	18.607	172	0.929887			0.929887	NA	0.52335			0.52335	NA	0.58305			0.58305	NA
Q76KJ5;A0PJ57	A34.5;Anti-sense to ERCC-1 protein;CD3-epsilon-associated protein;DNA-directed RNA polymerase I subunit RPA34;RNA polymerase I-associated factor PAF49;Cd3eap protein	Ase1;Cd3eap;Paf49	>sp|Q76KJ5|RPA34_MOUSE DNA-directed RNA polymerase I subunit RPA34 OS=Mus musculus GN=Cd3eap PE=1 SV=2;>tr|A0PJ57|A0PJ57_MOUSE Cd3eap protein (Fragment) OS=Mus musculus GN=Cd3eap PE=2 SV=1	9.3	43.082	399	1.25334			1.25334	NA	1.3733			1.3733	NA	0.97251			0.97251	NA
P80315;Q3TII0;Q564F4;Q3UJZ8;G5E839;G3UYW5;G3UXG2;G3UXF3	A45;CCT-delta;T-complex protein 1 subunit delta	Cct4;Cctd;mCG_8764;RP24-143D17.2-001	>sp|P80315|TCPD_MOUSE T-complex protein 1 subunit delta OS=Mus musculus GN=Cct4 PE=1 SV=3;>tr|Q3TII0|Q3TII0_MOUSE T-complex protein 1 subunit delta OS=Mus musculus GN=Cct4 PE=2 SV=1;>tr|Q564F4|Q564F4_MOUSE T-complex protein 1 subunit delta OS=Mus musculus	73.5	58.066	539	0.967867	0.964134	1.6205	1.18417	0.37788	0.99451	0.96806	0.933968	0.965513	0.0303511	1.0234	1.0087	0.649688	0.893929	0.211647
Q9Z0P5	A6-related protein;Twinfilin-1-like protein;Twinfilin-2	Ptk9l;Twf2	>sp|Q9Z0P5|TWF2_MOUSE Twinfilin-2 OS=Mus musculus GN=Twf2 PE=1 SV=1	36.1	39.47	349	0.805218	0.945895	0.58647	0.779194	0.18112	0.73496	0.77013	0.944822	0.816637	0.112396	0.98607	0.95071	1.75479	1.23052	0.45437
Q925I1;H3BKI6;H3BKA4;H3BK90	AAA-ATPase TOB3;ATPase family AAA domain-containing protein 3	Atad3;Atad3a;Kiaa1273	>sp|Q925I1|ATAD3_MOUSE ATPase family AAA domain-containing protein 3 OS=Mus musculus GN=Atad3 PE=1 SV=1	23.2	66.741	591	2.06646	2.12251	0.52056	1.56984	0.909138	1.9559	1.8618	1.51614	1.77795	0.231562	1.007	0.91447	3.21937	1.71361	1.30484
O35841;Q3UYQ4	AAC-11;Apoptosis inhibitor 5;Putative uncharacterized protein	Api5	>sp|O35841|API5_MOUSE Apoptosis inhibitor 5 OS=Mus musculus GN=Api5 PE=2 SV=2;>tr|Q3UYQ4|Q3UYQ4_MOUSE Putative uncharacterized protein OS=Mus musculus GN=Api5 PE=2 SV=1	32.5	56.784	504	1.05053	0.989022	0.67552	0.905024	0.201122	1.0947	0.99898	0.905961	0.99988	0.0943726	1.0367	1.0425	1.45279	1.17733	0.238574
Q8VCR7;E9QN99	Abhydrolase domain-containing protein 14B;CCG1-interacting factor B	Abhd14b;Cib	>sp|Q8VCR7|ABHEB_MOUSE Abhydrolase domain-containing protein 14B OS=Mus musculus GN=Abhd14b PE=2 SV=1;>tr|E9QN99|E9QN99_MOUSE Abhydrolase domain-containing protein 14B OS=Mus musculus GN=Abhd14b PE=4 SV=1	25.2	22.45	210	0.877886			0.877886	NA	0.69022			0.69022	NA	0.79482			0.79482	NA
B7ZCT9;J3QNK8;Q8CBW3;B7ZCU0;Q3TJ64;Q3TJR5;B7ZCU3;B7ZCU4;Q6AXD3;Q3TMI0;Q3TPY5;Q3UAH6;B7ZCU5;B7ZCU2;B7ZCU1;Q3UBL3	Abl-interactor 1;Abelson interactor 1;Abl interactor 1;Ablphilin-1;e3B1;Eps8 SH3 domain-binding protein;Spectrin SH3 domain-binding protein 1;Putative uncharacterized protein;Abl-interactor 1, isoform CRA_a;Abi1 protein	Abi1;RP23-436J19.3-004;Ssh3bp1;RP23-436J19.3-005;RP23-436J19.3-003;mCG_15157;RP23-436J19.3-001;RP23-436J19.3-009;RP23-436J19.3-010;RP23-436J19.3-002;RP23-436J19.3-011;RP23-436J19.3-007;RP23-436J19.3-006	>tr|B7ZCT9|B7ZCT9_MOUSE Abl-interactor 1 OS=Mus musculus GN=Abi1 PE=4 SV=1;>tr|J3QNK8|J3QNK8_MOUSE Abl interactor 1 OS=Mus musculus GN=Abi1 PE=4 SV=1;>sp|Q8CBW3|ABI1_MOUSE Abl interactor 1 OS=Mus musculus GN=Abi1 PE=1 SV=3;>tr|B7ZCU0|B7ZCU0_MOUSE Abl inter	10.4	52.287	481	0.763009	0.86881	0.26951	0.633776	0.319869	0.98576	0.78563	0.787774	0.853055	0.114931	1.1488	1.3996	3.06316	1.87052	1.04044
Q8CJ27	Abnormal spindle-like microcephaly-associated protein homolog;Calmodulin-binding protein Sha1;Spindle and hydroxyurea checkpoint abnormal protein	Aspm;Calmbp1;Sha1	>sp|Q8CJ27|ASPM_MOUSE Abnormal spindle-like microcephaly-associated protein homolog OS=Mus musculus GN=Aspm PE=2 SV=2	0.8	364.21	3122	0.717978			0.717978	NA	0.66195			0.66195	NA	0.35233			0.35233	NA
Q80X90;Q3T9V9	ABP-280-like protein;Actin-binding-like protein;Beta-filamin;Filamin-B	Flnb	>sp|Q80X90|FLNB_MOUSE Filamin-B OS=Mus musculus GN=Flnb PE=1 SV=3	41	277.82	2602	1.02335	1.03001	1.132	1.06179	0.0608955	1.0221	1.0446	1.03154	1.03275	0.0112982	0.98789	1.0113	0.94679	0.981993	0.0326565
P97304;Q545W2	AC19;DNA-directed RNA polymerase I subunit D;DNA-directed RNA polymerases I and III subunit RPAC2;RNA polymerase I 16 kDa subunit;Putative uncharacterized protein;RNA polymerase 1-3;RNA polymerase 1-3, isoform CRA_a	Polr1d;Rpo1-3;AL513345.2-001;mCG_12739	>sp|P97304|RPAC2_MOUSE DNA-directed RNA polymerases I and III subunit RPAC2 OS=Mus musculus GN=Polr1d PE=2 SV=1;>tr|Q545W2|Q545W2_MOUSE RNA polymerase 1-3 OS=Mus musculus GN=Polr1d PE=2 SV=1	49.6	15.072	133	0.861475	0.825491	0.4909	0.725955	0.204357	0.94627	0.7573	0.826788	0.843453	0.0955809	1.0566	1.0255	1.3283	1.1368	0.166573
Q5SWU9;E9Q4Z2;Q6JIZ0;Q3UHC8;Q8R5C9;D3Z0B3;Q8C697;Q9ESZ3	ACC-alpha;Acetyl-CoA carboxylase 1;Acetyl-CoA carboxylase 265;Biotin carboxylase	Acac;Acaca;Gm738	>sp|Q5SWU9|ACACA_MOUSE Acetyl-CoA carboxylase 1 OS=Mus musculus GN=Acaca PE=1 SV=1	23.3	265.25	2345	0.88574	0.911162	0.57327	0.790057	0.188173	0.823	0.83489	0.733999	0.797296	0.0551386	0.96125	0.9393	1.46914	1.12323	0.299768
Q9D2R0;Q8K3J7	Acetoacetyl-CoA synthetase	Aacs	>sp|Q9D2R0|AACS_MOUSE Acetoacetyl-CoA synthetase OS=Mus musculus GN=Aacs PE=1 SV=1	32.4	75.199	672	0.90009	1.03229	1.0981	1.01016	0.100843	0.97692	0.98053	0.905961	0.95447	0.0420489	1.0741	0.98478	0.841963	0.966948	0.117091
Q8QZT1;Q3TQP7	Acetoacetyl-CoA thiolase;Acetyl-CoA acetyltransferase, mitochondrial;Putative uncharacterized protein	Acat1	>sp|Q8QZT1|THIL_MOUSE Acetyl-CoA acetyltransferase, mitochondrial OS=Mus musculus GN=Acat1 PE=1 SV=1;>tr|Q3TQP7|Q3TQP7_MOUSE Putative uncharacterized protein OS=Mus musculus GN=Acat1 PE=2 SV=1	43.4	44.816	424	1.63744	1.51821	0.79146	1.3157	0.457905	1.3299	1.2694	1.17368	1.25766	0.0787682	0.90774	0.85429	1.20312	0.988384	0.18788
Q8CAY6;G3XA25	Acetyl-CoA acetyltransferase, cytosolic;Cytosolic acetoacetyl-CoA thiolase	Acat2	>sp|Q8CAY6|THIC_MOUSE Acetyl-CoA acetyltransferase, cytosolic OS=Mus musculus GN=Acat2 PE=1 SV=2;>tr|G3XA25|G3XA25_MOUSE Acetyl-CoA acetyltransferase, cytosolic OS=Mus musculus GN=Acat2 PE=3 SV=1	56.7	41.297	397	1.08219	0.894855	0.71026	0.895769	0.185968	1.0681	0.95104	1.11521	1.04478	0.0845333	1.024	0.89549	1.57627	1.16525	0.361703
Q80X81;Q8R4V3;F2Z459	Acetyl-Coenzyme A acetyltransferase 3;Putative uncharacterized protein;Acetyl CoA transferase-like protein	Acat3	>tr|Q80X81|Q80X81_MOUSE Acetyl-Coenzyme A acetyltransferase 3 OS=Mus musculus GN=Acat3 PE=2 SV=1;>tr|Q8R4V3|Q8R4V3_MOUSE Acetyl CoA transferase-like protein OS=Mus musculus GN=Acat3 PE=2 SV=1;>tr|F2Z459|F2Z459_MOUSE Protein Acat3 OS=Mus musculus GN=Acat3 P	50.1	41.47	397		1.08899		1.08899	NA		1.0632		1.0632	NA		1.0119		1.0119	NA
Q99J27;Q3UXZ5;Q3UWI3	Acetyl-coenzyme A transporter 1;Solute carrier family 33 member 1;Putative uncharacterized protein	Acatn;Slc33a1	>sp|Q99J27|ACATN_MOUSE Acetyl-coenzyme A transporter 1 OS=Mus musculus GN=Slc33a1 PE=1 SV=1;>tr|Q3UXZ5|Q3UXZ5_MOUSE Putative uncharacterized protein (Fragment) OS=Mus musculus GN=Slc33a1 PE=2 SV=1;>tr|Q3UWI3|Q3UWI3_MOUSE Putative uncharacterized protein OS	3.8	61.075	550	0.951384	0.834098	1.8175	1.20099	0.537121	1.1139	0.73964	1.21942	1.02432	0.252123	1.0638	0.96483	0.62822	0.885617	0.228339
P17439	Acid beta-glucosidase;Beta-glucocerebrosidase;D-glucosyl-N-acylsphingosine glucohydrolase;Glucosylceramidase	Gba	>sp|P17439|GLCM_MOUSE Glucosylceramidase OS=Mus musculus GN=Gba PE=1 SV=1	9.9	57.621	515	0.982222	0.921065	1.1351	1.0128	0.110244	0.92869	0.96202	1.01461	0.96844	0.0433185	1.1348	0.90064	0.932836	0.989425	0.126923
Q4VAI2;Q9D358	Acid phosphatase 1, soluble;Acp1 protein;MCG7808, isoform CRA_b;Putative uncharacterized protein;Low molecular weight cytosolic acid phosphatase;Low molecular weight phosphotyrosine protein phosphatase	Acp1;mCG_7808	>tr|Q4VAI2|Q4VAI2_MOUSE Acid phosphatase 1, soluble OS=Mus musculus GN=Acp1 PE=2 SV=1;>sp|Q9D358|PPAC_MOUSE Low molecular weight phosphotyrosine protein phosphatase OS=Mus musculus GN=Acp1 PE=1 SV=3	70.3	18.192	158	0.994629	0.93932	0.67676	0.870236	0.169822	0.99569	0.98709	0.629604	0.870795	0.208922	0.98149	0.99632	0.855432	0.944414	0.0774166
P58242;Q3TLX9;Q8BTC9	Acid sphingomyelinase-like phosphodiesterase 3b;Putative uncharacterized protein;Sphingomyelin phosphodiesterase, acid-like 3B	Asml3b;Smpdl3b;RP23-442A20.3-001	>sp|P58242|ASM3B_MOUSE Acid sphingomyelinase-like phosphodiesterase 3b OS=Mus musculus GN=Smpdl3b PE=1 SV=1;>tr|Q3TLX9|Q3TLX9_MOUSE Sphingomyelin phosphodiesterase, acid-like 3B OS=Mus musculus GN=Smpdl3b PE=2 SV=1;>tr|Q8BTC9|Q8BTC9_MOUSE Putative uncharac	12.5	51.599	456	1.08556	1.13631	1.638	1.28663	0.305355	1.089	1.2003	1.27735	1.18888	0.0946932	0.91402	1.011	0.861326	0.928782	0.0759209
O35381;D3Z7M9;D3YYE1;F6UFG6;Q64G17;REV__Q6DFW4	Acidic leucine-rich nuclear phosphoprotein 32 family member A;Acidic nuclear phosphoprotein pp32;Leucine-rich acidic nuclear protein;Potent heat-stable protein phosphatase 2A inhibitor I1PP2A;Putative uncharacterized protein Anp32a	Anp32;Anp32a;Lanp	>sp|O35381|AN32A_MOUSE Acidic leucine-rich nuclear phosphoprotein 32 family member A OS=Mus musculus GN=Anp32a PE=1 SV=1;>tr|D3Z7M9|D3Z7M9_MOUSE Acidic leucine-rich nuclear phosphoprotein 32 family member A OS=Mus musculus GN=Anp32a PE=4 SV=1;>tr|D3YYE1|D3	48.6	28.537	247	0.916086	0.940822	0.49733	0.784746	0.249217	1.029	1.0438	0.682547	0.918449	0.204431	1.1407	1.1152	1.11714	1.12435	0.0141946
Q9EST5;Q3UW32;E9Q148;REV__P52850;REV__Q2TBA8	Acidic leucine-rich nuclear phosphoprotein 32 family member B;Proliferation-related acidic leucine-rich protein PAL31;Putative uncharacterized protein	Anp32b;Pal31	>sp|Q9EST5|AN32B_MOUSE Acidic leucine-rich nuclear phosphoprotein 32 family member B OS=Mus musculus GN=Anp32b PE=1 SV=1;>tr|Q3UW32|Q3UW32_MOUSE Putative uncharacterized protein (Fragment) OS=Mus musculus GN=Anp32b PE=2 SV=1	30.9	31.078	272	0.998303	1.01939	0.91245	0.976714	0.056644	1.0847	1.0622	0.59446	0.913787	0.276774	1.0318	1.1211	1.2811	1.14467	0.126309
P97822;Q3TX26;E9PZF5;E9Q5H2;E9Q0X5;E9Q2G1;B2RR67;Q9WVQ0;E9Q5H9;E9PVI5	Acidic leucine-rich nuclear phosphoprotein 32 family member E;Cerebellar postnatal development protein 1;LANP-like protein;Putative uncharacterized protein	Anp32e;Cpd1	>sp|P97822|AN32E_MOUSE Acidic leucine-rich nuclear phosphoprotein 32 family member E OS=Mus musculus GN=Anp32e PE=1 SV=2;>tr|Q3TX26|Q3TX26_MOUSE Putative uncharacterized protein OS=Mus musculus GN=Anp32e PE=2 SV=1;>tr|E9PZF5|E9PZF5_MOUSE Acidic leucine-ric	28.5	29.622	260	1.01387	1.01736	0.63498	0.888735	0.219765	1.1211	1.0476	0.886368	1.01836	0.120068	1.0687	1.047	1.57938	1.23169	0.301301
E9QPB3;P59328;Q3TUH0	Acidic nucleoplasmic DNA-binding protein 1;WD repeat and HMG-box DNA-binding protein 1	And1;Wdhd1	>tr|E9QPB3|E9QPB3_MOUSE WD repeat and HMG-box DNA-binding protein 1 OS=Mus musculus GN=Wdhd1 PE=4 SV=1;>sp|P59328|WDHD1_MOUSE WD repeat and HMG-box DNA-binding protein 1 OS=Mus musculus GN=Wdhd1 PE=1 SV=2	12.1	124.38	1118	0.719217	0.666889	0.30223	0.562779	0.227154	0.83584	0.67221	0.613572	0.707207	0.115193	1.061	1.0598	3.43654	1.85245	1.37187
Q99KI0	Aconitate hydratase, mitochondrial;Citrate hydro-lyase	Aco2	>sp|Q99KI0|ACON_MOUSE Aconitate hydratase, mitochondrial OS=Mus musculus GN=Aco2 PE=1 SV=1	45.6	85.462	780	1.50439	1.55543	1.175	1.41161	0.20649	1.2367	1.3307	1.55241	1.37327	0.162103	0.84135	0.8502	1.02787	0.906472	0.105223
P63260;Q4KL81;Q3TSB7;Q9QZ83;B1ATY0;Q3UD81;B1ATY1;G3UYG0	Actin, cytoplasmic 2;Actin, cytoplasmic 2, N-terminally processed;Gamma-actin;Actin, gamma, cytoplasmic 1;MCG2117;Putative uncharacterized protein;Gamma actin-like protein	Actg;Actg1;mCG_2117;RP23-82I5.1-001;Actl;RP23-82I5.1-002	>sp|P63260|ACTG_MOUSE Actin, cytoplasmic 2 OS=Mus musculus GN=Actg1 PE=1 SV=1;>tr|Q4KL81|Q4KL81_MOUSE Actin, gamma, cytoplasmic 1 OS=Mus musculus GN=Actg1 PE=2 SV=1;>tr|Q3TSB7|Q3TSB7_MOUSE Putative uncharacterized protein OS=Mus musculus GN=Actg1 PE=2 SV=1	83.7	41.792	375	0.931099	0.934056	2.1025	1.32255	0.675457	0.99686	0.99938	1.01834	1.00486	0.011742	1.0686	1.0591	0.478332	0.868677	0.338083
P37804	Actin-associated protein p27;Smooth muscle protein 22-alpha;Transgelin	Sm22;Sm22a;Tagln	>sp|P37804|TAGL_MOUSE Transgelin OS=Mus musculus GN=Tagln PE=1 SV=3	60.2	22.576	201	1.32102	1.37022	0.87954	1.19026	0.270214	1.4053	1.4236	1.03663	1.28851	0.218324	1.0836	1.0984	1.41307	1.19836	0.186093
Q62418	Actin-binding protein 1;Drebrin-like protein;SH3 domain-containing protein 7	Abp1;Dbnl;Sh3p7	>sp|Q62418|DBNL_MOUSE Drebrin-like protein OS=Mus musculus GN=Dbnl PE=1 SV=2	26.4	48.699	436	0.890869	0.83661	0.49656	0.741346	0.21372	0.88382	0.93885	0.678979	0.833883	0.136944	1.0669	1.0642	1.58326	1.23812	0.2989
O88342;Q3TJY2;Q3TE06;Q80ZI9;Q3TNK2;Q9DBM8;Q9DC08;Q3U136	Actin-interacting protein 1;WD repeat-containing protein 1;Putative uncharacterized protein;WD repeat domain 1;WD repeat domain 1, isoform CRA_b	Wdr1;mCG_3745	>sp|O88342|WDR1_MOUSE WD repeat-containing protein 1 OS=Mus musculus GN=Wdr1 PE=1 SV=3;>tr|Q3TJY2|Q3TJY2_MOUSE WD repeat domain 1 OS=Mus musculus GN=Wdr1 PE=2 SV=1;>tr|Q3TE06|Q3TE06_MOUSE Putative uncharacterized protein (Fragment) OS=Mus musculus GN=Wdr1	69.1	66.406	606	0.838082	0.798148	1.2579	0.96471	0.254694	0.94202	0.93681	1.01015	0.962994	0.040923	1.111	1.1317	0.693145	0.978615	0.247441
P61161;Q5SW83;Q8BMA4	Actin-like protein 2;Actin-related protein 2;ARP2 actin-related protein 2 homolog (Yeast);Putative uncharacterized protein	Actr2;Arp2;mCG_122263;RP23-19L22.1-003	>sp|P61161|ARP2_MOUSE Actin-related protein 2 OS=Mus musculus GN=Actr2 PE=1 SV=1;>tr|Q5SW83|Q5SW83_MOUSE ARP2 actin-related protein 2 homolog (Yeast) OS=Mus musculus GN=Actr2 PE=2 SV=1;>tr|Q8BMA4|Q8BMA4_MOUSE Putative uncharacterized protein OS=Mus musculu	50.5	44.76	394	0.925754	1.02414	0.9209	0.956931	0.0582543	0.98411	1.0249	1.04083	1.01661	0.0292547	1.0596	1.0522	1.04291	1.05157	0.00836535
Q9QZB7	Actin-related protein 10;Actin-related protein 11	Act11;Actr10;Actr11;Arp11	>sp|Q9QZB7|ARP10_MOUSE Actin-related protein 10 OS=Mus musculus GN=Actr10 PE=1 SV=2	17.3	46.207	417	0.843882	0.911079	0.63439	0.79645	0.144314	0.94551	0.87972	0.95584	0.927023	0.0412903	0.9783	0.9402	1.62475	1.18108	0.384698
Q8R5C5;Q8R1B2;E0CYB4;E0CZD4	Actin-related protein 1B;Beta-centractin	Actr1b	>sp|Q8R5C5|ACTY_MOUSE Beta-centractin OS=Mus musculus GN=Actr1b PE=1 SV=1	14.4	42.281	376	1.0987	0.972384	0.84522	0.9721	0.126738	0.87188	0.95399	1.01441	0.946762	0.0715418	0.95446	0.9605	1.20119	1.03872	0.140737
Q9JM76;H7BWZ3;D3Z2F8;D3Z2F7	Actin-related protein 2/3 complex subunit 3;Arp2/3 complex 21 kDa subunit;Putative uncharacterized protein Arpc3	Arpc3	>sp|Q9JM76|ARPC3_MOUSE Actin-related protein 2/3 complex subunit 3 OS=Mus musculus GN=Arpc3 PE=1 SV=3;>tr|H7BWZ3|H7BWZ3_MOUSE Actin-related protein 2/3 complex subunit 3 OS=Mus musculus GN=Arpc3 PE=4 SV=1;>tr|D3Z2F8|D3Z2F8_MOUSE Actin-related protein 2/3 c	64.6	20.524	178	0.961354	0.988826	0.68105	0.877077	0.170319	0.96017	0.95465	1.03696	0.983926	0.0460094	1.0288	0.96509	1.56289	1.18559	0.328298
P59999;Q7TPD9;Q8BVW6;Q9D3C4;E9PWA7;Q3TX55	Actin-related protein 2/3 complex subunit 4;Arp2/3 complex 20 kDa subunit;Arpc4 protein;Putative uncharacterized protein	Arc20;Arpc4	>sp|P59999|ARPC4_MOUSE Actin-related protein 2/3 complex subunit 4 OS=Mus musculus GN=Arpc4 PE=1 SV=3;>tr|Q7TPD9|Q7TPD9_MOUSE Arpc4 protein OS=Mus musculus GN=Arpc4 PE=2 SV=1;>tr|Q8BVW6|Q8BVW6_MOUSE Putative uncharacterized protein OS=Mus musculus GN=Arpc4	57.7	19.667	168	0.928764	0.930579	0.83255	0.897298	0.0560804	0.93132	0.88963	1.02944	0.950131	0.0717791	1.0228	0.96073	1.30091	1.09481	0.181166
A3KGQ6;Q9D898	Actin-related protein 2/3 complex subunit 5;Actin-related protein 2/3 complex subunit 5-like protein;Arp2/3 complex 16 kDa subunit 2	Arpc5l;RP23-244N6.5-001	>tr|A3KGQ6|A3KGQ6_MOUSE Actin-related protein 2/3 complex subunit 5 OS=Mus musculus GN=Arpc5l PE=3 SV=1;>sp|Q9D898|ARP5L_MOUSE Actin-related protein 2/3 complex subunit 5-like protein OS=Mus musculus GN=Arpc5l PE=1 SV=1	38.6	17.109	153	1.00031	0.949037	0.55484	0.834729	0.243743	1.051	1.1291	0.702642	0.960914	0.227053	1.1656	1.1521	1.41657	1.24476	0.148948
Q3TKM9;Q9CPW4;Q3UC32;Q3TK56;Q3UA72;E9Q2K4	Actin-related protein 2/3 complex subunit 5;Arp2/3 complex 16 kDa subunit	Arpc5	>tr|Q3TKM9|Q3TKM9_MOUSE Actin-related protein 2/3 complex subunit 5 OS=Mus musculus GN=Arpc5 PE=2 SV=1;>sp|Q9CPW4|ARPC5_MOUSE Actin-related protein 2/3 complex subunit 5 OS=Mus musculus GN=Arpc5 PE=2 SV=3;>tr|Q3UC32|Q3UC32_MOUSE Actin-related protein 2/3 c	74.2	16.228	151	0.901957	0.84246	0.68251	0.808976	0.113491	0.91021	0.88819	0.959601	0.919334	0.0365692	1.0001	1.0151	1.45031	1.15517	0.255706
P61164;REV__Q9R269;REV__G5E898;REV__Q8CEH5	Actin-RPV;Alpha-centractin;ARP1;Centrosome-associated actin homolog	Actr1a;Ctrn1	>sp|P61164|ACTZ_MOUSE Alpha-centractin OS=Mus musculus GN=Actr1a PE=2 SV=1	54.5	42.613	376	0.984737	0.926097	0.86067	0.923835	0.0620642	1.0353	0.98105	0.994036	1.00346	0.0283267	1.0731	1.0368	1.14304	1.08431	0.0540004
P11031	Activated RNA polymerase II transcriptional coactivator p15;p14;Positive cofactor 4;Single-stranded DNA-binding protein p9;SUB1 homolog	Pc4;Rpo2tc1;Sub1	>sp|P11031|TCP4_MOUSE Activated RNA polymerase II transcriptional coactivator p15 OS=Mus musculus GN=Sub1 PE=1 SV=3	55.1	14.427	127	1.05612	1.08196	1.0554	1.06449	0.0151293	1.056	1.0863	0.741235	0.961178	0.191078	0.97689	0.95992	0.741015	0.892608	0.131557
Q6P4T2;Q69ZZ3;Q8BYH6;Q7TMG2;Q7M6Z4	Activating signal cointegrator 1 complex subunit 3-like 1;Small nuclear ribonucleoprotein 200 (U5);MKIAA0788 protein	Ascc3l1;RP23-206D14.2-001;Snrnp200;mKIAA0788	>tr|Q6P4T2|Q6P4T2_MOUSE Activating signal cointegrator 1 complex subunit 3-like 1 OS=Mus musculus GN=Snrnp200 PE=2 SV=1;>tr|Q69ZZ3|Q69ZZ3_MOUSE MKIAA0788 protein (Fragment) OS=Mus musculus GN=Snrnp200 PE=2 SV=1	27	244.54	2136	1	0.9999	0.68302	0.894307	0.18298	0.96972	0.95263	0.85237	0.924907	0.0633973	0.96971	0.96193	1.37518	1.10227	0.236373
Q8N9S3;F6S1R2;A2AF79;A2AF81;A2AF82	Activator of 90 kDa heat shock protein ATPase homolog 2;AHA1, activator of heat shock protein ATPase homolog 2 (Yeast)	Ahsa2;RP23-188K3.2-004;RP23-188K3.2-006	>sp|Q8N9S3|AHSA2_MOUSE Activator of 90 kDa heat shock protein ATPase homolog 2 OS=Mus musculus GN=Ahsa2 PE=2 SV=2;>tr|F6S1R2|F6S1R2_MOUSE Activator of 90 kDa heat shock protein ATPase homolog 2 (Fragment) OS=Mus musculus GN=Ahsa2 PE=4 SV=1;>tr|A2AF79|A2AF7	16.9	37.648	331	0.746547	0.832778	0.72943	0.769585	0.055392	0.95496	0.96527	0.985902	0.968711	0.0157551	1.1411	1.1366	1.43912	1.23894	0.173374
Q9QYL7	Activator of basal transcription 1	Abt1	>sp|Q9QYL7|ABT1_MOUSE Activator of basal transcription 1 OS=Mus musculus GN=Abt1 PE=2 SV=1	7.4	30.658	269	1.19235	0.887075	0.79159	0.957005	0.209332	1.3921	0.97878	1.14632	1.1724	0.207891	1.2035	0.97397	1.45083	1.20943	0.238486
P05627;Q3US19;Q3V255;Q52L79	Activator protein 1;AH119;Proto-oncogene c-Jun;Transcription factor AP-1;V-jun avian sarcoma virus 17 oncogene homolog;Putative uncharacterized protein;Jun oncogene;Jun protein	Jun;RP23-135A21.5-001	>sp|P05627|JUN_MOUSE Transcription factor AP-1 OS=Mus musculus GN=Jun PE=1 SV=3;>tr|Q3US19|Q3US19_MOUSE Putative uncharacterized protein OS=Mus musculus GN=Jun PE=2 SV=1;>tr|Q3V255|Q3V255_MOUSE Putative uncharacterized protein OS=Mus musculus GN=Jun PE=2 S	8.7	35.943	334	1.66459	1.46009	0.66271	1.26246	0.529369	1.6057	1.6073	0.982222	1.39841	0.360428	0.97003	1.0059	1.43476	1.1369	0.258581
Q5SSL4;E9PUE7;H3BJY3;H3BKV6	Active breakpoint cluster region-related protein	Abr	>sp|Q5SSL4|ABR_MOUSE Active breakpoint cluster region-related protein OS=Mus musculus GN=Abr PE=2 SV=1;>tr|E9PUE7|E9PUE7_MOUSE Active breakpoint cluster region-related protein OS=Mus musculus GN=Abr PE=4 SV=1	13.3	97.666	859	0.922935	0.951565	0.93227	0.93559	0.0146011	0.91516	0.96444	0.718701	0.8661	0.130008	0.95845	0.99645	0.951022	0.968641	0.0243682
Q9D6K5;E9PVN6;Q3UFD0;Q6Y642;E9Q2H0	Activin receptor-interacting protein 2;Activin receptor-interacting protein 4;Mitochondrial outer membrane protein 25;Synaptojanin-2-binding protein;Putative uncharacterized protein;Activin receptor-interacting protein 2a	Arip2;Omp25;Synj2bp;Cox16	>sp|Q9D6K5|SYJ2B_MOUSE Synaptojanin-2-binding protein OS=Mus musculus GN=Synj2bp PE=1 SV=1;>tr|E9PVN6|E9PVN6_MOUSE Protein Gm20498 OS=Mus musculus GN=Gm20498 PE=4 SV=1;>tr|Q3UFD0|Q3UFD0_MOUSE Putative uncharacterized protein OS=Mus musculus GN=Cox16 PE=2 S	24.1	15.815	145		1.77513		1.77513	NA		1.9618		1.9618	NA		1.1146		1.1146	NA
Q9EPC1;Q8C5R4;Q3UF75;D6RHM9;F2Z417	Actopaxin;Alpha-parvin;Putative uncharacterized protein	Actp;MNCb-0301;Parva	>sp|Q9EPC1|PARVA_MOUSE Alpha-parvin OS=Mus musculus GN=Parva PE=1 SV=1;>tr|Q8C5R4|Q8C5R4_MOUSE Putative uncharacterized protein OS=Mus musculus GN=Parva PE=2 SV=1;>tr|Q3UF75|Q3UF75_MOUSE Alpha-parvin OS=Mus musculus GN=Parva PE=2 SV=1	30.4	42.329	372	0.809454	0.860141	0.77868	0.816092	0.0411341	0.90288	0.95519	0.830151	0.896074	0.0627967	1.1422	1.1409	1.10773	1.13028	0.0195389
P42227;Q3U5Q4;Q3U6S9;Q3ULI4;Q6GU23;B7ZC18	Acute-phase response factor;Signal transducer and activator of transcription 3;Putative uncharacterized protein	Aprf;Stat3;RP23-279L23.5-002;RP23-279L23.5-011	>sp|P42227|STAT3_MOUSE Signal transducer and activator of transcription 3 OS=Mus musculus GN=Stat3 PE=1 SV=2;>tr|Q3U5Q4|Q3U5Q4_MOUSE Putative uncharacterized protein OS=Mus musculus GN=Stat3 PE=2 SV=1;>tr|Q3U6S9|Q3U6S9_MOUSE Putative uncharacterized protei	5.1	88.053	770	0.648298		0.46329	0.555794	0.130821	0.8354		0.686908	0.761154	0.105	1.2878		1.60563	1.44671	0.224737
Q9R0X4;Q32MW3	Acyl coenzyme A thioester hydrolase 2;Acyl-CoA thioester hydrolase 9;Acyl-coenzyme A thioesterase 9, mitochondrial;Mitochondrial 48 kDa acyl-CoA thioester hydrolase 1;p48;Protein U8;Acyl-coenzyme A thioesterase 10, mitochondrial;Mitochondrial 48 kDa acyl-CoA thioester hydrolase 2	Acate2;Acot9;Acot10	>sp|Q9R0X4|ACOT9_MOUSE Acyl-coenzyme A thioesterase 9, mitochondrial OS=Mus musculus GN=Acot9 PE=1 SV=1;>sp|Q32MW3|ACO10_MOUSE Acyl-coenzyme A thioesterase 10, mitochondrial OS=Mus musculus GN=Acot10 PE=2 SV=1	40.1	50.56	439	1.47128	1.34396	1.4994	1.43821	0.0828282	1.2378	1.3065	1.2254	1.25657	0.0436857	0.88366	0.89752	0.841114	0.874098	0.0293938
Q8R146	Acylamino-acid-releasing enzyme;Acylaminoacyl-peptidase;Acyl-peptide hydrolase	Apeh	>sp|Q8R146|APEH_MOUSE Acylamino-acid-releasing enzyme OS=Mus musculus GN=Apeh PE=2 SV=3	3.7	81.58	732	1.21018	0.982994	1.2868	1.15999	0.158	1.0194	0.94859	1.83699	1.26833	0.493746	0.76463	0.99276	1.13275	0.963379	0.185809
Q8JZN5;F6TBZ5;F6W0S5;Q9CZC5;Q8BTY0	Acyl-CoA dehydrogenase family member 9, mitochondrial	Acad9	>sp|Q8JZN5|ACAD9_MOUSE Acyl-CoA dehydrogenase family member 9, mitochondrial OS=Mus musculus GN=Acad9 PE=2 SV=2	18.2	68.721	625	1.28421	1.08835	1.0219	1.13149	0.13637	1.0401	1.0912	1.10364	1.07831	0.0336743	0.83341	0.89739	0.937471	0.889424	0.0524858
P13011;Q3UWK5;Q99PL7;Q8BNZ5;B9EIY5;Q6T707;Q3UXG5	Acyl-CoA desaturase 2;Delta(9)-desaturase 2;Fatty acid desaturase 2;Stearoyl-CoA desaturase 2;Putative uncharacterized protein;Fatty acid desaturase;Stearoyl-coenzyme A desaturase 3;MCG10079;Stearoyl-coenzyme A desaturase 4;Stearoyl-CoA desaturase-4	Scd2;Scd3;mCG_10079;Scd4;Scd1	>sp|P13011|ACOD2_MOUSE Acyl-CoA desaturase 2 OS=Mus musculus GN=Scd2 PE=2 SV=2;>tr|Q3UWK5|Q3UWK5_MOUSE Putative uncharacterized protein OS=Mus musculus GN=Scd3 PE=2 SV=1;>tr|Q99PL7|Q99PL7_MOUSE Fatty acid desaturase OS=Mus musculus GN=Scd3 PE=2 SV=1;>tr|Q8	10.3	40.916	358	1.45941	1.88772	1.0204	1.45584	0.43367	2.6102	3.2118	2.72777	2.84992	0.31886	2.0499	1.721	2.98134	2.25075	0.653733
Q3UC67;Q3UKS0;Q8JZR0;Q9D9S0	Acyl-CoA synthetase long-chain family member 5, isoform CRA_b;Putative uncharacterized protein;Long-chain acyl-CoA synthetase 5;Long-chain-fatty-acid--CoA ligase 5	Acsl5;mCG_18115;Facl5	>tr|Q3UC67|Q3UC67_MOUSE Acyl-CoA synthetase long-chain family member 5, isoform CRA_b OS=Mus musculus GN=Acsl5 PE=2 SV=1;>tr|Q3UKS0|Q3UKS0_MOUSE Putative uncharacterized protein OS=Mus musculus GN=Acsl5 PE=2 SV=1;>sp|Q8JZR0|ACSL5_MOUSE Long-chain-fatty-aci	11.1	76.205	683	2.56469	0.931793	1.0469	1.51446	0.911347	1.8206	1.2657	1.50403	1.53011	0.278368	1.0383	1.1472	1.00847	1.06466	0.0730236
Q6P2K2;Q9QYR9;Q99L15;O55137	Acyl-CoA thioesterase 2;Acyl coenzyme A thioester hydrolase;Acyl-coenzyme A thioesterase 2, mitochondrial;MTE-I;Very-long-chain acyl-CoA thioesterase;Acot1 protein;Acyl-coenzyme A thioesterase 1;CTE-I;Inducible cytosolic acyl-coenzyme A thioester hydrolase;Long chain acyl-CoA thioester hydrolase	Acot2;Mte1;Acot1;Cte1	>tr|Q6P2K2|Q6P2K2_MOUSE Acyl-CoA thioesterase 2 OS=Mus musculus GN=Acot2 PE=2 SV=1;>sp|Q9QYR9|ACOT2_MOUSE Acyl-coenzyme A thioesterase 2, mitochondrial OS=Mus musculus GN=Acot2 PE=1 SV=2;>tr|Q99L15|Q99L15_MOUSE Acot1 protein (Fragment) OS=Mus musculus GN=A	11.7	49.64	453	5.75374	9.03424	3.9118	6.23326	2.59467	1.6438	3.5383	1.69193	2.29134	1.08016	0.37292	0.33037	0.39968	0.367657	0.0349536
E9PYH2;Q91V12	Acyl-CoA thioesterase 7;Brain acyl-CoA hydrolase;CTE-IIa;Cytosolic acyl coenzyme A thioester hydrolase;Long chain acyl-CoA thioester hydrolase	Acot7;Bach	>tr|E9PYH2|E9PYH2_MOUSE Cytosolic acyl coenzyme A thioester hydrolase OS=Mus musculus GN=Acot7 PE=4 SV=1;>sp|Q91V12|BACH_MOUSE Cytosolic acyl coenzyme A thioester hydrolase OS=Mus musculus GN=Acot7 PE=1 SV=2	33.1	42.826	384	0.983187	0.94162	0.96406	0.962956	0.0208059	0.98908	0.93059	0.951928	0.957199	0.0295992	1.0367	1.0456	1.06961	1.05064	0.0170234
P58137;Q3U965;Q8BZR4;G3UXJ8	Acyl-CoA thioesterase 8;Acyl-coenzyme A thioesterase 8;Choloyl-coenzyme A thioesterase;Peroxisomal acyl-CoA thioesterase 2;Peroxisomal acyl-coenzyme A thioester hydrolase 1;Peroxisomal long-chain acyl-CoA thioesterase 1;Acyl-CoA thioesterase 8, isoform CRA_c;Putative uncharacterized protein	Acot8;Pte1;Pte2;mCG_17519;RP23-370H21.8-001;RP23-370H21.8-002	>sp|P58137|ACOT8_MOUSE Acyl-coenzyme A thioesterase 8 OS=Mus musculus GN=Acot8 PE=1 SV=1;>tr|Q3U965|Q3U965_MOUSE Acyl-CoA thioesterase 8 OS=Mus musculus GN=Acot8 PE=2 SV=1;>tr|Q8BZR4|Q8BZR4_MOUSE Acyl-CoA thioesterase 8 OS=Mus musculus GN=Acot8 PE=2 SV=1;>	10.9	35.827	320			0.57834	0.57834	NA			1.36379	1.36379	NA			2.22045	2.22045	NA
Q8BMP6;Q3TJW1;Q6P9T6	Acyl-CoA-binding domain-containing protein 3;Golgi complex-associated protein 1;Golgi phosphoprotein 1;Golgi resident protein GCP60;PBR- and PKA-associated protein 7;Peripheral benzodiazepine receptor-associated protein PAP7;Putative uncharacterized protein;Acyl-Coenzyme A binding domain containing 3	Acbd3;Gcp60;Pap7	>sp|Q8BMP6|GCP60_MOUSE Golgi resident protein GCP60 OS=Mus musculus GN=Acbd3 PE=1 SV=3;>tr|Q3TJW1|Q3TJW1_MOUSE Putative uncharacterized protein (Fragment) OS=Mus musculus GN=Acbd3 PE=2 SV=1;>tr|Q6P9T6|Q6P9T6_MOUSE Acyl-Coenzyme A binding domain containing	24.2	60.18	525	0.934143		0.74087	0.837506	0.136665	1.023		1.16372	1.09336	0.0995072	0.89686		1.64395	1.27041	0.528274
P31786;Q548W7;F6ZM12;Q4VWZ5;F6WUQ1;Q3ULV8;D3Z563	Acyl-CoA-binding protein;Diazepam-binding inhibitor;Endozepine;Diazepam binding inhibitor;MCG17804, isoform CRA_a;Putative uncharacterized protein;Diazepam binding inhibitor, splice form 1b;MCG17804, isoform CRA_b;Putative uncharacterized protein Dbi	Dbi;mCG_17804	>sp|P31786|ACBP_MOUSE Acyl-CoA-binding protein OS=Mus musculus GN=Dbi PE=1 SV=2;>tr|Q548W7|Q548W7_MOUSE Diazepam binding inhibitor OS=Mus musculus GN=Dbi PE=2 SV=1;>tr|F6ZM12|F6ZM12_MOUSE Acyl-CoA-binding protein (Fragment) OS=Mus musculus GN=Dbi PE=4 SV=1	81.6	10	87	0.939585	0.918611	0.7577	0.871965	0.0995107	1.0711	1.0716	0.83682	0.993173	0.135406	1.1466	1.1191	1.0793	1.115	0.033839
Q14BV7;Q9D061	Acyl-Coenzyme A binding domain containing 6;Acyl-CoA-binding domain-containing protein 6	Acbd6;mCG_14640	>tr|Q14BV7|Q14BV7_MOUSE Acyl-Coenzyme A binding domain containing 6 OS=Mus musculus GN=Acbd6 PE=2 SV=1;>sp|Q9D061|ACBD6_MOUSE Acyl-CoA-binding domain-containing protein 6 OS=Mus musculus GN=Acbd6 PE=1 SV=2	11	30.887	282		0.860215	0.79699	0.828603	0.0447069		1.2228	1.03522	1.12901	0.13264		1.3772	1.23408	1.30564	0.101201
Q7TMY2;Q9DBL1;E9Q5L3;Q3V2R9	Acyl-Coenzyme A dehydrogenase, short/branched chain;2-methyl branched chain acyl-CoA dehydrogenase;2-methylbutyryl-coenzyme A dehydrogenase;Short/branched chain specific acyl-CoA dehydrogenase, mitochondrial	Acadsb	>tr|Q7TMY2|Q7TMY2_MOUSE Acyl-Coenzyme A dehydrogenase, short/branched chain OS=Mus musculus GN=Acadsb PE=2 SV=1;>sp|Q9DBL1|ACDSB_MOUSE Short/branched chain specific acyl-CoA dehydrogenase, mitochondrial OS=Mus musculus GN=Acadsb PE=1 SV=1;>tr|E9Q5L3|E9Q5L3	10.9	47.878	432		1.70387	1.2911	1.49748	0.291871		1.2614	1.34235	1.30188	0.0572431		0.94041	1.1896	1.065	0.176203
B1AR27;P50544;B1AR28;Q3UJR6	Acyl-Coenzyme A dehydrogenase, very long chain;Acyl-Coenzyme A dehydrogenase, very long chain, isoform CRA_c;MVLCAD;Very long-chain specific acyl-CoA dehydrogenase, mitochondrial;Putative uncharacterized protein	Acadvl;mCG_22500;RP23-172M21.11-001;Vlcad;RP23-172M21.11-002	>tr|B1AR27|B1AR27_MOUSE Acyl-Coenzyme A dehydrogenase, very long chain OS=Mus musculus GN=Acadvl PE=3 SV=1;>sp|P50544|ACADV_MOUSE Very long-chain specific acyl-CoA dehydrogenase, mitochondrial OS=Mus musculus GN=Acadvl PE=1 SV=3;>tr|B1AR28|B1AR28_MOUSE Acy	28.2	70.875	656	1.23198	1.19591	0.85436	1.09409	0.20839	1.2162	1.2132	1.37876	1.26939	0.0947313	0.98673	0.96024	1.23509	1.06069	0.151615
Q9ESW4	Acylglycerol kinase, mitochondrial;Multiple substrate lipid kinase	Agk;Mulk	>sp|Q9ESW4|AGK_MOUSE Acylglycerol kinase, mitochondrial OS=Mus musculus GN=Agk PE=1 SV=1	7.6	46.975	421	1.43639			1.43639	NA	0.92693			0.92693	NA	0.78006			0.78006	NA
E9QJT5;Q4VAF0;P56376;Q8BMV3	Acylphosphatase;Acylphosphatase, organ-common type isozyme;Acylphosphatase-1;Acylphosphate phosphohydrolase 1	Acyp1;Acype	>tr|E9QJT5|E9QJT5_MOUSE Acylphosphatase OS=Mus musculus GN=Acyp1 PE=3 SV=1;>tr|Q4VAF0|Q4VAF0_MOUSE Acylphosphatase (Fragment) OS=Mus musculus GN=Acyp1 PE=2 SV=1;>sp|P56376|ACYP1_MOUSE Acylphosphatase-1 OS=Mus musculus GN=Acyp1 PE=2 SV=2	33.1	17.344	157	0.730194	0.905059	0.34017	0.658474	0.289193	0.98342	0.89452	0.295701	0.724547	0.374042	1.2248	1.087	1.17509	1.1623	0.0697849
P97823;Q4FK51;J3QP56;J3QK48;D3Z111;D3YUG4;D3Z269	Acyl-protein thioesterase 1;Lysophospholipase 1;Lysophospholipase I;Lypla1 protein;Putative uncharacterized protein Lypla1	Apt1;Lypla1;Pla1a	>sp|P97823|LYPA1_MOUSE Acyl-protein thioesterase 1 OS=Mus musculus GN=Lypla1 PE=1 SV=1;>tr|Q4FK51|Q4FK51_MOUSE Lypla1 protein OS=Mus musculus GN=Lypla1 PE=2 SV=1;>tr|J3QP56|J3QP56_MOUSE Acyl-protein thioesterase 1 OS=Mus musculus GN=Lypla1 PE=4 SV=1;>tr|J3	25.7	24.687	230	1.07878	0.83661	0.68312	0.866171	0.199481	1.0399	1.0177	0.973047	1.01022	0.0340493	1.0439	1.1417	1.26989	1.15183	0.113335
A8ASF5;P97742;Q3UGT1;Q7TQD5	Acyltransferase;Carnitine O-palmitoyltransferase 1, liver isoform;Carnitine O-palmitoyltransferase I, liver isoform;Carnitine palmitoyltransferase 1A;Putative uncharacterized protein;Carnitine palmitoyltransferase 1a, liver;Carnitine palmitoyltransferase 1a, liver, isoform CRA_a	CPT I;Cpt1a;Cpt1;Cpt-1;mCG_3883	>tr|A8ASF5|A8ASF5_MOUSE Acyltransferase OS=Mus musculus GN=Cpt1a PE=2 SV=1;>sp|P97742|CPT1A_MOUSE Carnitine O-palmitoyltransferase 1, liver isoform OS=Mus musculus GN=Cpt1a PE=2 SV=4;>tr|Q3UGT1|Q3UGT1_MOUSE Putative uncharacterized protein OS=Mus musculus	4.8	88.326	773	2.96024	2.45791	2.6277	2.68195	0.255524	2.6775	2.9752	3.95101	3.20124	0.666164	1.4517	1.3451	1.51738	1.43806	0.0869469
Q8K3H0	Adapter protein containing PH domain, PTB domain and leucine zipper motif 1;DCC-interacting protein 13-alpha	Appl1;Dip13a;Kiaa1428	>sp|Q8K3H0|DP13A_MOUSE DCC-interacting protein 13-alpha OS=Mus musculus GN=Appl1 PE=1 SV=1	4.5	79.327	707	1.23466			1.23466	NA	0.9264			0.9264	NA	0.91606			0.91606	NA
P61967;D3YXN0;D3Z0D6;D3Z268	Adapter-related protein complex 1 sigma-1A subunit;Adaptor protein complex AP-1 sigma-1A subunit;AP-1 complex subunit sigma-1A;Clathrin assembly protein complex 1 sigma-1A small chain;Clathrin coat assembly protein AP19;Golgi adaptor HA1/AP1 adaptin sigma-1A subunit;HA1 19 kDa subunit;Sigma 1a subunit of AP-1 clathrin;Sigma1A-adaptin;Sigma-adaptin 1A;Putative uncharacterized protein Ap1s1	Ap19;Ap1s1	>sp|P61967|AP1S1_MOUSE AP-1 complex subunit sigma-1A OS=Mus musculus GN=Ap1s1 PE=1 SV=1;>tr|D3YXN0|D3YXN0_MOUSE AP-1 complex subunit sigma-1A (Fragment) OS=Mus musculus GN=Ap1s1 PE=4 SV=1;>tr|D3Z0D6|D3Z0D6_MOUSE AP-1 complex subunit sigma-1A (Fragment) OS=	22.2	18.733	158	0.953743		0.53247	0.743107	0.297885	0.87677		0.93932	0.908045	0.0442295	0.92891		2.44272	1.68581	1.07042
P62743;Q3UJ76;Q7TT10	Adapter-related protein complex 2 sigma subunit;Adaptor protein complex AP-2 subunit sigma;AP-2 complex subunit sigma;Clathrin assembly protein 2 small chain;Clathrin coat assembly protein AP17;Clathrin coat-associated protein AP17;Plasma membrane adaptor AP-2 17 kDa protein;Sigma2-adaptin;Sigma-adaptin 3b;Adaptor-related protein complex 2, sigma 1 subunit, isoform CRA_a;Putative uncharacterized …	Ap17;Ap2s1;Claps2;mCG_50001	>sp|P62743|AP2S1_MOUSE AP-2 complex subunit sigma OS=Mus musculus GN=Ap2s1 PE=1 SV=1;>tr|Q3UJ76|Q3UJ76_MOUSE Adaptor-related protein complex 2, sigma 1 subunit, isoform CRA_a OS=Mus musculus GN=Ap2s1 PE=2 SV=1;>tr|Q7TT10|Q7TT10_MOUSE Adaptor-related protei	27.5	17.018	142	0.922339	0.928678	0.45225	0.767756	0.273254	0.91032	1.0418	1.13074	1.02762	0.11089	1.0618	1.0376	2.37801	1.49247	0.766995
Q9Z1T1;Q3UPG0;Q3TQ33;Q3TQ07;Q9JME5	Adapter-related protein complex 3 subunit beta-1;Adaptor protein complex AP-3 subunit beta-1;AP-3 complex subunit beta-1;Beta-3A-adaptin;Clathrin assembly protein complex 3 beta-1 large chain;Putative uncharacterized protein	Ap3b1	>sp|Q9Z1T1|AP3B1_MOUSE AP-3 complex subunit beta-1 OS=Mus musculus GN=Ap3b1 PE=1 SV=2;>tr|Q3UPG0|Q3UPG0_MOUSE Putative uncharacterized protein (Fragment) OS=Mus musculus GN=Ap3b1 PE=2 SV=1;>tr|Q3TQ33|Q3TQ33_MOUSE Putative uncharacterized protein (Fragment)	14.1	122.74	1105	0.924129	0.856898	0.62273	0.801252	0.158217	0.79108	0.80408	0.884408	0.826523	0.0505498	0.86167	0.89954	2.39017	1.38379	0.871754
O54774;Q3U237;Q05CQ3;Q8CGH7;Q3UR54	Adapter-related protein complex 3 subunit delta-1;AP-3 complex subunit delta;AP-3 complex subunit delta-1;Delta-adaptin;Putative uncharacterized protein;Ap3d1 protein	Ap3d;Ap3d1	>sp|O54774|AP3D1_MOUSE AP-3 complex subunit delta-1 OS=Mus musculus GN=Ap3d1 PE=1 SV=1;>tr|Q3U237|Q3U237_MOUSE Putative uncharacterized protein (Fragment) OS=Mus musculus GN=Ap3d1 PE=2 SV=1;>tr|Q05CQ3|Q05CQ3_MOUSE Ap3d1 protein (Fragment) OS=Mus musculus G	9.8	135.08	1199	0.854044	0.853898	0.28015	0.662697	0.331296	0.87228	0.78717	0.437752	0.699067	0.230272	1.0761	0.99152	2.09608	1.3879	0.614761
Q9WVL1;Q99M60	Adapter-related protein complex 4 subunit sigma-1;AP-4 adapter complex subunit sigma-1;AP-4 complex subunit sigma-1;Sigma-1 subunit of AP-4;Sigma-4-adaptin;Ap4s1 protein	Ap4s1	>sp|Q9WVL1|AP4S1_MOUSE AP-4 complex subunit sigma-1 OS=Mus musculus GN=Ap4s1 PE=2 SV=1;>tr|Q99M60|Q99M60_MOUSE Ap4s1 protein OS=Mus musculus GN=Ap4s1 PE=2 SV=1	15.3	16.817	144		7.50244		7.50244	NA		0.72946		0.72946	NA		0.084373		0.084373	NA
P35585;Q3UG16;D3YZ71;Q9WVP1	Adaptor protein complex AP-1 mu-1 subunit;Adaptor-related protein complex 1 mu-1 subunit;AP-1 complex subunit mu-1;AP-mu chain family member mu1A;Clathrin assembly protein complex 1 medium chain 1;Clathrin coat assembly protein AP47;Clathrin coat-associated protein AP47;Golgi adaptor HA1/AP1 adaptin mu-1 subunit;Mu1A-adaptin;Mu-adaptin 1;Adaptor-related protein complex AP-1, mu subunit 1;Putative…	Ap1m1;Cltnm;mCG_118299	>sp|P35585|AP1M1_MOUSE AP-1 complex subunit mu-1 OS=Mus musculus GN=Ap1m1 PE=1 SV=3;>tr|Q3UG16|Q3UG16_MOUSE Adaptor-related protein complex AP-1, mu subunit 1 OS=Mus musculus GN=Ap1m1 PE=2 SV=1	31.7	48.542	423	1	0.973994	0.98125	0.985081	0.0134195	0.95317	0.891	0.962835	0.935668	0.0389844	1.0302	0.97403	1.01553	1.00659	0.029133
Q3TIV9;Q8BLQ6;Q8BW87;Q9DB50;B1B0F6	Adaptor-related protein complex 1, sigma 2 subunit;Adaptor-related protein complex 1, sigma 2 subunit, isoform CRA_a;Putative uncharacterized protein;Adaptor-related protein complex 1, sigma 2 subunit, isoform CRA_d;Adapter-related protein complex 1 sigma-1B subunit;Adaptor protein complex AP-1 sigma-1B subunit;AP-1 complex subunit sigma-2;Clathrin assembly protein complex 1 sigma-1B small chain;…	Ap1s2;mCG_12479;RP23-391L6.1-002;RP23-391L6.1-003;RP23-391L6.1-004	>tr|Q3TIV9|Q3TIV9_MOUSE AP-1 complex subunit sigma-2 OS=Mus musculus GN=Ap1s2 PE=2 SV=1;>tr|Q8BLQ6|Q8BLQ6_MOUSE Putative uncharacterized protein OS=Mus musculus GN=Ap1s2 PE=2 SV=1;>tr|Q8BW87|Q8BW87_MOUSE AP-1 complex subunit sigma-2 OS=Mus musculus GN=Ap1s	15.9	18.615	157			0.44071	0.44071	NA			1.14266	1.14266	NA			2.49744	2.49744	NA
Q5SWR1;Q9DBG3;H3BIY9;H3BKM0;H3BJ06;Q5SWR0	Adaptor-related protein complex 2, beta 1 subunit;Putative uncharacterized protein;Adapter-related protein complex 2 beta subunit;Adaptor protein complex AP-2 subunit beta;AP105B;AP-2 complex subunit beta;Beta-2-adaptin;Beta-adaptin;Clathrin assembly protein complex 2 beta large chain;Plasma membrane adaptor HA2/AP2 adaptin beta subunit	Ap2b1;RP23-381B19.6-001;Clapb1	>tr|Q5SWR1|Q5SWR1_MOUSE Adaptor-related protein complex 2, beta 1 subunit OS=Mus musculus GN=Ap2b1 PE=2 SV=1;>sp|Q9DBG3|AP2B1_MOUSE AP-2 complex subunit beta OS=Mus musculus GN=Ap2b1 PE=1 SV=1;>tr|H3BIY9|H3BIY9_MOUSE AP-2 complex subunit beta OS=Mus muscul	33.1	105.72	951	0.944822	0.93188	0.92996	0.935554	0.00808384	0.82763	0.83247	0.766518	0.808873	0.0367597	0.89973	0.9103	0.990589	0.93354	0.0496883
Q3U8S0;Q9DCR2	Adaptor-related protein complex 3, sigma 1 subunit;MCG3457, isoform CRA_b;Putative uncharacterized protein;Adapter-related protein complex 3 sigma-1 subunit;AP-3 complex subunit sigma-1;AP-3 complex subunit sigma-3A;Sigma-3A-adaptin;Sigma-adaptin 3a	Ap3s1;mCG_3457	>tr|Q3U8S0|Q3U8S0_MOUSE Adaptor-related protein complex 3, sigma 1 subunit OS=Mus musculus GN=Ap3s1 PE=2 SV=1;>sp|Q9DCR2|AP3S1_MOUSE AP-3 complex subunit sigma-1 OS=Mus musculus GN=Ap3s1 PE=1 SV=2	24.4	21.732	193	0.853679	0.85859	0.73682	0.816363	0.0689302	0.99997	0.97202	0.97352	0.981837	0.0157218	1.126	1.2075	1.60187	1.31179	0.254501
Q8R5J9	Addicsin;ADP-ribosylation factor-like protein 6-interacting protein 5;Glutamate transporter EAAC1-interacting protein;GTRAP3-18;PRA1 family protein 3;Prenylated Rab acceptor protein 2;Protein JWa	Aip5;Arl6ip5;Jwa;Pra2;Praf3	>sp|Q8R5J9|PRAF3_MOUSE PRA1 family protein 3 OS=Mus musculus GN=Arl6ip5 PE=1 SV=2	32.4	21.557	188	1.31817	1.22534	0.9908	1.1781	0.168718	1.8263	1.9062	2.08425	1.93892	0.132048	1.463	1.4375	2.48713	1.79588	0.598778
P48962;Q8BVI9;B2RTC8;Q3V132	Adenine nucleotide translocator 1;ADP,ATP carrier protein 1;ADP,ATP carrier protein, heart/skeletal muscle isoform T1;ADP/ATP translocase 1;mANC1;Solute carrier family 25 member 4;Putative uncharacterized protein	Anc1;Ant1;Slc25a4	>sp|P48962|ADT1_MOUSE ADP/ATP translocase 1 OS=Mus musculus GN=Slc25a4 PE=1 SV=4;>tr|Q8BVI9|Q8BVI9_MOUSE Putative uncharacterized protein OS=Mus musculus GN=Slc25a4 PE=2 SV=1	40.6	32.904	298	1.55732	1.52553	1.0398	1.37422	0.290048	1.5022	1.4696	1.51199	1.4946	0.0221943	0.97502	0.97332	1.13189	1.02674	0.0910622
P51881;Q545A2;B0LAB5	Adenine nucleotide translocator 2;ADP,ATP carrier protein 2;ADP/ATP translocase 2;Solute carrier family 25 member 5;MCG11560;Putative uncharacterized protein;Solute carrier family 25, member 5	Ant2;Slc25a5;mCG_11560;RP23-286I5.1-001	>sp|P51881|ADT2_MOUSE ADP/ATP translocase 2 OS=Mus musculus GN=Slc25a5 PE=1 SV=3;>tr|Q545A2|Q545A2_MOUSE MCG11560 OS=Mus musculus GN=Slc25a5 PE=2 SV=1	73.5	32.931	298	1.79321	1.74883	2.8096	2.11721	0.600035	1.6756	1.6227	1.63634	1.64488	0.0274646	0.94809	0.95894	0.571167	0.826066	0.220815
Q6PK77;Q564P4;P08030;Q9DCY3;Q61320	Adenine phosphoribosyl transferase;Adenine phosphoribosyl transferase, isoform CRA_b;Putative uncharacterized protein;Adenine phosphoribosyltransferase	aprt;Aprt;mCG_19592	>tr|Q6PK77|Q6PK77_MOUSE Adenine phosphoribosyltransferase C OS=Mus musculus GN=Aprt PE=1 SV=1;>tr|Q564P4|Q564P4_MOUSE Adenine phosphoribosyltransferase B OS=Mus musculus GN=Aprt PE=2 SV=1;>sp|P08030|APT_MOUSE Adenine phosphoribosyltransferase OS=Mus muscul	86.7	19.724	180	1.31044	1.29037	1.2045	1.26844	0.0562748	1.4697	1.5072	1.42458	1.46716	0.0413672	1.0896	1.0766	1.22202	1.12941	0.0804661
P55264;Q8BMC5	Adenosine 5-phosphotransferase;Adenosine kinase;Putative uncharacterized protein	Adk	>sp|P55264|ADK_MOUSE Adenosine kinase OS=Mus musculus GN=Adk PE=1 SV=2;>tr|Q8BMC5|Q8BMC5_MOUSE Putative uncharacterized protein OS=Mus musculus GN=Adk PE=2 SV=1	7.2	40.148	361	1.04104	0.97012	0.96839	0.993183	0.0414527	1.0008	1.2592	1.00434	1.08811	0.148176	0.94473	1.1117	1.25742	1.10462	0.156465
P03958;Q4FJZ7;Q4FK28	Adenosine aminohydrolase;Adenosine deaminase;Ada protein;Adenosine deaminase, isoform CRA_a	Ada;mCG_5441;RP23-144O20.2-001	>sp|P03958|ADA_MOUSE Adenosine deaminase OS=Mus musculus GN=Ada PE=1 SV=3;>tr|Q4FJZ7|Q4FJZ7_MOUSE Adenosine deaminase B OS=Mus musculus GN=Ada PE=2 SV=1;>tr|Q4FK28|Q4FK28_MOUSE Adenosine deaminase C OS=Mus musculus GN=Ada PE=2 SV=1	14.5	39.991	352	0.787526	0.794849	1.3733	0.985225	0.336103	0.8988	0.74943	1.09249	0.913573	0.172007	1.0967	0.9463	0.899442	0.980814	0.103059
Q8BVU5;A2AH27;A2AH28;A2AH29;A2AH30	Adenosine diphosphoribose pyrophosphatase;ADP-ribose diphosphatase;ADP-ribose phosphohydrolase;ADP-ribose pyrophosphatase, mitochondrial;Nucleoside diphosphate-linked moiety X motif 9;Nudix (Nucleoside diphosphate linked moiety X)-type motif 9	Nudt9;RP23-102H7.1-003	>sp|Q8BVU5|NUDT9_MOUSE ADP-ribose pyrophosphatase, mitochondrial OS=Mus musculus GN=Nudt9 PE=2 SV=1;>tr|A2AH27|A2AH27_MOUSE ADP-ribose pyrophosphatase, mitochondrial (Fragment) OS=Mus musculus GN=Nudt9 PE=4 SV=1	7.7	38.604	350	1.03612	1.00588		1.021	0.0213792	1.11	1.1766		1.1433	0.0470933	1.1099	1.0479		1.0789	0.0438406
A2AE27;Q9DBT5;A2AE22;F7ATG4;A2AE24;F7D159;A2AE26;A2AE25	Adenosine monophosphate deaminase 2 (Isoform L);Adenosine monophosphate deaminase 2 (Isoform L), isoform CRA_a;AMP deaminase 2;AMP deaminase isoform L	Ampd2;mCG_4058;RP23-89M15.1-003	>tr|A2AE27|A2AE27_MOUSE AMP deaminase 2 OS=Mus musculus GN=Ampd2 PE=4 SV=1;>sp|Q9DBT5|AMPD2_MOUSE AMP deaminase 2 OS=Mus musculus GN=Ampd2 PE=1 SV=1	10.3	94.695	824	0.851354	0.874967	0.72255	0.81629	0.0820355	0.80848	0.84933	0.922169	0.859993	0.0575897	0.8199	0.99711	1.22474	1.01392	0.202942
P50247;Q3TF14;Q3U4D1;Q3U5U5;Q5M9P0;Q8BPI7;A2ALT5	Adenosylhomocysteinase;CUBP;Liver copper-binding protein;S-adenosyl-L-homocysteine hydrolase	Ahcy;mCG_21063;RP23-192A6.3-001	>sp|P50247|SAHH_MOUSE Adenosylhomocysteinase OS=Mus musculus GN=Ahcy PE=1 SV=3;>tr|Q3TF14|Q3TF14_MOUSE Adenosylhomocysteinase B OS=Mus musculus GN=Ahcy PE=2 SV=1;>tr|Q3U4D1|Q3U4D1_MOUSE Adenosylhomocysteinase C OS=Mus musculus GN=Ahcy PE=2 SV=1;>tr|Q3U5U5|	64.6	47.688	432	0.925669	0.918189	1.1427	0.995519	0.127517	0.90221	0.92766	0.910747	0.913539	0.0129527	1.008	0.996	0.782289	0.928763	0.126992
P08752;B2RSH2;Q8JZT4;A2AE33;P50149;Q9D7B3;B2RVZ3;Q3V3I2;P20612;A2AE32;Q8BSY7;Q61018;F6QPU5;A2AE34;Q922Y6	Adenylate cyclase-inhibiting G alpha protein;Guanine nucleotide-binding protein G(i) subunit alpha-2	Gnai2;Gnai-2	>sp|P08752|GNAI2_MOUSE Guanine nucleotide-binding protein G(i) subunit alpha-2 OS=Mus musculus GN=Gnai2 PE=1 SV=5	59.2	40.489	355	1.18496	1.20664	1.0386	1.1434	0.0914034	1.1468	1.125	1.16773	1.14651	0.0213681	0.99465	0.93655	1.04644	0.992547	0.0549757
Q6R0H7;P63094;Q66L47;Q3TY78;Q8CGK7;A2A610	Adenylate cyclase-stimulating G alpha protein;Extra large alphas protein;Guanine nucleotide-binding protein G(s) subunit alpha isoforms XLas;Guanine nucleotide-binding protein G(s) subunit alpha isoforms short	Gnas;Gnas1;MNCb-5546	>sp|Q6R0H7|GNAS1_MOUSE Guanine nucleotide-binding protein G(s) subunit alpha isoforms XLas OS=Mus musculus GN=Gnas PE=2 SV=1;>sp|P63094|GNAS2_MOUSE Guanine nucleotide-binding protein G(s) subunit alpha isoforms short OS=Mus musculus GN=Gnas PE=1 SV=1	11.5	121.5	1133	1.41287	1.19825	1.2936	1.30157	0.107531	1.0298	1.1217	1.21847	1.12332	0.0943465	0.93871	0.89217	0.904159	0.91168	0.0241643
Q9WTP6;F7BP55	Adenylate kinase 2, mitochondrial;ATP-AMP transphosphorylase 2	Ak2	>sp|Q9WTP6|KAD2_MOUSE Adenylate kinase 2, mitochondrial OS=Mus musculus GN=Ak2 PE=1 SV=5	71.5	26.468	239	0.907771	1.01555	0.63997	0.85443	0.193387	1.0598	1.0515	0.931619	1.01431	0.0717294	1.162	1.1043	1.41828	1.22819	0.167128
Q3U489;Q9WUR9;Q3UYL0;A2ARF6;F6TEU8;A2ARF3;A2ARF5	Adenylate kinase 3 alpha-like 1;Putative uncharacterized protein;Adenylate kinase 3-like;Adenylate kinase isoenzyme 4, mitochondrial;ATP-AMP transphosphorylase	Ak3l1;RP23-301M3.3-001;Ak3b;Ak4;Ak-4;RP23-301M3.3-002;RP23-301M3.3-006	>tr|Q3U489|Q3U489_MOUSE Adenylate kinase A OS=Mus musculus GN=Ak4 PE=2 SV=1;>sp|Q9WUR9|KAD4_MOUSE Adenylate kinase isoenzyme 4, mitochondrial OS=Mus musculus GN=Ak4 PE=2 SV=1;>tr|Q3UYL0|Q3UYL0_MOUSE Putative uncharacterized protein (Fragment) OS=Mus muscul	64.1	25.061	223	1.76519	1.71709	1.0154	1.49923	0.419698	1.8306	1.7372	1.23891	1.60224	0.318096	1.0737	1.0744	1.11744	1.08851	0.0250556
Q9WTP7;Q9D8W6;F6RP11	Adenylate kinase 3;Adenylate kinase 3 alpha-like 1;GTP:AMP phosphotransferase mitochondrial;Putative uncharacterized protein	Ak3;Ak3l;Ak3l1;Akl3l	>sp|Q9WTP7|KAD3_MOUSE GTP:AMP phosphotransferase, mitochondrial OS=Mus musculus GN=Ak3 PE=1 SV=3;>tr|Q9D8W6|Q9D8W6_MOUSE Adenylate kinase C OS=Mus musculus GN=Ak3 PE=2 SV=1	33.5	25.426	227	1.51444	1.54921	0.3476	1.13708	0.683934	1.4554	1.6406	0.859254	1.31842	0.408287	1.1002	0.95081	2.21087	1.42063	0.688437
Q9R0Y5	Adenylate kinase isoenzyme 1;ATP-AMP transphosphorylase 1;Myokinase	Ak1	>sp|Q9R0Y5|KAD1_MOUSE Adenylate kinase isoenzyme 1 OS=Mus musculus GN=Ak1 PE=1 SV=1	82.5	21.539	194	0.775855	0.759474	0.63516	0.723497	0.0769389	0.87222	0.89882	0.5418	0.770947	0.198892	1.0661	1.1051	0.961076	1.04409	0.0744913
Q8VCP8	Adenylate kinase isoenzyme 6;ATP-AMP transphosphorylase 6	Ak6	>sp|Q8VCP8|KAD6_MOUSE Adenylate kinase isoenzyme 6 OS=Mus musculus GN=Taf9 PE=2 SV=1	14.5	19.947	172	1.40117			1.40117	NA	1.2457			1.2457	NA	0.84016			0.84016	NA
P54822;E9Q242;Q3TMB8;E9Q3T7;E9Q0A0	Adenylosuccinase;Adenylosuccinate lyase;Putative uncharacterized protein	Adl;Adsl	>sp|P54822|PUR8_MOUSE Adenylosuccinate lyase OS=Mus musculus GN=Adsl PE=2 SV=2;>tr|E9Q242|E9Q242_MOUSE Adenylosuccinate lyase OS=Mus musculus GN=Adsl PE=4 SV=1;>tr|Q3TMB8|Q3TMB8_MOUSE Putative uncharacterized protein OS=Mus musculus GN=Adsl PE=2 SV=1;>tr|E	51.2	54.866	484	0.878349	0.851644	0.79704	0.842344	0.0414444	0.89212	0.90737	0.83605	0.878513	0.0375562	1.0111	1.0144	1.22377	1.08309	0.121841
B9EIE9;P46664;Q8C909	Adenylosuccinate synthetase;Adenylosuccinate synthetase isozyme 2;Adenylosuccinate synthetase, acidic isozyme;Adenylosuccinate synthetase, non-muscle isozyme;IMP--aspartate ligase 2	Adss;mCG_14946;Adss2	>tr|B9EIE9|B9EIE9_MOUSE Adenylosuccinate synthetase OS=Mus musculus GN=Adss PE=2 SV=1;>sp|P46664|PURA2_MOUSE Adenylosuccinate synthetase isozyme 2 OS=Mus musculus GN=Adss PE=1 SV=2	43	50.02	456	1.04395	1.03498	0.92402	1.00098	0.0668036	0.90739	1.0513	1.0244	0.994364	0.0765128	0.9803	0.97747	1.13155	1.02977	0.0881552
P40124;Q3U0U5;Q3TC53;Q3UVJ2;Q3UNQ0;B1ARS0;Q9CYT6;Q8BKZ3;D3YTR7	Adenylyl cyclase-associated protein 1;Adenylyl cyclase-associated protein	Cap;Cap1;mCG_5545	>sp|P40124|CAP1_MOUSE Adenylyl cyclase-associated protein 1 OS=Mus musculus GN=Cap1 PE=1 SV=4;>tr|Q3U0U5|Q3U0U5_MOUSE Adenylyl cyclase-associated protein OS=Mus musculus GN=Cap1 PE=2 SV=1;>tr|Q3TC53|Q3TC53_MOUSE Adenylyl cyclase-associated protein OS=Mus m	63.7	51.564	474	0.880747	0.878889	0.95431	0.904649	0.043018	0.8986	0.85119	0.866626	0.872139	0.0241809	1.055	1.018	1.00192	1.02497	0.0272169
A2BDX3	Adenylyltransferase and sulfurtransferase MOCS3;Adenylyltransferase MOCS3;Molybdenum cofactor synthesis protein 3;Sulfur carrier protein MOCS2A adenylyltransferase;Sulfur carrier protein MOCS2A sulfurtransferase;Sulfurtransferase MOCS3	Mocs3;Uba4	>sp|A2BDX3|MOCS3_MOUSE Adenylyltransferase and sulfurtransferase MOCS3 OS=Mus musculus GN=Mocs3 PE=2 SV=1	4.6	49.374	460	1.4837		3.3224	2.40305	1.30016	1.1545		1.95305	1.55377	0.564659	0.78498		1.11564	0.950308	0.233809
Q9D7N9	Adipocyte plasma membrane-associated protein;Protein DD16	Apmap	>sp|Q9D7N9|APMAP_MOUSE Adipocyte plasma membrane-associated protein OS=Mus musculus GN=Apmap PE=1 SV=1	11.8	46.434	415	1.72619	1.89559	1.8101	1.81063	0.0847009	1.3639	2.7036	1.87003	1.97918	0.676486	1.1107	1.0781	1.18398	1.12426	0.0542259
P08074;Q542P5;F6YNX9;A2AC17	Adipocyte protein P27;Carbonyl reductase [NADPH] 2;Lung carbonyl reductase;NADPH-dependent carbonyl reductase 2;Carbonyl reductase 2;Carbonyl reductase 2, isoform CRA_b;Putative uncharacterized protein	Cbr2;mCG_2145;RP23-84C12.20-001;RP23-84C12.20-002	>sp|P08074|CBR2_MOUSE Carbonyl reductase [NADPH] 2 OS=Mus musculus GN=Cbr2 PE=1 SV=1;>tr|Q542P5|Q542P5_MOUSE Carbonyl reductase 2 OS=Mus musculus GN=Cbr2 PE=2 SV=1;>tr|F6YNX9|F6YNX9_MOUSE Carbonyl reductase [NADPH] 2 (Fragment) OS=Mus musculus GN=Cbr2 PE=4	65.6	25.958	244	1.85532	1.83053	1.1175	1.60112	0.419008	1.7972	1.614	1.93222	1.78114	0.159716	0.98734	0.99333	1.26978	1.08348	0.161364
Q541S0;P43883;Q3U711;Q8C5B5;Q9CY19;B1AXR5;B1AXR3	Adipose differentiation-related protein;Adipophilin;Perilipin-2;Putative uncharacterized protein;Adipose differentiation related protein	Adfp;Plin2;Adrp;RP23-95O1.5-002	>tr|Q541S0|Q541S0_MOUSE Adipose differentiation-related protein OS=Mus musculus GN=Plin2 PE=2 SV=1;>sp|P43883|PLIN2_MOUSE Perilipin-2 OS=Mus musculus GN=Plin2 PE=2 SV=2;>tr|Q3U711|Q3U711_MOUSE Putative uncharacterized protein OS=Mus musculus GN=Plin2 PE=2	80.2	46.664	425	4.03649	4.1658	3.377	3.85976	0.423055	19.188	20.209	13.1782	17.5251	3.79896	4.9299	5.0269	4.36967	4.77549	0.354779
Q8VDL4;Q3TJ10;Q3UDS7	ADP-dependent glucokinase;Putative uncharacterized protein	Adpgk	>sp|Q8VDL4|ADPGK_MOUSE ADP-dependent glucokinase OS=Mus musculus GN=Adpgk PE=1 SV=2;>tr|Q3TJ10|Q3TJ10_MOUSE Putative uncharacterized protein OS=Mus musculus GN=Adpgk PE=2 SV=1;>tr|Q3UDS7|Q3UDS7_MOUSE Putative uncharacterized protein OS=Mus musculus GN=Adpg	10.9	53.902	496	1.49109	1.26376	1.4219	1.39225	0.11653	1.1284	1.3001	1.50695	1.31182	0.189549	0.89185	0.96325	1.24114	1.03208	0.184538
Q9EPJ9;Q05DE0;Q3TGS9;Q6PB94;Q05BC5	ADP-ribosylation factor 1 GTPase-activating protein;ADP-ribosylation factor GTPase-activating protein 1;ARF1-directed GTPase-activating protein;ADP-ribosylation factor GTPase activating protein 1, isoform CRA_d;Arfgap1 protein;ADP-ribosylation factor GTPase activating protein 1;Putative uncharacterized protein	Arf1gap;Arfgap1;mCG_6720;RP23-397H18.1-002	>sp|Q9EPJ9|ARFG1_MOUSE ADP-ribosylation factor GTPase-activating protein 1 OS=Mus musculus GN=Arfgap1 PE=1 SV=2;>tr|Q05DE0|Q05DE0_MOUSE ADP-ribosylation factor GTPase activating protein 1, isoform CRA_d (Fragment) OS=Mus musculus GN=Arfgap1 PE=2 SV=1;>tr|Q	25.1	45.288	414	0.760456	0.716127	0.3263	0.600961	0.238894	1.011	1.0532	0.586751	0.88365	0.257987	1.3336	1.413	1.76744	1.50468	0.230994
P84078;P61205;Q3U344;E9Q2C2;D3YV25;Q6P3A9	ADP-ribosylation factor 1;ADP-ribosylation factor 3;Putative uncharacterized protein	Arf1;Arf3;mCG_18411	>sp|P84078|ARF1_MOUSE ADP-ribosylation factor 1 OS=Mus musculus GN=Arf1 PE=1 SV=2;>sp|P61205|ARF3_MOUSE ADP-ribosylation factor 3 OS=Mus musculus GN=Arf3 PE=2 SV=2;>tr|Q3U344|Q3U344_MOUSE ADP-ribosylation factor 3 OS=Mus musculus GN=Arf3 PE=2 SV=1	77.3	20.697	181	0.952925	0.922679	0.83812	0.904575	0.0595055	1.0244	1.0109	1.0471	1.02747	0.018293	1.0654	1.0439	1.29119	1.1335	0.136988
P61750;Q14BR4;Q9DD04;E9Q798;F6UFB9	ADP-ribosylation factor 4;Putative uncharacterized protein	Arf4;mCG_5889	>sp|P61750|ARF4_MOUSE ADP-ribosylation factor 4 OS=Mus musculus GN=Arf4 PE=2 SV=2;>tr|Q14BR4|Q14BR4_MOUSE ADP-ribosylation factor 4 OS=Mus musculus GN=Arf4 PE=2 SV=1;>tr|Q9DD04|Q9DD04_MOUSE Putative uncharacterized protein OS=Mus musculus GN=Arf4 PE=2 SV=1	27.8	20.396	180	0.908348	0.944465	0.59957	0.817461	0.189561	1.009	1.0329	1.13616	1.05935	0.0675798	1.07	1.0551	1.61379	1.2463	0.318345
P84084	ADP-ribosylation factor 5	Arf5	>sp|P84084|ARF5_MOUSE ADP-ribosylation factor 5 OS=Mus musculus GN=Arf5 PE=2 SV=2	35.6	20.529	180	0.857854	0.807754	0.56286	0.742823	0.157853	0.99272	0.97818	1.04468	1.00519	0.0349613	1.1421	1.1653	2.17855	1.49532	0.591814
P62331;Q3U0D7;Q8BGX0	ADP-ribosylation factor 6;Putative uncharacterized protein	Arf6	>sp|P62331|ARF6_MOUSE ADP-ribosylation factor 6 OS=Mus musculus GN=Arf6 PE=1 SV=2;>tr|Q3U0D7|Q3U0D7_MOUSE Putative uncharacterized protein OS=Mus musculus GN=Arf6 PE=2 SV=1	38.9	20.082	175	0.877886	0.858738	0.65279	0.796471	0.124799	1.031	0.96436	1.06903	1.02146	0.0529814	1.0885	1.066	1.67493	1.27648	0.345254
Q99K28	ADP-ribosylation factor GTPase-activating protein 2;GTPase-activating protein ZNF289;Zinc finger protein 289	Arfgap2;Zfp289;Znf289	>sp|Q99K28|ARFG2_MOUSE ADP-ribosylation factor GTPase-activating protein 2 OS=Mus musculus GN=Arfgap2 PE=1 SV=1	5.6	56.598	520		0.552639		0.552639	NA		0.47683		0.47683	NA		0.33354		0.33354	NA
Q9D8S3	ADP-ribosylation factor GTPase-activating protein 3	Arfgap3	>sp|Q9D8S3|ARFG3_MOUSE ADP-ribosylation factor GTPase-activating protein 3 OS=Mus musculus GN=Arfgap3 PE=2 SV=2	4	57.455	523	0.601142	0.709522		0.655332	0.076636	0.90095	0.59301		0.74698	0.217746	1.3485	1.0017		1.1751	0.245225
A2A5R2;Q3U5C3	ADp-ribosylation factor guanine nucleotide-exchange factor 2 (Brefeldin A-inhibited);ADP-ribosylation factor guanine nucleotide-exchange factor 2 (Brefeldin A-inhibited);MCG14609;Putative uncharacterized protein	Arfgef2;mCG_14609;RP23-216D20.2-001	>sp|A2A5R2|BIG2_MOUSE Brefeldin A-inhibited guanine nucleotide-exchange protein 2 OS=Mus musculus GN=Arfgef2 PE=1 SV=1;>tr|Q3U5C3|Q3U5C3_MOUSE Putative uncharacterized protein (Fragment) OS=Mus musculus GN=Arfgef2 PE=2 SV=1	3.1	202.24	1792	1.03575			1.03575	NA	0.94217			0.94217	NA	1.0575			1.0575	NA
A2AU19;Q8BXL7;E9PZK7;Q80SX7	ADP-ribosylation factor related protein 1;ADP-ribosylation factor related protein 1, isoform CRA_d;ADP-ribosylation factor-related protein 1	Arfrp1;mCG_23071;RP23-60M5.2-001	>tr|A2AU19|A2AU19_MOUSE ADP-ribosylation factor related protein 1 OS=Mus musculus GN=Arfrp1 PE=4 SV=1;>sp|Q8BXL7|ARFRP_MOUSE ADP-ribosylation factor-related protein 1 OS=Mus musculus GN=Arfrp1 PE=2 SV=2;>tr|E9PZK7|E9PZK7_MOUSE ADP-ribosylation factor-relat	20.4	22.659	201	0.861549		0.66786	0.764705	0.136959	0.99618		1.32308	1.15963	0.231156	1.1696		2.90951	2.03956	1.23031
Q8R0H9;Q3TB03	ADP-ribosylation factor-binding protein GGA1;Gamma-adaptin-related protein 1;Golgi-localized, gamma ear-containing, ARF-binding protein 1;Putative uncharacterized protein	Gga1	>sp|Q8R0H9|GGA1_MOUSE ADP-ribosylation factor-binding protein GGA1 OS=Mus musculus GN=Gga1 PE=1 SV=1;>tr|Q3TB03|Q3TB03_MOUSE Putative uncharacterized protein (Fragment) OS=Mus musculus GN=Gga1 PE=2 SV=1	13.1	69.971	635	0.827883	0.781311	1.409	1.00606	0.349728	0.73494	0.90789	0.55142	0.731417	0.178261	1.0012	1.2501	0.449984	0.900428	0.409466
P61211;Q14AC7;Q3TIR2;Q9D7H9;F8WIB1;Q4V9U3;E9Q006	ADP-ribosylation factor-like protein 1;ADP-ribosylation factor-like 1;MCG16774, isoform CRA_c;Putative uncharacterized protein	Arl1;mCG_16774	>sp|P61211|ARL1_MOUSE ADP-ribosylation factor-like protein 1 OS=Mus musculus GN=Arl1 PE=2 SV=1;>tr|Q14AC7|Q14AC7_MOUSE ADP-ribosylation factor-like 1 OS=Mus musculus GN=Arl1 PE=2 SV=1;>tr|Q3TIR2|Q3TIR2_MOUSE Putative uncharacterized protein OS=Mus musculus	55.8	20.411	181	1.01424	1.03759	0.83676	0.962864	0.109832	1.284	1.3121	1.20412	1.26674	0.0560194	1.2099	1.261	2.04809	1.50633	0.469873
Q8VEH3;F6QKK2	ADP-ribosylation factor-like protein 10B;ADP-ribosylation factor-like protein 8A;Novel small G protein indispensable for equal chromosome segregation 2	Arl10b;Arl8a;Gie2	>sp|Q8VEH3|ARL8A_MOUSE ADP-ribosylation factor-like protein 8A OS=Mus musculus GN=Arl8a PE=2 SV=1;>tr|F6QKK2|F6QKK2_MOUSE ADP-ribosylation factor-like protein 8A (Fragment) OS=Mus musculus GN=Arl8a PE=4 SV=1	16.1	21.39	186			0.39045	0.39045	NA			1.21165	1.21165	NA			2.98116	2.98116	NA
Q9CQW2;Q9DAB3	ADP-ribosylation factor-like protein 10C;ADP-ribosylation factor-like protein 8B;Novel small G protein indispensable for equal chromosome segregation 1;Putative uncharacterized protein	Arl10c;Arl8b;Gie1	>sp|Q9CQW2|ARL8B_MOUSE ADP-ribosylation factor-like protein 8B OS=Mus musculus GN=Arl8b PE=2 SV=1;>tr|Q9DAB3|Q9DAB3_MOUSE Putative uncharacterized protein OS=Mus musculus GN=Arl8b PE=2 SV=1	48.4	21.539	186	0.994629	0.898553	0.64498	0.846054	0.18064	1.0687	1.0962	1.14659	1.10383	0.0395025	1.1083	1.0983	1.68853	1.29838	0.337922
Q9D0J4	ADP-ribosylation factor-like protein 2	Arl2	>sp|Q9D0J4|ARL2_MOUSE ADP-ribosylation factor-like protein 2 OS=Mus musculus GN=Arl2 PE=1 SV=1	75.5	20.864	184	1.47986	1.38717	0.80759	1.22487	0.364338	1.539	1.5206	1.57739	1.54566	0.0289736	1.0871	1.1179	2.36033	1.52178	0.72637
O88848;Q3TUM2;Q8VCV3;D3Z067;Q3U6U3	ADP-ribosylation factor-like protein 6;ADP-ribosylation factor-like 6;Putative uncharacterized protein;Putative uncharacterized protein Arl6	Arl6;ARL6;mCG_129064	>sp|O88848|ARL6_MOUSE ADP-ribosylation factor-like protein 6 OS=Mus musculus GN=Arl6 PE=2 SV=1;>tr|Q3TUM2|Q3TUM2_MOUSE ADP-ribosylation factor-like 6 OS=Mus musculus GN=Arl6 PE=2 SV=1;>tr|Q8VCV3|Q8VCV3_MOUSE ADP-ribosylation factor-like 6 OS=Mus musculus G	22	20.959	186	0.811754	1.35454	0.8063	0.990864	0.314962	0.87726	1.1102	1.28836	1.09194	0.206158	1.0906	1.0339	1.81291	1.31247	0.434319
Q9JKX6;A2ATT5	ADP-sugar pyrophosphatase;Nucleoside diphosphate-linked moiety X motif 5;Nudix (Nucleoside diphosphate linked moiety X)-type motif 5	Nudt5;RP23-307E15.2-003	>sp|Q9JKX6|NUDT5_MOUSE ADP-sugar pyrophosphatase OS=Mus musculus GN=Nudt5 PE=1 SV=1;>tr|A2ATT5|A2ATT5_MOUSE ADP-sugar pyrophosphatase (Fragment) OS=Mus musculus GN=Nudt5 PE=3 SV=1	28	23.984	218	1.06915	1.14303	0.72712	0.979767	0.221894	1.0803	1.069	0.662032	0.937111	0.238292	1.0059	0.97071	1.0706	1.01574	0.0506636
P58742;Q3TEP0;Q8R3F7;Q8BU75	Adracalin;Aladin;Putative uncharacterized protein;Achalasia, adrenocortical insufficiency, alacrimia	Aaas	>sp|P58742|AAAS_MOUSE Aladin OS=Mus musculus GN=Aaas PE=1 SV=1;>tr|Q3TEP0|Q3TEP0_MOUSE Putative uncharacterized protein OS=Mus musculus GN=Aaas PE=2 SV=1;>tr|Q8R3F7|Q8R3F7_MOUSE Achalasia, adrenocortical insufficiency, alacrimia OS=Mus musculus GN=Aaas PE=	24.2	59.43	546	0.995322	1.05467	0.88203	0.977342	0.0877153	1.0216	1.0794	1.06061	1.05387	0.029484	1.1565	1.0915	1.46261	1.23687	0.198179
P46656;Q545P3;Q4FZG2;Q3UG56	Adrenal ferredoxin;Adrenodoxin, mitochondrial;Ferredoxin-1;Ferredoxin 1;Putative uncharacterized protein;Fdx1 protein	Fdx1;mCG_4827	>sp|P46656|ADX_MOUSE Adrenodoxin, mitochondrial OS=Mus musculus GN=Fdx1 PE=2 SV=1;>tr|Q545P3|Q545P3_MOUSE Ferredoxin 1 OS=Mus musculus GN=Fdx1 PE=2 SV=1;>tr|Q4FZG2|Q4FZG2_MOUSE Fdx1 protein (Fragment) OS=Mus musculus GN=Fdx1 PE=2 SV=1	14.9	20.123	188		1.57557		1.57557	NA		1.6323		1.6323	NA		1.0538		1.0538	NA
Q8JZQ2;Q3UDQ7;Q3U7C0;Q8R5F1	AFG3-like protein 2;Putative uncharacterized protein;Afg3l2 protein	Afg3l2	>sp|Q8JZQ2|AFG32_MOUSE AFG3-like protein 2 OS=Mus musculus GN=Afg3l2 PE=1 SV=1;>tr|Q3UDQ7|Q3UDQ7_MOUSE ATP-dependent zinc metalloprotease FtsH G OS=Mus musculus GN=Afg3l2 PE=2 SV=1;>tr|Q3U7C0|Q3U7C0_MOUSE ATP-dependent zinc metalloprotease FtsH F OS=Mus mu	3.6	89.518	802			1.1277	1.1277	NA			1.397	1.397	NA			1.0789	1.0789	NA
Q8CG76	Aflatoxin B1 aldehyde reductase member 2;Succinic semialdehyde reductase	Afar;Akr7a2;Akr7a5	>sp|Q8CG76|ARK72_MOUSE Aflatoxin B1 aldehyde reductase member 2 OS=Mus musculus GN=Akr7a2 PE=1 SV=3	13.4	40.612	367	0.835352	1.06123	0.62786	0.841482	0.216752	0.92922	0.95998	0.873362	0.920854	0.0439106	1.0984	0.87671	1.66572	1.21361	0.406928
P82343;D6RHA2;G3XA46;Q6PCZ4	AGE;GlcNAc 2-epimerase;N-acetyl-D-glucosamine 2-epimerase;N-acylglucosamine 2-epimerase;Renin-binding protein	Renbp	>sp|P82343|RENBP_MOUSE N-acylglucosamine 2-epimerase OS=Mus musculus GN=Renbp PE=2 SV=3;>tr|D6RHA2|D6RHA2_MOUSE N-acylglucosamine 2-epimerase OS=Mus musculus GN=Renbp PE=4 SV=2	19.5	49.771	430	0.928678	1.53297	1.6174	1.35968	0.37564	0.95812	0.95152	1.09883	1.00282	0.0832089	1.0646	0.68068	0.585412	0.776897	0.25367
Q62011;A8Y5F6	Aggrus;Glycoprotein 38;OTS-8;PA2.26 antigen;Podoplanin;T1-alpha;Transmembrane glycoprotein E11	Gp38;Ots8;Pdpn;RP23-348F1.2-002	>sp|Q62011|PDPN_MOUSE Podoplanin OS=Mus musculus GN=Pdpn PE=1 SV=2;>tr|A8Y5F6|A8Y5F6_MOUSE Podoplanin OS=Mus musculus GN=Pdpn PE=1 SV=1	18	18.232	172	17.8228	10.7545	8.8675	12.4816	4.72083	3.2692	1.5964	1.44674	2.10411	1.01177	0.22209	0.32168	0.223394	0.255721	0.0571257
P28033;Q3UPN9;O70192	AGP/EBP;CCAAT/enhancer-binding protein beta;Interleukin-6-dependent-binding protein;Liver-enriched transcriptional activator;CCAAT/enhancer binding protein (C/EBP) beta;Putative uncharacterized protein;NF-IL6	Cebpb;RP24-151H6.1-001	>sp|P28033|CEBPB_MOUSE CCAAT/enhancer-binding protein beta OS=Mus musculus GN=Cebpb PE=1 SV=1;>tr|Q3UPN9|Q3UPN9_MOUSE CCAAT/enhancer binding protein (C/EBP) beta OS=Mus musculus GN=Cebpb PE=2 SV=1;>tr|O70192|O70192_MOUSE NF-IL6 (Fragment) OS=Mus musculus G	12.2	31.445	296	1.09909	1.38116	0.87913	1.11979	0.251653	1.5866	1.6663	0.866026	1.37298	0.440836	1.4495	1.3537	1.41844	1.40721	0.0488767
O08915;D3YW40	AH receptor-interacting protein;Aryl-hydrocarbon receptor-interacting protein;Putative uncharacterized protein Aip	Aip	>sp|O08915|AIP_MOUSE AH receptor-interacting protein OS=Mus musculus GN=Aip PE=1 SV=1;>tr|D3YW40|D3YW40_MOUSE AH receptor-interacting protein (Fragment) OS=Mus musculus GN=Aip PE=4 SV=1	33.3	37.605	330	0.931272	0.979528	0.6564	0.855733	0.174306	1.0404	0.99257	0.828569	0.953846	0.111098	1.0108	0.98013	1.18311	1.05801	0.109417
P47738;Q3TVM2;Q3U9J7;Q3UJW1;Q544B1;Q3U6I3;D3YYF3;B1AWX7;Q9CZS1;Q62148;Q3UIA4;Q9JHW9;B2RTL5;O35945;P24549;G3UWP3	AHD-M1;Aldehyde dehydrogenase, mitochondrial;ALDH class 2;ALDH-E2;ALDHI;Putative uncharacterized protein;Aldehyde dehydrogenase 2, mitochondrial, isoform CRA_b	Ahd1;Ahd-1;Aldh2;mCG_16016	>sp|P47738|ALDH2_MOUSE Aldehyde dehydrogenase, mitochondrial OS=Mus musculus GN=Aldh2 PE=1 SV=1;>tr|Q3TVM2|Q3TVM2_MOUSE Putative uncharacterized protein OS=Mus musculus GN=Aldh2 PE=2 SV=1;>tr|Q3U9J7|Q3U9J7_MOUSE Putative uncharacterized protein OS=Mus musc	53.9	56.537	519	1.3608	1.31349	1.6396	1.43796	0.176216	1.2061	1.1275	1.27239	1.202	0.0725341	0.88457	0.86734	0.735456	0.829122	0.0815731
E9Q616;Q6UL10;A0JLR7;A0PJF4;Q61484;Q8BKS2;Q8VDN3;Q8BRB8;Q6UIL4;Q8CGE7;Q8R2L7;G5E8K8;Q3UYW8;Q8CEX7	AHNAK	Ahnak	>tr|E9Q616|E9Q616_MOUSE Protein Ahnak OS=Mus musculus GN=Ahnak PE=4 SV=1;>tr|Q6UL10|Q6UL10_MOUSE AHNAK (Fragment) OS=Mus musculus GN=Ahnak PE=2 SV=1	39.7	604.25	5656	0.93362	0.93188	0.61368	0.826393	0.184217	1.0029	0.97832	0.873973	0.951731	0.0684527	1.0465	1.0162	1.27413	1.11228	0.140985
Q9DCL9;D3Z6P1;D6RCU8	AIR carboxylase;Multifunctional protein ADE2;Phosphoribosylaminoimidazole carboxylase;Phosphoribosylaminoimidazole-succinocarboxamide synthase;SAICAR synthetase	Paics	>sp|Q9DCL9|PUR6_MOUSE Multifunctional protein ADE2 OS=Mus musculus GN=Paics PE=1 SV=4	49.6	47.006	425	0.905141	0.873362	0.9444	0.907635	0.0355844	0.98862	0.97267	0.93633	0.965873	0.0267996	1.0844	1.0672	0.977804	1.04313	0.057228
Q70FJ1;E9QQ10;Q8CDL2;REV__Q920B0;REV__Q6ZQ04;REV__Q6PE61;REV__Q8C0E8;Q3UMM8;Q7TMH8;Q8C0C6;REV__Q8BL68	A-kinase anchor protein 9	Akap9	>sp|Q70FJ1|AKAP9_MOUSE A-kinase anchor protein 9 OS=Mus musculus GN=Akap9 PE=2 SV=2;>tr|E9QQ10|E9QQ10_MOUSE A-kinase anchor protein 9 OS=Mus musculus GN=Akap9 PE=4 SV=1	1.3	435.87	3797			2.4231	2.4231	NA			1.10423	1.10423	NA			0.787898	0.787898	NA
Q8BYJ6;E0CX53;E9Q6Q8;F6SUV7	Akt substrate of 160 kDa;TBC1 domain family member 4	As160;Kiaa0603;Tbc1d4	>sp|Q8BYJ6|TBCD4_MOUSE TBC1 domain family member 4 OS=Mus musculus GN=Tbc1d4 PE=1 SV=2;>tr|E0CX53|E0CX53_MOUSE TBC1 domain family member 4 OS=Mus musculus GN=Tbc1d4 PE=4 SV=1;>tr|E9Q6Q8|E9Q6Q8_MOUSE TBC1 domain family member 4 OS=Mus musculus GN=Tbc1d4 PE=	2.5	147.45	1307			6.2509	6.2509	NA			1.46312	1.46312	NA			1.10362	1.10362	NA
P31750;Q8BS26;D3Z783;D3YXX3;D3YYP9	AKT1 kinase;Protein kinase B;Proto-oncogene c-Akt;RAC-alpha serine/threonine-protein kinase;RAC-PK-alpha;Thymoma viral proto-oncogene;Putative uncharacterized protein;Putative uncharacterized protein Akt1	Akt;Akt1;Rac	>sp|P31750|AKT1_MOUSE RAC-alpha serine/threonine-protein kinase OS=Mus musculus GN=Akt1 PE=1 SV=2;>tr|Q8BS26|Q8BS26_MOUSE Putative uncharacterized protein OS=Mus musculus GN=Akt1 PE=2 SV=1;>tr|D3Z783|D3Z783_MOUSE RAC-alpha serine/threonine-protein kinase O	9	55.707	480			0.69753	0.69753	NA			0.764292	0.764292	NA			1.04629	1.04629	NA
O35874;Q3US35;Q3UTP8;Q8BXT5;Q9ESU8;Q5SSP3	Alanine/serine/cysteine/threonine transporter 1;Neutral amino acid transporter A;SATT;Solute carrier family 1 member 4;Putative uncharacterized protein;Solute carrier family 1 (Glutamate/neutral amino acid transporter), member 4;Neutral amino acid transporter ASCT1	Asct1;Slc1a4;mCG_11066;RP23-403O15.1-001	>sp|O35874|SATT_MOUSE Neutral amino acid transporter A OS=Mus musculus GN=Slc1a4 PE=1 SV=1;>tr|Q3US35|Q3US35_MOUSE Putative uncharacterized protein OS=Mus musculus GN=Slc1a4 PE=2 SV=1;>tr|Q3UTP8|Q3UTP8_MOUSE Solute carrier family 1 (Glutamate/neutral amino	10.9	56.061	532			1.3948	1.3948	NA			1.56531	1.56531	NA			1.26515	1.26515	NA
P97449;Q3UP74;Q3TB69	Alanyl aminopeptidase;Aminopeptidase M;Aminopeptidase N;Membrane protein p161;Microsomal aminopeptidase;Putative uncharacterized protein	Anpep;Lap1;Lap-1	>sp|P97449|AMPN_MOUSE Aminopeptidase N OS=Mus musculus GN=Anpep PE=1 SV=4;>tr|Q3UP74|Q3UP74_MOUSE Putative uncharacterized protein OS=Mus musculus GN=Anpep PE=2 SV=1;>tr|Q3TB69|Q3TB69_MOUSE Putative uncharacterized protein OS=Mus musculus GN=Anpep PE=2 SV=	15.4	109.65	966	1.03897	1.06239	0.6856	0.928989	0.211106	1.2587	1.2325	0.917684	1.13629	0.189775	0.99578	1.2008	1.50333	1.2333	0.255331
A2A4P4;A2A4P3;A2AI35;Q3THG9	Alanyl-tRNA synthetase domain containing 1;Alanyl-tRNA deacylase alaX;Alanyl-tRNA editing protein Aarsd1;Alanyl-tRNA synthetase domain-containing protein 1	Aarsd1;RP23-124N11.1-001;RP23-124N11.1-002;mCG_141027;RP23-124N11.1-003;Alax	>tr|A2A4P4|A2A4P4_MOUSE Alanyl-tRNA synthetase domain containing 1 OS=Mus musculus GN=Aarsd1 PE=4 SV=1;>tr|A2A4P3|A2A4P3_MOUSE Alanyl-tRNA synthetase domain containing 1 OS=Mus musculus GN=Aarsd1 PE=4 SV=1;>tr|A2AI35|A2AI35_MOUSE Alanyl-tRNA synthetase dom	9.6	60.506	543	0.863334	0.917684	0.50531	0.762109	0.224049	1.2064	1.0325	0.939938	1.05961	0.135284	1.4516	1.3113	2.03475	1.59922	0.383653
Q99JH1	Alba-like protein C9orf23 homolog		>sp|Q99JH1|RP25L_MOUSE Ribonuclease P protein subunit p25-like protein OS=Mus musculus GN=Rpp25l PE=2 SV=1	31.9	17.675	163	1.01483	1.00571		1.01027	0.00644469	1.1717	1.0803		1.126	0.0646296	1.1066	1.1885		1.14755	0.057912
P28474;Q6P5I3	Alcohol dehydrogenase 2;Alcohol dehydrogenase 5;Alcohol dehydrogenase B2;Alcohol dehydrogenase class-3;Alcohol dehydrogenase class-III;Glutathione-dependent formaldehyde dehydrogenase;S-(hydroxymethyl)glutathione dehydrogenase;Alcohol dehydrogenase 5 (Class III), chi polypeptide	Adh2;Adh-2;Adh5;mCG_21036	>sp|P28474|ADHX_MOUSE Alcohol dehydrogenase class-3 OS=Mus musculus GN=Adh5 PE=1 SV=3;>tr|Q6P5I3|Q6P5I3_MOUSE Alcohol dehydrogenase 5 (Class III), chi polypeptide OS=Mus musculus GN=Adh5 PE=2 SV=2	36.1	39.547	374	0.966184	1.0398	0.95522	0.987069	0.0459973	1.0142	0.914	0.952109	0.960103	0.0505761	1.0441	0.90619	0.958865	0.969718	0.0695927
Q548K2;Q64437;Q9D748;Q3UMM7;Q8JZP5;Q8JZP4	Alcohol dehydrogenase class 4;ADH-C2;Alcohol dehydrogenase 7;Alcohol dehydrogenase class 4 mu/sigma chain;Alcohol dehydrogenase class IV mu/sigma chain;Gastric alcohol dehydrogenase;Retinol dehydrogenase;Alcohol dehydrogenase 7 (Class IV), mu or sigma polypeptide;Putative uncharacterized protein	Adh4;Adh7;Adh3;Adh-3;mCG_4121	>tr|Q548K2|Q548K2_MOUSE Alcohol dehydrogenase class 4 OS=Mus musculus GN=Adh7 PE=2 SV=1;>sp|Q64437|ADH7_MOUSE Alcohol dehydrogenase class 4 mu/sigma chain OS=Mus musculus GN=Adh7 PE=2 SV=2;>tr|Q9D748|Q9D748_MOUSE Alcohol dehydrogenase 7 (Class IV), mu or s	49.5	39.837	374	1.60503	1.59992	1.5775	1.59415	0.0146458	0.97206	0.9957	0.807037	0.924932	0.102782	0.64793	0.60579	0.50597	0.586563	0.0729066
P47739;B7ZN13;Q3UNF5;Q71V45;Q3TX25;Q80VQ0;Q3U3J9;B1ATI6	Aldehyde dehydrogenase 4;Aldehyde dehydrogenase family 3 member A1;Aldehyde dehydrogenase, dimeric NADP-preferring;Dioxin-inducible aldehyde dehydrogenase 3;Aldh3a1 protein;Aldehyde dehydrogenase family 3, subfamily A1;Putative uncharacterized protein	Ahd4;Ahd-4;Aldh3;Aldh3a1;Aldh4	>sp|P47739|AL3A1_MOUSE Aldehyde dehydrogenase, dimeric NADP-preferring OS=Mus musculus GN=Aldh3a1 PE=2 SV=2;>tr|B7ZN13|B7ZN13_MOUSE Aldehyde dehydrogenase OS=Mus musculus GN=Aldh3a1 PE=2 SV=1;>tr|Q3UNF5|Q3UNF5_MOUSE Aldehyde dehydrogenase OS=Mus musculus G	45.7	50.48	453	0.636051	0.579005	0.91803	0.711029	0.181523	0.71054	0.6841	0.591996	0.662212	0.0622292	1.1106	1.1368	0.703185	0.983528	0.243137
Q8K009;D3Z6B9	Aldehyde dehydrogenase family 1 member L2;Probable 10-formyltetrahydrofolate dehydrogenase ALDH1L2;Putative uncharacterized protein Aldh1l2	Aldh1l2	>sp|Q8K009|AL1L2_MOUSE Mitochondrial 10-formyltetrahydrofolate dehydrogenase OS=Mus musculus GN=Aldh1l2 PE=2 SV=2;>tr|D3Z6B9|D3Z6B9_MOUSE Mitochondrial 10-formyltetrahydrofolate dehydrogenase OS=Mus musculus GN=Aldh1l2 PE=3 SV=1	30	101.59	923	2.2238	2.39091	1.6402	2.08497	0.394143	1.3521	1.4549	1.43398	1.41366	0.0543289	0.68573	0.59812	0.920641	0.73483	0.166772
Q571I9;D3Z0B9;Q9CWT9	Aldehyde dehydrogenase family 16 member A1;Putative uncharacterized protein Aldh16a1	Aldh16a1	>sp|Q571I9|A16A1_MOUSE Aldehyde dehydrogenase family 16 member A1 OS=Mus musculus GN=Aldh16a1 PE=2 SV=2;>tr|D3Z0B9|D3Z0B9_MOUSE Aldehyde dehydrogenase family 16 member A1 OS=Mus musculus GN=Aldh16a1 PE=4 SV=1	7.9	84.755	802	0.960338	0.885269	0.89023	0.911946	0.0419823	1.0026	0.85022	0.894775	0.915865	0.0783487	1.1269	0.91816	1.03848	1.02785	0.104775
B1ATI0;Q99PH4;B1AV77;Q8BQ93;P47740;Q3U7B5;Q8C3C9;Q99PH3;Q8C5J1;Q6PCN7;Q3URT1	Aldehyde dehydrogenase family 3, subfamily A2;Fatty aldehyde dehydrogenase variant form;Putative uncharacterized protein;Aldehyde dehydrogenase 3;Aldehyde dehydrogenase family 3 member A2;Fatty aldehyde dehydrogenase	Aldh3a2;RP23-55I2.7-001;RP23-55I2.7-003;Ahd3;Ahd-3;Aldh3;Aldh4	>tr|B1ATI0|B1ATI0_MOUSE Aldehyde dehydrogenase OS=Mus musculus GN=Aldh3a2 PE=3 SV=1;>tr|Q99PH4|Q99PH4_MOUSE Aldehyde dehydrogenase OS=Mus musculus GN=Aldh3a2 PE=2 SV=1;>tr|B1AV77|B1AV77_MOUSE Aldehyde dehydrogenase OS=Mus musculus GN=Aldh3a2 PE=3 SV=1;>tr|	12.2	59.276	532	2.56226	2.54395	2.0184	2.37487	0.308848	1.3941	1.7132	2.12734	1.74488	0.367647	0.79693	0.77289	1.09884	0.889554	0.181646
P45376;Q3UDY1;Q5U415;Q3TCL2;Q3ULP0;D3YVJ7;Q571M4;G3X9Y6;Q54A37;Q5I0T6;Q8VC28;Q91X42;Q9JLI0	Aldehyde reductase;Aldose reductase;MCG6067, isoform CRA_b;Putative uncharacterized protein;Aldo-keto reductase family 1, member B3 (Aldose reductase);Putative uncharacterized protein Akr1b3	Akr1b1;Akr1b3;Aldor1;Aldr1;mCG_6067	>sp|P45376|ALDR_MOUSE Aldose reductase OS=Mus musculus GN=Akr1b1 PE=1 SV=3;>tr|Q3UDY1|Q3UDY1_MOUSE MCG6067, isoform CRA_b OS=Mus musculus GN=Akr1b3 PE=2 SV=1;>tr|Q5U415|Q5U415_MOUSE Aldo-keto reductase family 1, member B3 (Aldose reductase) OS=Mus musculus	62.3	35.732	316	1.09889	1.09322	1.2502	1.14744	0.0890414	1.1193	1.0828	1.10266	1.10159	0.0182736	1.0057	0.98989	0.833125	0.942905	0.0954003
P45377	Aldehyde reductase;Aldose reductase-related protein 2;Fibroblast growth factor-regulated protein;Protein FR-1	Akr1b8;Fgfrp	>sp|P45377|ALD2_MOUSE Aldose reductase-related protein 2 OS=Mus musculus GN=Akr1b8 PE=1 SV=2	66.8	36.12	316	0.958957	0.979912	0.75136	0.896743	0.12634	1.0187	0.95846	0.92885	0.96867	0.0457868	1.0561	1.0204	1.31451	1.13034	0.160494
P12815;Q8C5M4;Q3UGE5	ALG-257;PMP41;Probable calcium-binding protein ALG-2;Programmed cell death protein 6;Putative uncharacterized protein;Programmed cell death 6, isoform CRA_a	Alg2;Pdcd6;mCG_20964	>sp|P12815|PDCD6_MOUSE Programmed cell death protein 6 OS=Mus musculus GN=Pdcd6 PE=1 SV=2;>tr|Q8C5M4|Q8C5M4_MOUSE Putative uncharacterized protein OS=Mus musculus GN=Pdcd6 PE=2 SV=1;>tr|Q3UGE5|Q3UGE5_MOUSE Programmed cell death 6, isoform CRA_a OS=Mus musc	68.1	21.867	191	1.08925	1.07148	0.80593	0.988887	0.158695	1.0809	1.0649	1.23206	1.12595	0.0922376	1.0021	0.98869	1.62009	1.20363	0.36073
Q6DYE8;Q148B3;Q99K07;Q91VZ7	Alkaline phosphodiesterase I;Ectonucleotide pyrophosphatase/phosphodiesterase family member 3;Nucleotide pyrophosphatase;Phosphodiesterase I beta;Phosphodiesterase I/nucleotide pyrophosphatase 3;Enpp3 protein	Enpp3	>sp|Q6DYE8|ENPP3_MOUSE Ectonucleotide pyrophosphatase/phosphodiesterase family member 3 OS=Mus musculus GN=Enpp3 PE=1 SV=2;>tr|Q148B3|Q148B3_MOUSE Enpp3 protein OS=Mus musculus GN=Enpp3 PE=2 SV=1;>tr|Q99K07|Q99K07_MOUSE Enpp3 protein (Fragment) OS=Mus musc	3.2	98.661	874	1.24353			1.24353	NA	2.0103			2.0103	NA	1.4156			1.4156	NA
Q8K1E6;A2AKV6;A2AKV7	Alkylated DNA repair protein alkB homolog 3;Alpha-ketoglutarate-dependent dioxygenase alkB homolog 3;AlkB, alkylation repair homolog 3 (E. coli)	Abh3;Alkbh3;RP23-375N21.4-001;RP23-375N21.4-002	>sp|Q8K1E6|ALKB3_MOUSE Alpha-ketoglutarate-dependent dioxygenase alkB homolog 3 OS=Mus musculus GN=Alkbh3 PE=1 SV=1;>tr|A2AKV6|A2AKV6_MOUSE AlkB, alkylation repair homolog 3 (E. coli) OS=Mus musculus GN=Alkbh3 PE=4 SV=1;>tr|A2AKV7|A2AKV7_MOUSE AlkB, alkyla	16.1	33.061	286	1.10502			1.10502	NA	1.0771			1.0771	NA	1.0133			1.0133	NA
Q3TSG4	Alkylated DNA repair protein alkB homolog 5;Probable alpha-ketoglutarate-dependent dioxygenase ABH5	Abh5;Alkbh5;Ofoxd	>sp|Q3TSG4|ALKB5_MOUSE Probable alpha-ketoglutarate-dependent dioxygenase ABH5 OS=Mus musculus GN=Alkbh5 PE=1 SV=2	9.1	44.41	395		0.847242	0.5127	0.679971	0.236557		0.80194	0.703928	0.752934	0.069305		0.91581	1.37716	1.14649	0.326226
A2AL50;Q8C0I1;H3BKN2;A2AL49;Q8BKC4;Q3TNW8;H3BIY5	Alkylglycerone phosphate synthase;Alkyldihydroxyacetonephosphate synthase, peroxisomal;Alkylglycerone-phosphate synthase;Putative uncharacterized protein	Agps;RP23-159H12.3-001;RP23-159H12.3-002	>tr|A2AL50|A2AL50_MOUSE Alkyldihydroxyacetonephosphate synthase, peroxisomal OS=Mus musculus GN=Agps PE=4 SV=1;>sp|Q8C0I1|ADAS_MOUSE Alkyldihydroxyacetonephosphate synthase, peroxisomal OS=Mus musculus GN=Agps PE=1 SV=1;>tr|H3BKN2|H3BKN2_MOUSE Alkyldihydro	22.5	74.342	671	1.19245	1.31204	0.62125	1.04191	0.369181	0.90727	1.0605	1.11404	1.02727	0.107318	0.76811	0.69552	1.56016	1.00793	0.47962
O08583;D9J342;G3X9I4;Q4KL64;Q9JJW6	Ally of AML-1 and LEF-1;REF1-I;RNA and export factor-binding protein 1;THO complex subunit 4;Transcriptional coactivator Aly/REF;RNA and export factor binding protein 2;RNA and export factor-binding protein 2	Aly;Ref1;Refbp1;Thoc4;Refbp2;Ref2	>sp|O08583|THOC4_MOUSE THO complex subunit 4 OS=Mus musculus GN=Alyref PE=1 SV=3;>tr|D9J342|D9J342_MOUSE RNA and export factor binding protein 2 OS=Mus musculus GN=Refbp2 PE=4 SV=1;>tr|G3X9I4|G3X9I4_MOUSE Protein Alyref2 OS=Mus musculus GN=Alyref2 PE=4 SV=	42.4	26.94	255	1.43524	1.39367	1.5382	1.4557	0.074407	1.3147	1.3461	1.37095	1.34392	0.0281896	0.98537	0.97984	0.728757	0.897989	0.146585
A1A4T2;Q8BHN3;Q3UE86;REV__Q3T9X0;REV__Q7TSP0;REV__B7ZNE4;REV__B9EHN5;REV__Q5ERC7;REV__D6REU9	Alpha glucosidase 2 alpha neutral subunit;Alpha glucosidase 2 alpha neutral subunit, isoform CRA_b;Alpha-glucosidase 2;Glucosidase II subunit alpha;Neutral alpha-glucosidase AB;Putative uncharacterized protein	Ganab;mCG_132849;G2an;Kiaa0088	>tr|A1A4T2|A1A4T2_MOUSE Alpha glucosidase 2 alpha neutral subunit OS=Mus musculus GN=Ganab PE=2 SV=1;>sp|Q8BHN3|GANAB_MOUSE Neutral alpha-glucosidase AB OS=Mus musculus GN=Ganab PE=1 SV=1;>tr|Q3UE86|Q3UE86_MOUSE Putative uncharacterized protein (Fragment)	28.6	109.4	966	0.810045	0.858369	0.84233	0.836915	0.0246132	0.99874	0.96663	0.968711	0.978027	0.0179682	1.1528	1.1302	1.18256	1.15519	0.0262637
Q3UYN7;Q9WTS2;B2X2D7	Alpha-(1,6)-fucosyltransferase;Fucosyltransferase 8;GDP-fucose--glycoprotein fucosyltransferase;GDP-L-Fuc:N-acetyl-beta-D-glucosaminide alpha1,6-fucosyltransferase;Glycoprotein 6-alpha-L-fucosyltransferase;ASL1/FUT8 fusion	Fut8	>tr|Q3UYN7|Q3UYN7_MOUSE Alpha-(1,6)-fucosyltransferase OS=Mus musculus GN=Fut8 PE=2 SV=1;>sp|Q9WTS2|FUT8_MOUSE Alpha-(1,6)-fucosyltransferase OS=Mus musculus GN=Fut8 PE=2 SV=2;>tr|B2X2D7|B2X2D7_MOUSE ASL1/FUT8 fusion OS=Mus musculus GN=Fut8 PE=2 SV=1	4.9	66.495	575			1.168	1.168	NA			1.04481	1.04481	NA			0.893336	0.893336	NA
P11087;Q99LL6;Q60785	Alpha-1 type I collagen;Collagen alpha-1(I) chain;Col1a1 protein	Col1a1;Cola1	>sp|P11087|CO1A1_MOUSE Collagen alpha-1(I) chain OS=Mus musculus GN=Col1a1 PE=1 SV=4;>tr|Q99LL6|Q99LL6_MOUSE Col1a1 protein (Fragment) OS=Mus musculus GN=Col1a1 PE=2 SV=1	2.1	138.03	1453	11.3353	1.28003		6.30767	7.11015	1.4098	0.21917		0.814485	0.841903	0.27076	0.15029		0.210525	0.0851852
Q9DBE8;F6RBY3;A2AJM6	Alpha-1,3-mannosyltransferase ALG2;Asparagine-linked glycosylation protein 2 homolog;GDP-Man:Man(1)GlcNAc(2)-PP-dolichol mannosyltransferase	Alg2;MNCb-5081	>sp|Q9DBE8|ALG2_MOUSE Alpha-1,3/1,6-mannosyltransferase ALG2 OS=Mus musculus GN=Alg2 PE=2 SV=2	22.2	47.404	415	1.63399	1.33065	0.84671	1.27045	0.397076	1.1508	1.4668	1.44592	1.35451	0.176724	0.90253	1.0395	1.97281	1.30495	0.58243
Q91ZX7;Q3U454;Q3U5J2;A2API5;Q9JI18;E9Q202;Q811K6;D3Z5M3;Q8C4T5	Alpha-2-macroglobulin receptor;Low-density lipoprotein receptor-related protein 1 515 kDa subunit;Low-density lipoprotein receptor-related protein 1 85 kDa subunit;Low-density lipoprotein receptor-related protein 1 intracellular domain;Prolow-density lipoprotein receptor-related protein 1	A2mr;Lrp1	>sp|Q91ZX7|LRP1_MOUSE Prolow-density lipoprotein receptor-related protein 1 OS=Mus musculus GN=Lrp1 PE=1 SV=1	5.6	504.74	4545	0.845952	0.915499	0.69754	0.819664	0.111332	1.4368	1.4649	1.78559	1.56243	0.19377	1.6033	1.4864	3.3695	2.15307	1.05508
Q61249;Q9QZ29	Alpha4 phosphoprotein;CD79a-binding protein 1;Immunoglobulin-binding protein 1;Lymphocyte signal transduction molecule alpha 4;p52	Igbp1;Pc52	>sp|Q61249|IGBP1_MOUSE Immunoglobulin-binding protein 1 OS=Mus musculus GN=Igbp1 PE=1 SV=1	41.2	38.97	340	0.951203	0.961723	0.66276	0.858562	0.169651	1.0828	1.0278	0.735565	0.948722	0.186636	1.0802	1.1157	1.63811	1.278	0.312366
Q8K2X3;Q3UXU8;Q8CEX6	Alpha-accessory factor of 44 kDa;CST complex subunit STN1;Oligonucleotide/oligosaccharide-binding fold-containing protein 1;Suppressor of cdc thirteen homolog;Putative uncharacterized protein	Obfc1;Stn1	>sp|Q8K2X3|STN1_MOUSE CST complex subunit STN1 OS=Mus musculus GN=Obfc1 PE=1 SV=2;>tr|Q3UXU8|Q3UXU8_MOUSE Putative uncharacterized protein OS=Mus musculus GN=Obfc1 PE=2 SV=1	15.3	43.485	378	0.955292		0.46447	0.709881	0.347064	0.76906		0.457059	0.61306	0.220618	1.0728		1.02446	1.04863	0.0341786
Q7TPR4;A1BN54;Q99LJ3;Q3UYE4;Q9CTH3;Q8BPL8	Alpha-actinin cytoskeletal isoform;Alpha-actinin-1;F-actin cross-linking protein;Non-muscle alpha-actinin-1;Alpha actinin 1a	Actn1;Actn1a	>sp|Q7TPR4|ACTN1_MOUSE Alpha-actinin-1 OS=Mus musculus GN=Actn1 PE=1 SV=1;>tr|A1BN54|A1BN54_MOUSE Alpha actinin 1a OS=Mus musculus GN=Actn1 PE=2 SV=1	37.2	103.07	892	0.95057	0.905387	0.93146	0.929139	0.0226809	1.0143	0.98697	1.02104	1.00744	0.0180436	1.0867	1.0306	0.975991	1.0311	0.0553564
P57780;Q3ULT2;Q3UDJ7;Q1A602;E9Q2W9;D3Z0L8;Q8BP35;D3Z761;Q61064;Q61063	Alpha-actinin-4;F-actin cross-linking protein;Non-muscle alpha-actinin 4;Actinin alpha 4;Putative uncharacterized protein	Actn4;mCG_2999	>sp|P57780|ACTN4_MOUSE Alpha-actinin-4 OS=Mus musculus GN=Actn4 PE=1 SV=1;>tr|Q3ULT2|Q3ULT2_MOUSE Actinin alpha 4 OS=Mus musculus GN=Actn4 PE=2 SV=1;>tr|Q3UDJ7|Q3UDJ7_MOUSE Putative uncharacterized protein OS=Mus musculus GN=Actn4 PE=2 SV=1;>tr|Q1A602|Q1A6	56.6	104.98	912	0.888889	0.874126	0.95626	0.906425	0.0437851	0.92987	0.88474	0.914077	0.909562	0.0229012	1.0688	0.98804	0.910167	0.989002	0.0793211
P60335	Alpha-CP1;Heterogeneous nuclear ribonucleoprotein E1;Poly(rC)-binding protein 1	Pcbp1	>sp|P60335|PCBP1_MOUSE Poly(rC)-binding protein 1 OS=Mus musculus GN=Pcbp1 PE=1 SV=1	69.4	37.497	356	0.971723	0.934579	1.3164	1.07423	0.210543	0.99652	0.98659	0.980969	0.988026	0.00787428	1.006	1.0008	0.906208	0.971003	0.0561743
Q61990;B2M1R7;Q3TF69;Q3TT81;P57722;Q8CFQ6;E9Q7D8;G3UYM5;Q3V486	Alpha-CP2;CTBP;Poly(rC)-binding protein 2;Putative heterogeneous nuclear ribonucleoprotein X;Poly(RC) binding protein 2;Putative uncharacterized protein;Alpha-CP3;Poly(rC)-binding protein 3	Cbp;Hnrnpx;Hnrpx;Pcbp2;Pcbp3	>sp|Q61990|PCBP2_MOUSE Poly(rC)-binding protein 2 OS=Mus musculus GN=Pcbp2 PE=1 SV=1;>tr|B2M1R7|B2M1R7_MOUSE Poly(RC) binding protein 2 OS=Mus musculus GN=Pcbp2 PE=2 SV=1;>tr|Q3TF69|Q3TF69_MOUSE Putative uncharacterized protein OS=Mus musculus GN=Pcbp2 PE=	35.4	38.221	362	0.992753	0.961076	1.2246	1.05948	0.143876	0.99763	0.99646	1.08967	1.02792	0.0534796	1.0062	1.0002	0.950299	0.985566	0.0306892
P57724;Q8BP63;Q9DB01	Alpha-CP4;Poly(rC)-binding protein 4;Putative uncharacterized protein	Pcbp4	>sp|P57724|PCBP4_MOUSE Poly(rC)-binding protein 4 OS=Mus musculus GN=Pcbp4 PE=2 SV=1;>tr|Q8BP63|Q8BP63_MOUSE Putative uncharacterized protein OS=Mus musculus GN=Pcbp4 PE=2 SV=1;>tr|Q9DB01|Q9DB01_MOUSE Putative uncharacterized protein OS=Mus musculus GN=Pcb	6.7	41.398	403			0.81046	0.81046	NA			0.914913	0.914913	NA			0.972668	0.972668	NA
Q9JK92	Alpha-crystallin C chain;Heat shock protein beta-8;Small stress protein-like protein HSP22	Cryac;Hsp22;Hspb8	>sp|Q9JK92|HSPB8_MOUSE Heat shock protein beta-8 OS=Mus musculus GN=Hspb8 PE=1 SV=1	18.4	21.533	196	1.2172	1.16466		1.19093	0.0371493	1.2119	1.1483		1.1801	0.044972	0.9585	0.96473		0.961615	0.00440528
Q8BGW1;E9Q1E4	Alpha-ketoglutarate-dependent dioxygenase FTO;Fat mass and obesity-associated protein;Protein fatso	Fto;Kiaa1752	>sp|Q8BGW1|FTO_MOUSE Alpha-ketoglutarate-dependent dioxygenase FTO OS=Mus musculus GN=Fto PE=1 SV=1;>tr|E9Q1E4|E9Q1E4_MOUSE Alpha-ketoglutarate-dependent dioxygenase FTO (Fragment) OS=Mus musculus GN=Fto PE=4 SV=1	6.6	58.006	502	0.874661		1.1433	1.00898	0.189956	0.83031		1.00833	0.919319	0.125878	0.82631		1.06702	0.946665	0.170207
P27046;F6QMB7	Alpha-mannosidase 2;Golgi alpha-mannosidase II;Mannosidase alpha class 2A member 1;Mannosyl-oligosaccharide 1,3-1,6-alpha-mannosidase	Man2a1;Mana2	>sp|P27046|MA2A1_MOUSE Alpha-mannosidase 2 OS=Mus musculus GN=Man2a1 PE=1 SV=2	4.4	131.63	1150	0.542947	0.458043	1.0624	0.687797	0.327182	0.87427	0.87964	0.994135	0.916015	0.0677069	1.6433	1.7713	1.38793	1.60084	0.195182
P70670;Q60817;Q3UK68	Alpha-NAC, muscle-specific form;Nascent polypeptide-associated complex subunit alpha, muscle-specific form;Alpha-NAC;Alpha-NAC/1.9.2;Nascent polypeptide-associated complex subunit alpha;Putative uncharacterized protein	Gm1878;Naca	>sp|P70670|NACAM_MOUSE Nascent polypeptide-associated complex subunit alpha, muscle-specific form OS=Mus musculus GN=Naca PE=1 SV=2;>sp|Q60817|NACA_MOUSE Nascent polypeptide-associated complex subunit alpha OS=Mus musculus GN=Naca PE=1 SV=1;>tr|Q3UK68|Q3UK	3.7	220.5	2187	0.911826	0.938438	1.2881	1.04612	0.209981	0.89874	0.89449	1.1107	0.967978	0.123623	0.96291	0.9907	0.909339	0.954316	0.0413557
G5E884;O88643;Q9R2B2	Alpha-PAK;CDC42/RAC effector kinase PAK-A;p21-activated kinase 1;p65-PAK;Serine/threonine-protein kinase PAK 1	Pak1;Paka	>tr|G5E884|G5E884_MOUSE Serine/threonine-protein kinase PAK 1 OS=Mus musculus GN=Pak1 PE=4 SV=1;>sp|O88643|PAK1_MOUSE Serine/threonine-protein kinase PAK 1 OS=Mus musculus GN=Pak1 PE=1 SV=1	16.5	60.607	544	0.780884	0.804699	0.63537	0.740318	0.0916642	0.93499	1.0485	0.766401	0.91663	0.141943	1.2297	1.2219	1.36977	1.27379	0.0832121
Q8BJU0;Q3TN35	Alpha-SGT;Small glutamine-rich tetratricopeptide repeat-containing protein alpha;Putative uncharacterized protein;Small glutamine-rich tetratricopeptide repeat (TPR)-containing, alpha, isoform CRA_b	Sgt;Sgta;mCG_12152	>sp|Q8BJU0|SGTA_MOUSE Small glutamine-rich tetratricopeptide repeat-containing protein alpha OS=Mus musculus GN=Sgta PE=1 SV=2;>tr|Q3TN35|Q3TN35_MOUSE Small glutamine-rich tetratricopeptide repeat (TPR)-containing, alpha, isoform CRA_b OS=Mus musculus GN=S	36.2	34.322	315	0.767636	0.783392	0.55257	0.7012	0.128958	0.96083	0.99146	0.848104	0.933465	0.075494	1.2016	1.2001	1.633	1.3449	0.249503
Q9DB05;Q9CXX1;A2APW8;P28663	Alpha-soluble NSF attachment protein;N-ethylmaleimide-sensitive factor attachment protein alpha;Putative uncharacterized protein	Napa;Snapa	>sp|Q9DB05|SNAA_MOUSE Alpha-soluble NSF attachment protein OS=Mus musculus GN=Napa PE=1 SV=1;>tr|Q9CXX1|Q9CXX1_MOUSE Putative uncharacterized protein OS=Mus musculus GN=Napa PE=2 SV=1	61.4	33.189	295	1.10535	1.04639	0.79854	0.983426	0.162807	1.001	0.93936	0.978569	0.972976	0.0311983	0.90963	0.95719	1.1239	0.996906	0.11252
P68369;P05214;Q5FW91;Q9D9Y2	Alpha-tubulin 1;Alpha-tubulin isotype M-alpha-1;Tubulin alpha-1 chain;Tubulin alpha-1A chain;Alpha-tubulin 3/7;Alpha-tubulin isotype M-alpha-3/7;Tubulin alpha-3 chain;Tubulin alpha-3/alpha-7 chain;MCG129425;MCG13302, isoform CRA_a;Putative uncharacterized protein;Tubulin, alpha 3A;Tubulin, alpha 3B	Tuba1;Tuba1a;Tuba3;Tuba3a;Tuba3b;Tuba7;mCG_129425;mCG_13302;RP24-89F5.1-001	>sp|P68369|TBA1A_MOUSE Tubulin alpha-1A chain OS=Mus musculus GN=Tuba1a PE=1 SV=1;>sp|P05214|TBA3_MOUSE Tubulin alpha-3 chain OS=Mus musculus GN=Tuba3a PE=1 SV=1;>tr|Q5FW91|Q5FW91_MOUSE MCG129425 OS=Mus musculus GN=Tuba3a PE=2 SV=1;>tr|Q9D9Y2|Q9D9Y2_MOUSE	67.6	50.135	451	1.06227	1.01491	2.1152	1.39746	0.622032	1.11	1.0962	1.10794	1.10471	0.00744329	1.0596	1.0776	0.535533	0.890911	0.307898
P68368	Alpha-tubulin 4;Alpha-tubulin isotype M-alpha-4;Tubulin alpha-4 chain;Tubulin alpha-4A chain	Tuba4;Tuba4a	>sp|P68368|TBA4A_MOUSE Tubulin alpha-4A chain OS=Mus musculus GN=Tuba4a PE=1 SV=1	18.3	49.924	448	0.976372	0.937998	1.8196	1.24466	0.498285	1.0807	1.0816	0.984446	1.04892	0.055834	1.117	1.128	0.559253	0.934751	0.325237
P26618;P35918;P35917;Q5SU94;Q8VCD0;P35969;E9QN12;Q3UYC9;E9QPE2;Q7TMR8;P05622;Q3UEW6;Q00342;F7DD14;P05532;H3BKY7;Q003I5;Q3ULJ6;Q3TZ27;Q80Y86;O54949;Q9CW58;Q8CD05;A4ZVL1;Q60515;Q8VHX3	Alpha-type platelet-derived growth factor receptor;CD140 antigen-like family member A	Pdgfra	>sp|P26618|PGFRA_MOUSE Platelet-derived growth factor receptor alpha OS=Mus musculus GN=Pdgfra PE=1 SV=3	1.8	122.68	1089	10.3252			10.3252	NA	0.383			0.383	NA	0.034686			0.034686	NA
A2AH47;Q9JHT5	Alport syndrome, mental retardation, midface hypoplasia and elliptocytosis chromosomal region gene 1 homolog (Human);AMME syndrome candidate gene 1 protein homolog	Ammecr1;RP23-340M18.4-001	>tr|A2AH47|A2AH47_MOUSE Alport syndrome, mental retardation, midface hypoplasia and elliptocytosis chromosomal region gene 1 homolog (Human) OS=Mus musculus GN=Ammecr1 PE=4 SV=1;>sp|Q9JHT5|AMMR1_MOUSE AMME syndrome candidate gene 1 protein homolog OS=Mus m	7.3	36.03	344	1.04577			1.04577	NA	1.0209			1.0209	NA	0.98096			0.98096	NA
Q8VBT9;A2AC05;A2AC04;A2AC03;A2AC02;F7CRQ2	Alveolar soft part sarcoma chromosomal region candidate gene 1 protein homolog;Tether containing UBX domain for GLUT4;Alveolar soft part sarcoma chromosome region, candidate 1 (Human)	Aspscr1;Tug;RP23-84C12.15-011	>sp|Q8VBT9|ASPC1_MOUSE Tether containing UBX domain for GLUT4 OS=Mus musculus GN=Aspscr1 PE=1 SV=1;>tr|A2AC05|A2AC05_MOUSE Alveolar soft part sarcoma chromosome region, candidate 1 (Human) (Fragment) OS=Mus musculus GN=Aspscr1 PE=4 SV=1	11.6	59.795	550	0.939232	0.781861	0.42724	0.716111	0.262252	0.79638	0.80496	0.81606	0.8058	0.00986689	0.82302	0.93794	1.49207	1.08434	0.357746
Q8JZV7;F6UP77	Amidohydrolase domain-containing protein 2;GlcNAc 6-P deacetylase;Putative N-acetylglucosamine-6-phosphate deacetylase	Amdhd2	>sp|Q8JZV7|NAGA_MOUSE Putative N-acetylglucosamine-6-phosphate deacetylase OS=Mus musculus GN=Amdhd2 PE=2 SV=1;>tr|F6UP77|F6UP77_MOUSE Putative N-acetylglucosamine-6-phosphate deacetylase (Fragment) OS=Mus musculus GN=Amdhd2 PE=4 SV=1	7.8	43.5	409	1.07048			1.07048	NA	1.001			1.001	NA	1.0009			1.0009	NA
A3KG93;Q6ZQ88;G8JL40;F6Z4I3	Amine oxidase (Flavin containing) domain 2;BRAF35-HDAC complex protein BHC110;Flavin-containing amine oxidase domain-containing protein 2;Lysine-specific histone demethylase 1A	Aof2;RP23-426N4.2-002;Kdm1a;Kiaa0601;Lsd1	>tr|A3KG93|A3KG93_MOUSE Amine oxidase (Flavin containing) domain 2 OS=Mus musculus GN=Kdm1a PE=4 SV=1;>sp|Q6ZQ88|KDM1A_MOUSE Lysine-specific histone demethylase 1A OS=Mus musculus GN=Kdm1a PE=1 SV=2;>tr|G8JL40|G8JL40_MOUSE Lysine-specific histone demethyla	6.9	94.658	873	1.16999	1.15615	0.67978	1.00197	0.279113	1.2016	1.1442	0.91191	1.0859	0.153392	0.88931	0.91666	0.971534	0.925835	0.0418728
Q8CFE6;Q8CD96	Amino acid transporter A2;Sodium-coupled neutral amino acid transporter 2;Solute carrier family 38 member 2;System A amino acid transporter 2;System A transporter 1;System N amino acid transporter 2;Putative uncharacterized protein	Ata2;Kiaa1382;Sat2;Slc38a2;Snat2	>sp|Q8CFE6|S38A2_MOUSE Sodium-coupled neutral amino acid transporter 2 OS=Mus musculus GN=Slc38a2 PE=1 SV=1;>tr|Q8CD96|Q8CD96_MOUSE Putative uncharacterized protein OS=Mus musculus GN=Slc38a2 PE=2 SV=1	7.5	55.503	504	1.20893	1.63417	1.6165	1.48653	0.240577	1.0676	1.1528	1.77041	1.33027	0.383547	1.0458	0.95023	1.19094	1.06232	0.121205
Q8R010;Q8R3V2	Aminoacyl tRNA synthase complex-interacting multifunctional protein 2;Multisynthase complex auxiliary component p38;Protein JTV-1;JTV1 gene	Aimp2;Jtv1	>sp|Q8R010|AIMP2_MOUSE Aminoacyl tRNA synthase complex-interacting multifunctional protein 2 OS=Mus musculus GN=Aimp2 PE=1 SV=2;>tr|Q8R3V2|Q8R3V2_MOUSE Aminoacyl tRNA synthase complex-interacting multifunctional protein 2 OS=Mus musculus GN=Aimp2 PE=2 SV=1	45	35.377	320	1.00824	0.97924	0.85689	0.948122	0.0803289	1.0175	0.91078	0.983671	0.97065	0.0545385	0.98939	0.95462	1.17086	1.03829	0.11612
Q99JW2	Aminoacylase-1;N-acyl-L-amino-acid amidohydrolase	Acy1	>sp|Q99JW2|ACY1_MOUSE Aminoacylase-1 OS=Mus musculus GN=Acy1 PE=1 SV=1	9.6	45.78	408	1.00325	1.30757		1.15541	0.215183	0.99243	0.96065		0.97654	0.0224719	1.1535	1.033		1.09325	0.0852064
Q8VCT3;E9PYF1;Q8BMH2	Aminopeptidase B;Arginine aminopeptidase;Arginyl aminopeptidase;Cytosol aminopeptidase IV;Putative uncharacterized protein	Rnpep	>sp|Q8VCT3|AMPB_MOUSE Aminopeptidase B OS=Mus musculus GN=Rnpep PE=2 SV=2;>tr|E9PYF1|E9PYF1_MOUSE Aminopeptidase B OS=Mus musculus GN=Rnpep PE=4 SV=1;>tr|Q8BMH2|Q8BMH2_MOUSE Putative uncharacterized protein OS=Mus musculus GN=Rnpep PE=2 SV=1	9.1	72.415	650	0.900657	1.06204	0.71044	0.891047	0.175999	0.93109	0.86449	1.03804	0.944541	0.0875556	0.9914	0.90044	1.23887	1.04357	0.17514
P63002;Q3TYD9;B7ZNK7	Amino-terminal enhancer of split;Grg-5;Protein ESP1;Protein GRG;Amino-terminal enhancer of split, isoform CRA_c;Putative uncharacterized protein;Aes protein;Amino-terminal enhancer of split, isoform CRA_b	Aes;Esp1;Grg;mCG_12088	>sp|P63002|AES_MOUSE Amino-terminal enhancer of split OS=Mus musculus GN=Aes PE=1 SV=1;>tr|Q3TYD9|Q3TYD9_MOUSE Amino-terminal enhancer of split OS=Mus musculus GN=Aes PE=2 SV=1;>tr|B7ZNK7|B7ZNK7_MOUSE Aes protein OS=Mus musculus GN=Aes PE=2 SV=1	10.7	22	197	0.373804	0.513084		0.443444	0.0984857	0.72467	0.84365		0.78416	0.0841316	2.1529	1.4764		1.81465	0.478358
O08739;Q922J7	AMP deaminase 3;AMP deaminase H-type;AMP deaminase isoform E;Heart-type AMPD;Ampd3 protein	Ampd3	>sp|O08739|AMPD3_MOUSE AMP deaminase 3 OS=Mus musculus GN=Ampd3 PE=2 SV=2;>tr|Q922J7|Q922J7_MOUSE Ampd3 protein (Fragment) OS=Mus musculus GN=Ampd3 PE=2 SV=1	3.1	88.651	766	2.50394			2.50394	NA	1.3154			1.3154	NA	0.49359			0.49359	NA
O08539;Q6P1B9;Q8C5M9	Amphiphysin II;Amphiphysin-like protein;Bridging integrator 1;Myc box-dependent-interacting protein 1;SH3 domain-containing protein 9;Bin1 protein	Amphl;Bin1;Sh3p9	>sp|O08539|BIN1_MOUSE Myc box-dependent-interacting protein 1 OS=Mus musculus GN=Bin1 PE=1 SV=1;>tr|Q6P1B9|Q6P1B9_MOUSE Bin1 protein OS=Mus musculus GN=Bin1 PE=2 SV=1	16	64.469	588		0.889047	0.52452	0.706783	0.257759		0.89283	0.814332	0.853581	0.0555063		1.0273	2.13995	1.58363	0.786764
Q8WTY4;E0CYY1;F7BWP1	Anamorsin;Cytokine-induced apoptosis inhibitor 1;Fe-S cluster assembly protein DRE2 homolog	Ciapin1	>sp|Q8WTY4|CPIN1_MOUSE Anamorsin OS=Mus musculus GN=Ciapin1 PE=1 SV=1;>tr|E0CYY1|E0CYY1_MOUSE Anamorsin (Fragment) OS=Mus musculus GN=Ciapin1 PE=4 SV=1;>tr|F7BWP1|F7BWP1_MOUSE Anamorsin (Fragment) OS=Mus musculus GN=Ciapin1 PE=4 SV=1	20.1	33.429	309	0.903261	0.918864	0.62829	0.816805	0.163445	0.999	0.8722	0.760977	0.877392	0.119096	1.0829	1.0638	1.36861	1.17177	0.170734
B7ZNX2;P53995;A2ATQ5;Q3TP10;Q3UE43	Anaphase promoting complex subunit 1;Anaphase-promoting complex subunit 1;Cyclosome subunit 1;Mitotic checkpoint regulator;Testis-specific gene 24 protein	Anapc1;Mcpr;Tsg24;RP23-464B2.2-005	>tr|B7ZNX2|B7ZNX2_MOUSE Anaphase promoting complex subunit 1 OS=Mus musculus GN=Anapc1 PE=2 SV=1;>sp|P53995|APC1_MOUSE Anaphase-promoting complex subunit 1 OS=Mus musculus GN=Anapc1 PE=1 SV=2;>tr|A2ATQ5|A2ATQ5_MOUSE Anaphase promoting complex subunit 1 OS=	4.5	215.99	1944	0.681245	0.901876	0.577	0.72004	0.165876	0.73298	0.77092	0.839278	0.781059	0.0538696	1.1639	0.95006	1.8809	1.33162	0.487559
Q8K2H6;C6EQJ2	Anaphase-promoting complex subunit 10;Cyclosome subunit 10;ASL1/Anapc10 fusion protein	Anapc10;Apc10	>sp|Q8K2H6|APC10_MOUSE Anaphase-promoting complex subunit 10 OS=Mus musculus GN=Anapc10 PE=2 SV=1;>tr|C6EQJ2|C6EQJ2_MOUSE ASL1/Anapc10 fusion protein OS=Mus musculus GN=Anapc10 PE=4 SV=1	14.6	21.266	185		0.824742	0.76602	0.795381	0.0415229		1.5611	1.05654	1.30882	0.356781		1.4771	1.18248	1.32979	0.208328
Q9CPV2	Anaphase-promoting complex subunit 16;Cyclosome subunit 16	Anapc16;D10Ertd641e	>sp|Q9CPV2|APC16_MOUSE Anaphase-promoting complex subunit 16 OS=Mus musculus GN=Anapc16 PE=2 SV=1	26.4	11.667	110	1.05076			1.05076	NA	0.98556			0.98556	NA	1.0562			1.0562	NA
Q9WVM3;D3YU58	Anaphase-promoting complex subunit 7;Cyclosome subunit 7;Prediabetic NOD sera-reactive autoantigen;Putative uncharacterized protein Anapc7	Anapc7;Apc7	>sp|Q9WVM3|APC7_MOUSE Anaphase-promoting complex subunit 7 OS=Mus musculus GN=Anapc7 PE=2 SV=3;>tr|D3YU58|D3YU58_MOUSE Anaphase-promoting complex subunit 7 OS=Mus musculus GN=Anapc7 PE=4 SV=1	15.6	63.02	565	0.760572	0.768521	0.9886	0.839231	0.129418	0.90399	1.0989	0.921319	0.974736	0.107877	1.2364	1.1537	0.926183	1.10543	0.160643
Q8BGZ4;G3X8W7	Anaphase-promoting complex subunit 8;Cell division cycle protein 23 homolog;Cyclosome subunit 8	Anapc8;Cdc23	>sp|Q8BGZ4|CDC23_MOUSE Cell division cycle protein 23 homolog OS=Mus musculus GN=Cdc23 PE=1 SV=2;>tr|G3X8W7|G3X8W7_MOUSE CDC23 (Cell division cycle 23, yeast, homolog), isoform CRA_a OS=Mus musculus GN=Cdc23 PE=4 SV=1	7	68.561	597		0.918864	0.67641	0.797637	0.171441		0.89595	0.84832	0.872135	0.0336793		1.0664	1.0559	1.06115	0.00742511
P11276;Q3UGY5;Q3UHL6;Q3UH17;B9EHT6;B7ZNJ1;Q3TCF1;Q3TBB4;Q3UHR1;Q3TCL7;Q3UZF9;Q8R3F3;Q4KL80;Q9Z1Z8;Q9Z1Z7	Anastellin;Fibronectin;Putative uncharacterized protein;Fn1 protein	Fn1	>sp|P11276|FINC_MOUSE Fibronectin OS=Mus musculus GN=Fn1 PE=1 SV=4;>tr|Q3UGY5|Q3UGY5_MOUSE Putative uncharacterized protein OS=Mus musculus GN=Fn1 PE=2 SV=1;>tr|Q3UHL6|Q3UHL6_MOUSE Putative uncharacterized protein OS=Mus musculus GN=Fn1 PE=2 SV=1;>tr|Q3UH1	25.8	272.53	2477	1.14075	1.22416	0.95673	1.10721	0.13683	1.5049	1.6137	1.61681	1.57847	0.0637339	1.3237	1.3569	1.75368	1.47809	0.239241
P48036	Anchorin CII;Annexin A5;Annexin V;Annexin-5;Calphobindin I;Endonexin II;Lipocortin V;Placental anticoagulant protein 4;Placental anticoagulant protein I;Thromboplastin inhibitor;Vascular anticoagulant-alpha	Anx5;Anxa5	>sp|P48036|ANXA5_MOUSE Annexin A5 OS=Mus musculus GN=Anxa5 PE=1 SV=1	74	35.752	319	1.13107	1.18227	1.253	1.18878	0.0612259	1.0751	1.0193	1.06572	1.05337	0.0298794	0.91881	0.89047	0.88199	0.89709	0.0192821
Q62219;E9Q1D5;E9PYQ1	Androgen receptor-associated protein of 55 kDa;Hydrogen peroxide-inducible clone 5 protein;TGF beta-stimulated clone 5;Transforming growth factor beta-1-induced transcript 1 protein	Ara55;Tgfb1i1	>sp|Q62219|TGFI1_MOUSE Transforming growth factor beta-1-induced transcript 1 protein OS=Mus musculus GN=Tgfb1i1 PE=1 SV=2;>tr|E9Q1D5|E9Q1D5_MOUSE Transforming growth factor beta-1-induced transcript 1 protein OS=Mus musculus GN=Tgfb1i1 PE=4 SV=1;>tr|E9PYQ	9.8	50.1	461	0.75959		0.4114	0.585495	0.246207	1.0294		0.909587	0.969494	0.0847206	1.101		1.58075	1.34088	0.339236
F8WHU5;Q4VA53	Androgen-induced proliferation inhibitor;Androgen-induced prostate proliferative shutoff-associated protein AS3;Sister chromatid cohesion protein PDS5 homolog B	Aprin;As3;Kiaa0979;Pds5b	>tr|F8WHU5|F8WHU5_MOUSE Sister chromatid cohesion protein PDS5 homolog B OS=Mus musculus GN=Pds5b PE=4 SV=1;>sp|Q4VA53|PDS5B_MOUSE Sister chromatid cohesion protein PDS5 homolog B OS=Mus musculus GN=Pds5b PE=1 SV=1	3.7	164.76	1449	0.993641	0.714898	0.79535	0.83463	0.143462	0.9547	0.51555	0.895817	0.788689	0.23837	0.99338	0.63223	1.90781	1.17781	0.657487
Q9QYF1;Q9R1R8;Q9R1R9	Androgen-regulated short-chain dehydrogenase/reductase 1;Cell line MC/9.IL4-derived protein 1;M42C60;Prostate short-chain dehydrogenase/reductase 1;Retinal reductase 1;Retinol dehydrogenase 11;Short-chain aldehyde dehydrogenase;UBE-1b;UBE-1a	Arsdr1;Mdt1;Psdr1;Rdh11;Ube-1b;Ube-1a	>sp|Q9QYF1|RDH11_MOUSE Retinol dehydrogenase 11 OS=Mus musculus GN=Rdh11 PE=2 SV=2;>tr|Q9R1R8|Q9R1R8_MOUSE Retinol dehydrogenase 11 OS=Mus musculus GN=Rdh11 PE=2 SV=1;>tr|Q9R1R9|Q9R1R9_MOUSE UBE-1a OS=Mus musculus GN=Rdh11 PE=2 SV=1	12	35.147	316		2.80057	1.3328	2.06669	1.03787		2.8021	2.44924	2.62567	0.24951		1.3902	2.35521	1.87271	0.682367
J3QN89;Q3TJ22;Q3U9F0;Q8K2C1;Q3UJF9	Angio-associated migratory protein;Putative uncharacterized protein;Aamp protein	Aamp;mCG_114812	>tr|J3QN89|J3QN89_MOUSE Protein Aamp OS=Mus musculus GN=Aamp PE=4 SV=1;>tr|Q3TJ22|Q3TJ22_MOUSE Angio-associated migratory protein OS=Mus musculus GN=Aamp PE=2 SV=1;>tr|Q3U9F0|Q3U9F0_MOUSE Putative uncharacterized protein OS=Mus musculus GN=Aamp PE=2 SV=1;>	22.9	46.966	436	0.91391	0.943752	1.2823	1.04665	0.20462	0.89668	0.93105	0.903506	0.910412	0.0181961	1.0901	1.0392	0.844381	0.991227	0.129694
P09470;Q3TU20;Q3U3Q7;Q5XK22;F6QCP8;Q8K233;A2A688;Q80VP9;Q9CQ77;E0CXF5	Angiotensin-converting enzyme;Angiotensin-converting enzyme, soluble form;Dipeptidyl carboxypeptidase I;Kininase II;Angiotensin converting enzyme;Angiotensin I converting enzyme (Peptidyl-dipeptidase A) 1;Angiotensin I converting enzyme (Peptidyl-dipeptidase A) 1, isoform CRA_c;Putative uncharacterized protein;Ace protein;Angiotensin I converting enzyme (Peptidyl-dipeptidase A) 1, isoform CRA_b	Ace;Dcp1;mCG_4821;RP23-100A9.1-001;RP23-100A9.1-002;RP23-100A9.1-003	>sp|P09470|ACE_MOUSE Angiotensin-converting enzyme OS=Mus musculus GN=Ace PE=1 SV=3;>tr|Q3TU20|Q3TU20_MOUSE Angiotensin I converting enzyme (Peptidyl-dipeptidase A) 1 OS=Mus musculus GN=Ace PE=2 SV=1;>tr|Q3U3Q7|Q3U3Q7_MOUSE Putative uncharacterized protein	1.7	150.92	1312	0.88308			0.88308	NA	1.2054			1.2054	NA	1.0774			1.0774	NA
B7ZP20;Q810B6	Ankyrin repeat and FYVE domain containing 1;Ankyrin repeat and FYVE domain-containing protein 1;Ankyrin repeats hooked to a zinc finger motif	Ankfy1;Ankhzn;Kiaa1255	>tr|B7ZP20|B7ZP20_MOUSE Ankyrin repeat and FYVE domain containing 1 OS=Mus musculus GN=Ankfy1 PE=2 SV=1;>sp|Q810B6|ANFY1_MOUSE Ankyrin repeat and FYVE domain-containing protein 1 OS=Mus musculus GN=Ankfy1 PE=2 SV=2	4.9	128.64	1169	0.9522	0.959325	1.0212	0.977575	0.0379482	0.9452	0.98762	0.802761	0.91186	0.0968339	1.0738	0.90719	0.7414	0.907463	0.1662
Q3TPE9	Ankyrin repeat and MYND domain-containing protein 2	Ankmy2	>sp|Q3TPE9|ANKY2_MOUSE Ankyrin repeat and MYND domain-containing protein 2 OS=Mus musculus GN=Ankmy2 PE=1 SV=1	10	48.774	440	0.802761		0.42088	0.611821	0.270031	0.87755		0.734214	0.805882	0.101354	1.1832		1.61972	1.40146	0.308667
A2APZ5;Q8BTR9;Q91ZU1;Q6BCN6	Ankyrin repeat and SOCS box-containing protein 6;Putative uncharacterized protein;Ankyrin repeat and SOCS box protein 6	Asb6;mCG_19003;RP23-221O14.4-001	>tr|A2APZ5|A2APZ5_MOUSE Ankyrin repeat and SOCS box-containing protein 6 OS=Mus musculus GN=Asb6 PE=4 SV=1;>tr|Q8BTR9|Q8BTR9_MOUSE Putative uncharacterized protein OS=Mus musculus GN=Asb6 PE=2 SV=1;>sp|Q91ZU1|ASB6_MOUSE Ankyrin repeat and SOCS box protein	7.9	46.276	418	1.03252	0.687191		0.859858	0.244188	1.0314	1.7454		1.3884	0.504874	1.0342	2.0795		1.55685	0.739139
P10107;Q4FJV4;B7STB7;Q3U5N9;Q4FK88;Q3US43;E9QAQ7;A2BH40;A2BH41;A2BH37;Q8C846;Q8R024	Annexin A1;Annexin I;Annexin-1;Calpactin II;Calpactin-2;Chromobindin-9;Lipocortin I;p35;Phospholipase A2 inhibitory protein;Anxa1 protein;Putative uncharacterized protein	Anx1;Anxa1;Lpc1;Lpc-1	>sp|P10107|ANXA1_MOUSE Annexin A1 OS=Mus musculus GN=Anxa1 PE=1 SV=2;>tr|Q4FJV4|Q4FJV4_MOUSE Annexin OS=Mus musculus GN=Anxa1 PE=2 SV=1;>tr|B7STB7|B7STB7_MOUSE Annexin OS=Mus musculus GN=Anxa1 PE=2 SV=1;>tr|Q3U5N9|Q3U5N9_MOUSE Annexin OS=Mus musculus GN=An	91	38.734	346	0.843313	0.835003	1.4703	1.04954	0.364414	0.93163	0.93678	0.872144	0.913518	0.0359235	1.0791	1.0722	0.649013	0.933438	0.246343
P97384;D3Z7U0	Annexin A11;Annexin XI;Annexin-11;Calcyclin-associated annexin 50;Putative uncharacterized protein Anxa11	Anx11;Anxa11	>sp|P97384|ANX11_MOUSE Annexin A11 OS=Mus musculus GN=Anxa11 PE=1 SV=2;>tr|D3Z7U0|D3Z7U0_MOUSE Annexin OS=Mus musculus GN=Anxa11 PE=3 SV=1	21.7	54.079	503	0.875964	0.896298	0.4408	0.737687	0.257313	0.97412	1.0241	0.675858	0.891359	0.188295	1.0404	1.0084	1.86171	1.3035	0.483687
P07356;Q542G9;Q3UCD3;Q9CZI7;B0V2N5;Q99KH3;B0V2N7;B0V2N8;REV__Q5SNZ0;REV__Q8BND4;REV__F6WNG1	Annexin A2;Annexin II;Annexin-2;Calpactin I heavy chain;Calpactin-1 heavy chain;Chromobindin-8;Lipocortin II;p36;Placental anticoagulant protein IV;Protein I;Annexin A2, isoform CRA_a;Putative uncharacterized protein;Anxa2 protein	Anx2;Anxa2;Cal1h;CT009708.1-001;mCG_5731;CT009708.1-005;CT009708.1-003;CT009708.1-004	>sp|P07356|ANXA2_MOUSE Annexin A2 OS=Mus musculus GN=Anxa2 PE=1 SV=2;>tr|Q542G9|Q542G9_MOUSE Annexin OS=Mus musculus GN=Anxa2 PE=2 SV=1;>tr|Q3UCD3|Q3UCD3_MOUSE Annexin OS=Mus musculus GN=Anxa2 PE=2 SV=1;>tr|Q9CZI7|Q9CZI7_MOUSE Annexin OS=Mus musculus GN=An	85	38.676	339	0.964599	0.956297	1.537	1.15263	0.332898	0.97039	0.97439	0.909422	0.951401	0.0364098	0.98438	0.99388	0.4914	0.82322	0.287404
P97429;Q7TMN7;D3Z0S1;Q8BSL2;F7ANV6;Q9R0V2	Annexin A4;Annexin IV;Annexin-4;Putative uncharacterized protein Anxa4;Putative uncharacterized protein	Anx4;Anxa4	>sp|P97429|ANXA4_MOUSE Annexin A4 OS=Mus musculus GN=Anxa4 PE=2 SV=4;>tr|Q7TMN7|Q7TMN7_MOUSE Annexin OS=Mus musculus GN=Anxa4 PE=2 SV=1;>tr|D3Z0S1|D3Z0S1_MOUSE Annexin (Fragment) OS=Mus musculus GN=Anxa4 PE=3 SV=1;>tr|Q8BSL2|Q8BSL2_MOUSE Annexin OS=Mus mus	58.9	35.915	319	1.00104	1.03283	0.87042	0.968098	0.0860725	0.92103	0.92646	0.917515	0.921668	0.00450637	0.92953	0.90425	0.899281	0.91102	0.0162214
Q07076;Q3TJ49;Q922A2;Q3UYL7;Q8BP75;Q8CCV9	Annexin A7;Annexin VII;Annexin-7;Synexin;Putative uncharacterized protein;Anxa7 protein	Anx7;Anxa7	>sp|Q07076|ANXA7_MOUSE Annexin A7 OS=Mus musculus GN=Anxa7 PE=2 SV=2;>tr|Q3TJ49|Q3TJ49_MOUSE Annexin OS=Mus musculus GN=Anxa7 PE=2 SV=1;>tr|Q922A2|Q922A2_MOUSE Annexin OS=Mus musculus GN=Anxa7 PE=2 SV=1;>tr|Q3UYL7|Q3UYL7_MOUSE Annexin OS=Mus musculus GN=An	43	49.925	463	0.964599	0.979432	1.1384	1.02748	0.096348	0.94558	0.89496	0.911162	0.917234	0.0258505	0.96851	0.9573	1.05769	0.994499	0.0550083
O35640;Q921D0	Annexin A8;Annexin VIII;Annexin-8;Anxa8 protein	Anx8;Anxa8	>sp|O35640|ANXA8_MOUSE Annexin A8 OS=Mus musculus GN=Anxa8 PE=2 SV=2;>tr|Q921D0|Q921D0_MOUSE Annexin OS=Mus musculus GN=Anxa8 PE=2 SV=1	40.1	36.724	327	0.984543	1.05207	0.84699	0.9612	0.104512	0.82642	0.90353	0.977995	0.902648	0.0757914	0.80485	0.87045	1.04627	0.907189	0.124831
Q6P9J9	Anoctamin-6;Transmembrane protein 16F	Ano6;Tmem16f	>sp|Q6P9J9|ANO6_MOUSE Anoctamin-6 OS=Mus musculus GN=Ano6 PE=1 SV=1	8.9	106.25	911	1.13662	1.32242	0.97406	1.14437	0.174309	1.555	1.5554	1.22939	1.4466	0.188105	1.2033	1.0809	1.89358	1.39259	0.438163
O08807;B1AZS9;Q9D634	Antioxidant enzyme AOE372;Peroxiredoxin IV;Peroxiredoxin-4;Thioredoxin peroxidase AO372;Thioredoxin-dependent peroxide reductase A0372;Peroxiredoxin 4	Prdx4;RP23-395K13.3-003	>sp|O08807|PRDX4_MOUSE Peroxiredoxin-4 OS=Mus musculus GN=Prdx4 PE=1 SV=1;>tr|B1AZS9|B1AZS9_MOUSE Peroxiredoxin 4 (Fragment) OS=Mus musculus GN=Prdx4 PE=4 SV=1	63.9	31.052	274	0.91659	0.91083	0.6879	0.83844	0.130403	1.0523	0.99469	1.17709	1.07469	0.0932412	1.1605	1.1106	2.21882	1.49664	0.625924
H3BJQ7;P99029;Q3U7H9;Q3UWS9;G3UZJ4;Q9D6X2;Q9JHL8;Q91YU9	Antioxidant enzyme B166;Liver tissue 2D-page spot 2D-0014IV;Peroxiredoxin V;Peroxiredoxin-5, mitochondrial;Peroxisomal antioxidant enzyme;PLP;Thioredoxin peroxidase PMP20;Thioredoxin reductase;Putative uncharacterized protein;Peroxiredoxin V (PrxV) protein	Prdx5;Prdx6	>tr|H3BJQ7|H3BJQ7_MOUSE Peroxiredoxin-5, mitochondrial OS=Mus musculus GN=Prdx5 PE=4 SV=1;>sp|P99029|PRDX5_MOUSE Peroxiredoxin-5, mitochondrial OS=Mus musculus GN=Prdx5 PE=1 SV=2;>tr|Q3U7H9|Q3U7H9_MOUSE Putative uncharacterized protein (Fragment) OS=Mus mu	56.3	22.677	213	1.18878	1.19953	0.46728	0.951863	0.419695	1.4583	1.4076	0.235499	1.0338	0.691813	1.1625	1.1902	0.484097	0.945599	0.399912
P20108;Q8K4K8	Antioxidant protein 1;Perioredoxin-3;Protein MER5;PRX III;Thioredoxin-dependent peroxide reductase, mitochondrial;Antioxidant protein	Aop1;Mer5;Prdx3	>sp|P20108|PRDX3_MOUSE Thioredoxin-dependent peroxide reductase, mitochondrial OS=Mus musculus GN=Prdx3 PE=1 SV=1;>tr|Q8K4K8|Q8K4K8_MOUSE Antioxidant protein OS=Mus musculus GN=Prdx3 PE=2 SV=1	43.6	28.127	257	1.42625	1.2358	1.1418	1.26795	0.144924	1.2426	1.1211	1.32848	1.23073	0.104199	0.87867	0.874	1.12701	0.959895	0.144749
Q9CQE6	Anti-silencing function protein 1 homolog A;Histone chaperone ASF1A	Asf1a	>sp|Q9CQE6|ASF1A_MOUSE Histone chaperone ASF1A OS=Mus musculus GN=Asf1a PE=2 SV=1	16.7	22.942	204	1.04891	0.920556	0.67606	0.881842	0.189416	1.0184	0.9325	1.05826	1.00305	0.064268	0.99102	0.92315	1.33803	1.08407	0.222539
Q9DAP7	Anti-silencing function protein 1 homolog B;Histone chaperone ASF1B	Asf1b	>sp|Q9DAP7|ASF1B_MOUSE Histone chaperone ASF1B OS=Mus musculus GN=Asf1b PE=1 SV=1	14.4	22.464	202	2.10429			2.10429	NA	0.7624			0.7624	NA	0.79683			0.79683	NA
Q99JX6	Anxa6 protein	Anxa6	>tr|Q99JX6|Q99JX6_MOUSE Annexin OS=Mus musculus GN=Anxa6 PE=2 SV=1	77.1	75.26	667	1.02441	0.976467	1.1652	1.05536	0.0980987	1.0839	1.0503	0.996512	1.04357	0.0440808	1.0652	1.0366	0.872753	0.991518	0.103843
A2AWH9;Q9WVQ5	APAF1 interacting protein;APAF1 interacting protein, isoform CRA_b;APAF1-interacting protein;Monocyte/macrophage protein 19;Probable methylthioribulose-1-phosphate dehydratase	Apip;mCG_9656;RP23-16F14.1-001;Mmrp19	>tr|A2AWH9|A2AWH9_MOUSE APAF1 interacting protein OS=Mus musculus GN=Apip PE=4 SV=1;>sp|Q9WVQ5|MTNB_MOUSE Probable methylthioribulose-1-phosphate dehydratase OS=Mus musculus GN=Apip PE=1 SV=1	23.2	26.949	241	0.797448	0.823995		0.810721	0.0187713	0.88279	0.98262		0.932705	0.0705905	1.0353	1.1579		1.0966	0.0866913
Q8R001;E9Q6X0;D3YYK8;Q3TG90	APC-binding protein EB2;End-binding protein 2;Microtubule-associated protein RP/EB family member 2;Putative uncharacterized protein Mapre2	Mapre2	>sp|Q8R001|MARE2_MOUSE Microtubule-associated protein RP/EB family member 2 OS=Mus musculus GN=Mapre2 PE=1 SV=1;>tr|E9Q6X0|E9Q6X0_MOUSE Microtubule-associated protein RP/EB family member 2 OS=Mus musculus GN=Mapre2 PE=4 SV=1;>tr|D3YYK8|D3YYK8_MOUSE Microtu	12.9	36.946	326			0.32367	0.32367	NA			0.74744	0.74744	NA			2.49401	2.49401	NA
P28352;Q544Z7;F6QA74;D3Z124;D3Z6R9	APEX nuclease;Apurinic-apyrimidinic endonuclease 1;DNA-(apurinic or apyrimidinic site) lyase;Apurinic/apyrimidinic endonuclease 1;Putative uncharacterized protein;Putative uncharacterized protein Apex1	Ape;Apex;Apex1;mCG_16516	>sp|P28352|APEX1_MOUSE DNA-(apurinic or apyrimidinic site) lyase OS=Mus musculus GN=Apex1 PE=1 SV=2;>tr|Q544Z7|Q544Z7_MOUSE Apurinic/apyrimidinic endonuclease 1 OS=Mus musculus GN=Apex1 PE=2 SV=1;>tr|F6QA74|F6QA74_MOUSE DNA-(apurinic or apyrimidinic site)	59.9	35.49	317	1.17579	1.16012	1.1549	1.1636	0.0108735	1.085	1.0448	1.19332	1.10771	0.0768181	0.9577	0.89543	1.10765	0.986928	0.109089
Q9CPX6	APG3-like;Autophagy-related protein 3	Apg3l;Atg3	>sp|Q9CPX6|ATG3_MOUSE Ubiquitin-like-conjugating enzyme ATG3 OS=Mus musculus GN=Atg3 PE=1 SV=1	20.1	35.796	314	0.937559	0.959693	0.59436	0.830537	0.204835	0.98034	1.0229	0.943307	0.982182	0.0398284	1.0012	1.0181	1.44369	1.15433	0.250735
E9Q414;E9Q1Y3;Q8CGG8;Q3UJ22	Apob protein	Apob	>tr|E9Q414|E9Q414_MOUSE Protein Apob OS=Mus musculus GN=Apob PE=4 SV=1;>tr|E9Q1Y3|E9Q1Y3_MOUSE Protein Apob (Fragment) OS=Mus musculus GN=Apob PE=4 SV=1;>tr|Q8CGG8|Q8CGG8_MOUSE Apob protein (Fragment) OS=Mus musculus GN=Apob PE=2 SV=1	0.8	509.43	4505	18.1018	15.0975	0.90112	11.3668	9.18721	1.2591	1.076	8.35841	3.5645	4.15265	0.099438	0.077242	7.32815	2.50161	4.17992
Q99KV1	APOBEC1-binding protein 2;DnaJ homolog subfamily B member 11;ER-associated DNAJ;ER-associated dnaJ protein 3;ER-associated Hsp40 co-chaperone	Dnajb11	>sp|Q99KV1|DJB11_MOUSE DnaJ homolog subfamily B member 11 OS=Mus musculus GN=Dnajb11 PE=1 SV=1	25.4	40.555	358	0.877193	0.932923	0.88982	0.899979	0.0292208	1.014	1.0619	1.07574	1.05055	0.0323992	1.0788	1.0606	1.08936	1.07625	0.0145482
Q8VDU3;Q6PF90;Q8C7I4	Apol9a protein;Apol9b protein;Putative uncharacterized protein	Apol9a;Apol9b;BC020489	>tr|Q8VDU3|Q8VDU3_MOUSE Apol9a protein OS=Mus musculus GN=Apol9a PE=2 SV=1;>tr|Q6PF90|Q6PF90_MOUSE Apol9b protein OS=Mus musculus GN=Apol9a PE=2 SV=1;>tr|Q8C7I4|Q8C7I4_MOUSE Protein Apol9a OS=Mus musculus GN=Apol9b PE=2 SV=1	9.7	33.302	310	0.922765		0.55091	0.736837	0.262941	0.84709		1.1053	0.976196	0.182584	0.97363		2.17557	1.5746	0.849899
Q8K4Z3	Apolipoprotein A-I-binding protein	Aibp;Apoa1bp	>sp|Q8K4Z3|NNRE_MOUSE NAD(P)H-hydrate epimerase OS=Mus musculus GN=Apoa1bp PE=1 SV=1	28	30.972	282	1.35479	1.20598	0.52048	1.02708	0.444997	1.1921	1.0204	1.18168	1.13139	0.0962652	0.88976	0.80607	3.23447	1.64343	1.37851
Q9DCZ4;B1ASQ2;Q3KNM9;Q9D186	Apolipoprotein O;Protein FAM121B;Apoo protein;MCG51135, isoform CRA_c;Putative uncharacterized protein	Apoo;Fam121b;RP23-272D10.2-004;mCG_51135;RP23-272D10.2-001	>sp|Q9DCZ4|APOO_MOUSE Apolipoprotein O OS=Mus musculus GN=Apoo PE=2 SV=1;>tr|B1ASQ2|B1ASQ2_MOUSE Apolipoprotein O OS=Mus musculus GN=Apoo PE=4 SV=1;>tr|Q3KNM9|Q3KNM9_MOUSE Apoo protein OS=Mus musculus GN=Apoo PE=2 SV=1;>tr|Q9D186|Q9D186_MOUSE Apolipoprotei	33.5	24.136	212	1.47369	1.97289	1.2863	1.57763	0.354901	1.4838	1.3352	1.78955	1.53618	0.23166	0.93142	0.75235	1.35419	1.01265	0.309033
P70677;Q8BNT4	Apopain;Caspase-3;Caspase-3 subunit p12;Caspase-3 subunit p17;Cysteine protease CPP32;LICE;Protein Yama;SREBP cleavage activity 1;Putative uncharacterized protein	Casp3;Cpp32	>sp|P70677|CASP3_MOUSE Caspase-3 OS=Mus musculus GN=Casp3 PE=1 SV=1;>tr|Q8BNT4|Q8BNT4_MOUSE Putative uncharacterized protein (Fragment) OS=Mus musculus GN=Casp3 PE=2 SV=1	46.2	31.474	277	0.94402	0.896941	0.75539	0.86545	0.0981787	1.0241	1.0475	1.09291	1.05484	0.0349857	1.058	1.1627	1.37705	1.19925	0.162635
Q07813;Q544Z6;Q3TXJ7;Q8K3J2;Q8VHY7	Apoptosis regulator BAX;Bcl2-associated X protein, isoform CRA_b;Putative uncharacterized protein;Bcl2-associated X protein kappa isoform	Bax;mCG_23178	>sp|Q07813|BAX_MOUSE Apoptosis regulator BAX OS=Mus musculus GN=Bax PE=1 SV=1;>tr|Q544Z6|Q544Z6_MOUSE Bcl2-associated X protein, isoform CRA_b OS=Mus musculus GN=Bax PE=2 SV=1;>tr|Q3TXJ7|Q3TXJ7_MOUSE Putative uncharacterized protein OS=Mus musculus GN=Bax	53.1	21.394	192	0.95057	0.929714	0.60847	0.829585	0.191775	0.85749	0.94343	0.96965	0.923523	0.05867	0.88601	0.94479	1.11719	0.982665	0.120155
B1AU24;Q9Z0X1;B1AU25;Q1L6K5;Q2QKE3	Apoptosis-inducing factor, mitochondrion-associated 1;Programmed cell death 8;Apoptosis-inducing factor 1, mitochondrial;Programmed cell death protein 8	Aifm1;mCG_5046;Pdcd8;RP23-35N5.1-001;Aif;RP23-35N5.1-002	>tr|B1AU24|B1AU24_MOUSE Apoptosis-inducing factor, mitochondrion-associated 1 OS=Mus musculus GN=Aifm1 PE=4 SV=1;>sp|Q9Z0X1|AIFM1_MOUSE Apoptosis-inducing factor 1, mitochondrial OS=Mus musculus GN=Aifm1 PE=1 SV=1;>tr|B1AU25|B1AU25_MOUSE Apoptosis-inducing	42.5	66.765	612	1.53186	1.78244	1.7572	1.6905	0.137962	1.272	1.3849	1.657	1.43797	0.19791	0.85182	0.81375	0.875044	0.846871	0.0309451
Q6NS46;Q3TUH3	Apoptosis-linked gene 4 protein;Programmed cell death protein 11;Protein RRP5 homolog	Alg4;Kiaa0185;Pdcd11	>sp|Q6NS46|RRP5_MOUSE Protein RRP5 homolog OS=Mus musculus GN=Pdcd11 PE=2 SV=2	21.4	207.78	1862	1.33177	1.36662	0.68686	1.12842	0.382798	1.2304	1.2766	1.16883	1.22528	0.0540699	0.93871	0.95303	1.71183	1.20119	0.442285
B8JJ92;Q52KR6;Q9JIX8;F6RJ39;B8JJ88;Q80TU6;B8JJ91;B8JJ93;Q7TSL7;B8JJ95;Q05D19;B8JJ90;Q3UXT9	Apoptotic chromatin condensation inducer 1;Acin1 protein;Apoptotic chromatin condensation inducer in the nucleus;MKIAA0670 protein	Acin1;RP23-94B13.1-008;RP23-94B13.1-004;Acinus;RP23-94B13.1-002;mKIAA0670;RP23-94B13.1-006;RP23-94B13.1-009;RP23-94B13.1-010	>tr|B8JJ92|B8JJ92_MOUSE Apoptotic chromatin condensation inducer 1 OS=Mus musculus GN=Acin1 PE=4 SV=1;>tr|Q52KR6|Q52KR6_MOUSE Acin1 protein OS=Mus musculus GN=Acin1 PE=2 SV=1;>sp|Q9JIX8|ACINU_MOUSE Apoptotic chromatin condensation inducer in the nucleus OS	13.8	67.113	580	1.00637	0.993838	1.377	1.12574	0.217691	1.214	1.1833	0.902283	1.09986	0.171795	1.1463	1.2153	0.732923	1.03151	0.260873
O08738;Q3TPJ9;Q99M47;Q9D089	Apoptotic protease Mch-2;Caspase-6;Caspase-6 subunit p11;Caspase-6 subunit p18;Caspase 6;Putative uncharacterized protein	Casp6;mCG_5268	>sp|O08738|CASP6_MOUSE Caspase-6 OS=Mus musculus GN=Casp6 PE=2 SV=1;>tr|Q3TPJ9|Q3TPJ9_MOUSE Caspase 6 OS=Mus musculus GN=Casp6 PE=2 SV=1;>tr|Q99M47|Q99M47_MOUSE Caspase 6 OS=Mus musculus GN=Casp6 PE=2 SV=1;>tr|Q9D089|Q9D089_MOUSE Putative uncharacterized p	12	31.595	276	0.617894	4.39174		2.50482	2.66851	1.0703	0.84995		0.960125	0.155811	1.2588	0.28885		0.773825	0.685858
Q02013;Q3TLW5	Aquaporin-1;Aquaporin-CHIP;Delayed early response protein 2;Water channel protein for red blood cells and kidney proximal tubule;Putative uncharacterized protein	Aqp1	>sp|Q02013|AQP1_MOUSE Aquaporin-1 OS=Mus musculus GN=Aqp1 PE=1 SV=3;>tr|Q3TLW5|Q3TLW5_MOUSE Putative uncharacterized protein OS=Mus musculus GN=Aqp1 PE=2 SV=1	17.8	28.793	269	1.28831	1.42084	1.0602	1.25645	0.182418	1.1909	1.2536	1.38422	1.27624	0.098627	1.0263	1.0547	1.58629	1.22243	0.315434
A2AQA6;Q8CFQ3;A2AQA7	Aquarius;Aquarius, isoform CRA_a;Intron-binding protein aquarius	Aqr;mCG_19186;RP23-230H3.4-001;Kiaa0560;RP23-230H3.4-004	>tr|A2AQA6|A2AQA6_MOUSE Aquarius OS=Mus musculus GN=Aqr PE=4 SV=1;>sp|Q8CFQ3|AQR_MOUSE Intron-binding protein aquarius OS=Mus musculus GN=Aqr PE=2 SV=2;>tr|A2AQA7|A2AQA7_MOUSE Aquarius OS=Mus musculus GN=Aqr PE=4 SV=1	5.8	170.29	1481	0.82481	0.911743	0.40443	0.713661	0.271307	0.97572	0.84573	0.633673	0.818374	0.172656	1.1944	0.94942	1.45539	1.19974	0.253028
Q5XJY5;Q3U4S9;Q8R1S6;Q3TDU1;Q8C0G7	Archain;Coatomer subunit delta;Delta-coat protein;Putative uncharacterized protein;Arcn1 protein	Arcn1;Copd	>sp|Q5XJY5|COPD_MOUSE Coatomer subunit delta OS=Mus musculus GN=Arcn1 PE=2 SV=2;>tr|Q3U4S9|Q3U4S9_MOUSE Putative uncharacterized protein OS=Mus musculus GN=Arcn1 PE=2 SV=1;>tr|Q8R1S6|Q8R1S6_MOUSE Arcn1 protein (Fragment) OS=Mus musculus GN=Arcn1 PE=2 SV=1;	46	57.229	511	0.815661	0.857633	0.78726	0.820185	0.0354039	0.96035	0.96682	1.07436	1.00051	0.0640355	1.1788	1.1155	1.35591	1.21674	0.124616
Q8K2K6	Arf-GAP domain and FG repeats-containing protein 1;HIV-1 Rev-binding protein homolog;Nucleoporin-like protein RIP	Agfg1;Hrb;Rip	>sp|Q8K2K6|AGFG1_MOUSE Arf-GAP domain and FG repeat-containing protein 1 OS=Mus musculus GN=Agfg1 PE=1 SV=2	12.7	58.042	561	1.03127	1.07935	0.29066	0.800427	0.442126	0.77744	0.88161	0.373846	0.677632	0.268193	0.79645	0.80816	1.47619	1.02693	0.389111
A2RSX9	Arfip1 protein	Arfip1	>tr|A2RSX9|A2RSX9_MOUSE Arfip1 protein OS=Mus musculus GN=Arfip1 PE=2 SV=1	17.9	38.416	341	1.09627	1.18465		1.14046	0.0624918	1.0266	1.0667		1.04665	0.028355	0.87236	0.71065		0.791505	0.114346
Q3UL36;Q8CIS0;Q8BVX8	Arginine and glutamate-rich protein 1	Arglu1	>sp|Q3UL36|ARGL1_MOUSE Arginine and glutamate-rich protein 1 OS=Mus musculus GN=Arglu1 PE=1 SV=2	19.6	32.887	271		0.917179	0.71159	0.814384	0.145373		1.0771	1.03444	1.05577	0.0301677		1.0051	1.60272	1.30391	0.42258
Q3TMX5;Q80ZP8;Q9CXI5;A8C1V1;E0CXA8;F6T4L3;F6USD5;F7C1S6	Arginine-rich, mutated in early stage tumors, isoform CRA_b;Putative uncharacterized protein;Armet protein;Arginine-rich protein;Mesencephalic astrocyte-derived neurotrophic factor;Protein ARMET	Armet;Manf;mCG_19507	>tr|Q3TMX5|Q3TMX5_MOUSE Arginine-rich, mutated in early stage tumors, isoform CRA_b OS=Mus musculus GN=Manf PE=2 SV=1;>tr|Q80ZP8|Q80ZP8_MOUSE Armet protein OS=Mus musculus GN=Manf PE=2 SV=1;>sp|Q9CXI5|MANF_MOUSE Mesencephalic astrocyte-derived neurotrophic	53.6	20.388	179	0.624766	0.613271	0.59732	0.611786	0.013783	1.0302	1.0132	1.15627	1.06656	0.0781575	1.5467	1.5304	1.82795	1.63502	0.167286
Q9D0I9;Q3TVC5;Q3UAZ3;REV__B7XG49	Arginine--tRNA ligase;Arginyl-tRNA synthetase, cytoplasmic;Putative uncharacterized protein	Rars	>sp|Q9D0I9|SYRC_MOUSE Arginine--tRNA ligase, cytoplasmic OS=Mus musculus GN=Rars PE=2 SV=2;>tr|Q3TVC5|Q3TVC5_MOUSE Putative uncharacterized protein (Fragment) OS=Mus musculus GN=Rars PE=2 SV=1;>tr|Q3UAZ3|Q3UAZ3_MOUSE Putative uncharacterized protein (Fragm	56.1	75.673	660	1.23612	1.15484	1.4717	1.28756	0.164571	0.9624	0.96084	0.981065	0.968102	0.0112539	0.81968	0.79065	0.715154	0.775161	0.0539568
P16460;Q3UEJ7;Q3UJ34;J3QNG0	Argininosuccinate synthase;Citrulline--aspartate ligase	Ass;Ass1;mCG_19004;RP23-442G9.2-001	>sp|P16460|ASSY_MOUSE Argininosuccinate synthase OS=Mus musculus GN=Ass1 PE=1 SV=1;>tr|Q3UEJ7|Q3UEJ7_MOUSE Argininosuccinate synthase B OS=Mus musculus GN=Ass1 PE=2 SV=1;>tr|Q3UJ34|Q3UJ34_MOUSE Argininosuccinate synthase C OS=Mus musculus GN=Ass1 PE=2 SV=1	57	46.584	412	0.851354	0.879817	0.83423	0.855134	0.0230274	0.72492	0.76994	0.7303	0.74172	0.0245868	0.84296	0.8532	0.834098	0.843419	0.00955932
Q9D7A8	Armadillo repeat-containing protein 1	Armc1	>sp|Q9D7A8|ARMC1_MOUSE Armadillo repeat-containing protein 1 OS=Mus musculus GN=Armc1 PE=2 SV=1	11	31.246	282	1.05472	0.841184	0.75513	0.883678	0.154249	0.93346	0.88333	1.0707	0.962496	0.0970002	1.0417	1.0942	1.43843	1.19144	0.215504
Q9D0L7;D3Z5T2	Armadillo repeat-containing protein 10;Putative uncharacterized protein Armc10	Armc10	>sp|Q9D0L7|ARM10_MOUSE Armadillo repeat-containing protein 10 OS=Mus musculus GN=Armc10 PE=1 SV=1;>tr|D3Z5T2|D3Z5T2_MOUSE Armadillo repeat-containing protein 10 OS=Mus musculus GN=Armc10 PE=4 SV=1	8.2	33.31	306	1.34284		0.85772	1.10028	0.343032	1.3092		1.96781	1.6385	0.465705	0.99096		2.43339	1.71217	1.01995
Q8BNU0;D3Z3J0	Armadillo repeat-containing protein 6	Armc6	>sp|Q8BNU0|ARMC6_MOUSE Armadillo repeat-containing protein 6 OS=Mus musculus GN=Armc6 PE=2 SV=1	25.6	50.683	468	0.871612	0.967492	0.7723	0.870468	0.0976012	0.82834	0.93278	0.81586	0.858993	0.064205	0.97018	0.97186	1.06164	1.00123	0.0523255
G3X920;Q9DBR3	Armadillo repeat-containing protein 8	Armc8	>tr|G3X920|G3X920_MOUSE Armadillo repeat containing 8, isoform CRA_b OS=Mus musculus GN=Armc8 PE=4 SV=1;>sp|Q9DBR3|ARMC8_MOUSE Armadillo repeat-containing protein 8 OS=Mus musculus GN=Armc8 PE=1 SV=2	3.4	75.401	673	0.871916			0.871916	NA	0.7689			0.7689	NA	1.1821			1.1821	NA
Q91Z25;Q3TCE7;Q9WV32;Q3U094;Q3TBA2;F6VVE6;F6THG2;D3Z6S0;Q9R0Q6	Arpc1b protein;Putative uncharacterized protein;Actin-related protein 2/3 complex subunit 1B;Arp2/3 complex 41 kDa subunit;p41-ARC	Arpc1b	>tr|Q91Z25|Q91Z25_MOUSE Arpc1b protein OS=Mus musculus GN=Arpc1b PE=2 SV=1;>tr|Q3TCE7|Q3TCE7_MOUSE Putative uncharacterized protein OS=Mus musculus GN=Arpc1b PE=2 SV=1;>sp|Q9WV32|ARC1B_MOUSE Actin-related protein 2/3 complex subunit 1B OS=Mus musculus GN=A	61.2	41.498	376	0.848896	0.830841	0.81566	0.831799	0.0166389	0.92492	0.91389	0.880592	0.906467	0.0230775	1.071	1.0505	1.0931	1.07153	0.0213046
O54984;Q8VEI6;Q8C1Q1	Arsenical pump-driving ATPase;Arsenite-stimulated ATPase;ATPase Asna1;Asna1 protein;Putative uncharacterized protein	Arsa;Asna1	>sp|O54984|ASNA_MOUSE ATPase Asna1 OS=Mus musculus GN=Asna1 PE=1 SV=2;>tr|Q8VEI6|Q8VEI6_MOUSE Asna1 protein OS=Mus musculus GN=Asna1 PE=2 SV=1;>tr|Q8C1Q1|Q8C1Q1_MOUSE Putative uncharacterized protein OS=Mus musculus GN=Asna1 PE=2 SV=1	21	38.822	348	0.910581	0.853825	0.80265	0.855685	0.0539895	0.9713	0.95839	0.963855	0.964515	0.00648024	0.99398	1.0204	1.28008	1.09815	0.158107
Q99MR6	Arsenite-resistance protein 2;Serrate RNA effector molecule homolog	Ars2;Asr2;Srrt	>sp|Q99MR6|SRRT_MOUSE Serrate RNA effector molecule homolog OS=Mus musculus GN=Srrt PE=1 SV=1	12.2	100.45	875	0.92285	0.878889	0.51502	0.772253	0.223852	1.0974	0.91661	0.681524	0.898511	0.208528	1.2135	1.0907	0.891345	1.06518	0.162586
Q8BLF1	Arylacetamide deacetylase-like 1;Chlorpyrifos oxon-binding protein;Neutral cholesterol ester hydrolase 1	Aadacl1;Kiaa1363;Nceh1	>sp|Q8BLF1|NCEH1_MOUSE Neutral cholesterol ester hydrolase 1 OS=Mus musculus GN=Nceh1 PE=1 SV=1	16.4	45.739	408			1.6839	1.6839	NA			2.16399	2.16399	NA			1.39528	1.39528	NA
H7BX95;Q6PDM2;F7AI47;F6QXN3	ASF/SF2;Splicing factor, arginine/serine-rich 1	Sfrs1	>tr|H7BX95|H7BX95_MOUSE Serine/arginine-rich-splicing factor 1 OS=Mus musculus GN=Srsf1 PE=4 SV=1;>sp|Q6PDM2|SRSF1_MOUSE Serine/arginine-rich splicing factor 1 OS=Mus musculus GN=Srsf1 PE=1 SV=3	61.3	28.329	253	0.964972	0.965344	0.98917	0.973162	0.0138647	1.0943	1.0887	0.861104	1.0147	0.133049	1.1056	1.1138	0.880359	1.03325	0.132473
Q91X20;Q3UJ62;Q3UJY9;Q3UKZ9;E9PU93;D3YYA0;D6RI55	ASH2-like protein;Set1/Ash2 histone methyltransferase complex subunit ASH2;Putative uncharacterized protein;Putative uncharacterized protein Ash2l	Ash2l	>sp|Q91X20|ASH2L_MOUSE Set1/Ash2 histone methyltransferase complex subunit ASH2 OS=Mus musculus GN=Ash2l PE=1 SV=1;>tr|Q3UJ62|Q3UJ62_MOUSE Putative uncharacterized protein (Fragment) OS=Mus musculus GN=Ash2l PE=2 SV=1;>tr|Q3UJY9|Q3UJY9_MOUSE Putative uncha	10.3	68.249	623	1.23178	1.03243	0.39507	0.886428	0.437047	0.93529	1.0484	0.972952	0.985547	0.0575973	0.75352	1.1561	1.40398	1.10453	0.328283
C6EQJ5;E9QMV2;Q4KML4	ASL1/3110003A17Rik fusion protein;UPF0727 protein C6orf115 homolog		>tr|C6EQJ5|C6EQJ5_MOUSE ASL1/3110003A17Rik fusion protein OS=Mus musculus GN=3110003A17Rik PE=4 SV=1;>tr|E9QMV2|E9QMV2_MOUSE Protein 3110003A17Rik OS=Mus musculus GN=3110003A17Rik PE=4 SV=1;>sp|Q4KML4|ABRAL_MOUSE Costars family protein ABRACL OS=Mus muscul	58	9.0303	81	1.0186	0.969838	0.56005	0.849496	0.25185	1.1415	1.1976	1.26033	1.19981	0.0594482	1.0781	1.1268	3.11245	1.77245	1.16073
Q61024;Q3TIA9;Q3TV20;D3Z0C2;D3YYR0;D3Z028	Asparagine synthetase [glutamine-hydrolyzing];Glutamine-dependent asparagine synthetase;Putative uncharacterized protein	Asns	>sp|Q61024|ASNS_MOUSE Asparagine synthetase [glutamine-hydrolyzing] OS=Mus musculus GN=Asns PE=2 SV=3;>tr|Q3TIA9|Q3TIA9_MOUSE Asparagine synthetase OS=Mus musculus GN=Asns PE=2 SV=1;>tr|Q3TV20|Q3TV20_MOUSE Asparagine synthetase OS=Mus musculus GN=Asns PE=2	52	64.282	561	1.28123	1.31966	1.5806	1.39383	0.162885	1.0943	1.15	1.15435	1.13288	0.0334842	0.84493	0.85061	0.639754	0.778431	0.120131
Q8BP47	Asparagine--tRNA ligase;Asparaginyl-tRNA synthetase, cytoplasmic	Nars	>sp|Q8BP47|SYNC_MOUSE Asparagine--tRNA ligase, cytoplasmic OS=Mus musculus GN=Nars PE=1 SV=2	47.9	64.279	559	1.26142	1.28659	1.1494	1.23247	0.0730314	0.95188	1.0427	0.957396	0.983992	0.0509174	0.81014	0.78897	0.782656	0.793922	0.0143955
P05201;F7ALS6	Aspartate aminotransferase, cytoplasmic;Glutamate oxaloacetate transaminase 1;Transaminase A	Got1	>sp|P05201|AATC_MOUSE Aspartate aminotransferase, cytoplasmic OS=Mus musculus GN=Got1 PE=1 SV=3	65.4	46.247	413	1.47421	1.5472	1.5376	1.51967	0.0396608	1.0825	1.1217	1.29761	1.16727	0.114564	0.75107	0.74106	0.809389	0.767173	0.0369011
P05202	Aspartate aminotransferase, mitochondrial;Fatty acid-binding protein;Glutamate oxaloacetate transaminase 2;Plasma membrane-associated fatty acid-binding protein;Transaminase A	Got2;Got-2	>sp|P05202|AATM_MOUSE Aspartate aminotransferase, mitochondrial OS=Mus musculus GN=Got2 PE=1 SV=1	54	47.411	430	1.33556	1.36227	2.282	1.65994	0.538883	1.1392	1.208	1.53053	1.29258	0.208923	0.85122	0.85472	0.701607	0.802516	0.0874072
A2AL84;Q8BSY0;A2AL85;Q8BQK0;Q9EQ66;Q8CBM2;A2AL81;Q9EQ65;Q3TU40;Q91WG6;Q9EQ67;A2AL78;Q8CH79;Q6P8S1;A2AL79;A2AL83;A2AL75;Q920F9;A2AL76;Q920F8;A2AL74;Q920F7;Q9D7J8;Q9CR06;Q9EQ64;A2AL77;Q9EQ62;Q9EQ63;A2AL71	Aspartate-beta-hydroxylase;Aspartate-beta-hydroxylase, isoform CRA_c;Aspartate beta-hydroxylase;Aspartyl/asparaginyl beta-hydroxylase;Peptide-aspartate beta-dioxygenase;Putative uncharacterized protein;Aspartly beta-hydroxylase	Asph;mCG_124817;RP23-152A20.3-001;RP23-152A20.3-002;ASPH;RP23-152A20.3-003	>tr|A2AL84|A2AL84_MOUSE Aspartate-beta-hydroxylase OS=Mus musculus GN=Asph PE=4 SV=1;>sp|Q8BSY0|ASPH_MOUSE Aspartyl/asparaginyl beta-hydroxylase OS=Mus musculus GN=Asph PE=2 SV=1;>tr|A2AL85|A2AL85_MOUSE Aspartate-beta-hydroxylase OS=Mus musculus GN=Asph PE	21.5	83.041	741	1.99354	2.26644	1.1399	1.79996	0.58769	2.2716	2.8221	1.91979	2.33783	0.454786	1.3106	1.3261	1.61901	1.41857	0.173761
P28658;Q3TKP3;Q3TCF4;Q8BWX1;Q925D8	Ataxin-10;Brain protein E46;Spinocerebellar ataxia type 10 protein homolog;Putative uncharacterized protein	Atxn10;Sca10	>sp|P28658|ATX10_MOUSE Ataxin-10 OS=Mus musculus GN=Atxn10 PE=1 SV=2;>tr|Q3TKP3|Q3TKP3_MOUSE Putative uncharacterized protein OS=Mus musculus GN=Atxn10 PE=2 SV=1;>tr|Q3TCF4|Q3TCF4_MOUSE Putative uncharacterized protein OS=Mus musculus GN=Atxn10 PE=2 SV=1;>	51.4	53.706	475	0.931966	0.923788	0.77821	0.877988	0.086507	0.95742	0.96485	0.910167	0.944146	0.0296602	1.0339	1.0562	1.2553	1.11513	0.121901
Q7TQH0;Q3TGG2;Q3TYH7;E9Q5Q0;Q8CG70	Ataxin-2-like protein;Putative uncharacterized protein	A2lp;Atxn2l	>sp|Q7TQH0|ATX2L_MOUSE Ataxin-2-like protein OS=Mus musculus GN=Atxn2l PE=1 SV=1;>tr|Q3TGG2|Q3TGG2_MOUSE Ataxin-2-like protein OS=Mus musculus GN=Atxn2l PE=2 SV=1;>tr|Q3TYH7|Q3TYH7_MOUSE Putative uncharacterized protein OS=Mus musculus GN=Atxn2l PE=2 SV=1;	4.1	110.65	1049	1.11177	1.82842		1.47009	0.506752	0.92214	0.91941		0.920775	0.0019304	0.92089	0.75563		0.83826	0.116856
Q91YH5;E9PYT3	Atlastin-3	Atl3	>sp|Q91YH5|ATLA3_MOUSE Atlastin-3 OS=Mus musculus GN=Atl3 PE=2 SV=1;>tr|E9PYT3|E9PYT3_MOUSE Atlastin-3 OS=Mus musculus GN=Atl3 PE=4 SV=1	19.2	60.574	541	1.73464	1.6219	1.2219	1.52615	0.269446	1.4866	1.7247	1.79659	1.6693	0.162252	1.0945	1.0987	1.63284	1.27535	0.309605
Q3V117;A2A4H2;Q91V92;Q3TED3;Q3UEA1;Q8VDM8;Q3TS02;Q3UVY4;Q99K05;Q6P063	ATP citrate lyase;Putative uncharacterized protein;ATP citrate lyase, isoform CRA_b;ATP-citrate (pro-S-)-lyase;ATP-citrate synthase;Citrate cleavage enzyme;Acly protein	Acly;RP23-392I3.9-005;mCG_20527;RP23-392I3.9-001	>tr|Q3V117|Q3V117_MOUSE ATP citrate lyase OS=Mus musculus GN=Acly PE=2 SV=1;>tr|A2A4H2|A2A4H2_MOUSE ATP citrate lyase OS=Mus musculus GN=Acly PE=4 SV=1;>sp|Q91V92|ACLY_MOUSE ATP-citrate synthase OS=Mus musculus GN=Acly PE=1 SV=1;>tr|Q3TED3|Q3TED3_MOUSE Put	46.3	120.79	1101	1.00666	0.996314	1.3861	1.12969	0.222116	1.2088	1.1369	0.985125	1.11027	0.11419	1.1421	1.1024	0.794281	1.01293	0.19039
Q3UD06;Q91VR2;Q9D9D7;Q8C2Q8;Q9ERA8;A2AKU9;A2AKV3;A2AKV2;A2AKV1;A2AKV0;Q9Z1F5	ATP synthase gamma chain;ATP synthase subunit gamma, mitochondrial;F-ATPase gamma subunit;ATP synthase, H+ transporting, mitochondrial F1 complex, gamma polypeptide 1	Atp5c1;RP23-119N4.1-001;RP23-119N4.1-003;RP23-119N4.1-002;RP23-119N4.1-005;RP23-119N4.1-007;RP23-119N4.1-004	>tr|Q3UD06|Q3UD06_MOUSE ATP synthase gamma chain OS=Mus musculus GN=Atp5c1 PE=2 SV=1;>sp|Q91VR2|ATPG_MOUSE ATP synthase subunit gamma, mitochondrial OS=Mus musculus GN=Atp5c1 PE=1 SV=1;>tr|Q9D9D7|Q9D9D7_MOUSE ATP synthase gamma chain OS=Mus musculus GN=Atp	47	32.886	298	1.49105	1.41311	1.1252	1.34312	0.192704	1.4181	1.5196	1.35292	1.43021	0.0839952	1.0143	1.0739	0.934754	1.00765	0.0698108
A3R404;P03930;Q7JCZ0	ATP synthase protein 8;A6L;F-ATPase subunit 8	ATP8;mt-Atp6;mt-Atp8;Atp8;Mtatp8;ATPase 8;ATPase8	>tr|A3R404|A3R404_MOUSE ATP synthase protein 8 OS=Mus musculus GN=mt-Atp8 PE=3 SV=1;>sp|P03930|ATP8_MOUSE ATP synthase protein 8 OS=Mus musculus GN=Mtatp8 PE=1 SV=1;>tr|Q7JCZ0|Q7JCZ0_MOUSE ATP synthase protein 8 OS=Mus musculus GN=mt-Atp8 PE=3 SV=1	50.7	7.8143	67	2.55395	2.15262	1.0099	1.90549	0.801142	2.0291	1.8696	2.10584	2.00151	0.120512	0.90418	0.93038	1.0633	0.965953	0.0853153
Q03265;D3Z6F5;Q3U452;D6RJ16;REV__B2RUA8;REV__Q6S5J6;REV__Q5U463;REV__P54729;REV__Q3UYM1;REV__A0JLP6;REV__A0PJ90;REV__Q3UXZ6	ATP synthase subunit alpha, mitochondrial;ATP synthase, H+ transporting, mitochondrial F1 complex, alpha subunit, isoform 1, isoform CRA_e;Putative uncharacterized protein Atp5a1	Atp5a1;mCG_18273	>sp|Q03265|ATPA_MOUSE ATP synthase subunit alpha, mitochondrial OS=Mus musculus GN=Atp5a1 PE=1 SV=1;>tr|D3Z6F5|D3Z6F5_MOUSE ATP synthase subunit alpha OS=Mus musculus GN=Atp5a1 PE=3 SV=1	68.4	59.752	553	1.35764	1.32675	1.9755	1.5533	0.365963	1.174	1.1954	1.38152	1.25031	0.114137	0.93886	0.94432	0.552425	0.811868	0.224701
P56480	ATP synthase subunit beta, mitochondrial	Atp5b	>sp|P56480|ATPB_MOUSE ATP synthase subunit beta, mitochondrial OS=Mus musculus GN=Atp5b PE=1 SV=2	76.6	56.3	529	1.4618	1.45467	1.5556	1.49069	0.0563269	1.2587	1.2761	1.31645	1.28375	0.029624	0.88255	0.8857	0.590493	0.786248	0.169536
Q9DCX2;G3X9L6;B1ASE2;D3Z1B2	ATP synthase subunit d, mitochondrial;ATP synthase, H+ transporting, mitochondrial F0 complex, subunit d	Atp5h;RP23-380B14.2-007	>sp|Q9DCX2|ATP5H_MOUSE ATP synthase subunit d, mitochondrial OS=Mus musculus GN=Atp5h PE=1 SV=3;>tr|G3X9L6|G3X9L6_MOUSE MCG55033 OS=Mus musculus GN=Gm10250 PE=4 SV=1;>tr|B1ASE2|B1ASE2_MOUSE ATP synthase subunit d, mitochondrial (Fragment) OS=Mus musculus G	87.6	18.749	161	1.69256	1.67269	0.20784	1.19103	0.851526	1.7048	1.7377	0.0363875	1.15963	0.972895	1.0018	1.0034	0.177148	0.727449	0.476576
Q06185;Q5EBI8;Q8BTB6	ATP synthase subunit e, mitochondrial;ATP synthase, H+ transporting, mitochondrial F1F0 complex, subunit e	Atp5i;Atp5k;Lfm1;Lfm-1	>sp|Q06185|ATP5I_MOUSE ATP synthase subunit e, mitochondrial OS=Mus musculus GN=Atp5i PE=1 SV=2;>tr|Q5EBI8|Q5EBI8_MOUSE ATP synthase, H+ transporting, mitochondrial F1F0 complex, subunit e OS=Mus musculus GN=Atp5k PE=2 SV=1	85.9	8.2355	71	1.63693	1.6095	0.76205	1.33616	0.497383	1.5964	1.5687	1.20582	1.45697	0.217945	1.0056	1.0372	1.2368	1.0932	0.125359
P56382;Q545F5;Q6VEU5	ATP synthase subunit epsilon, mitochondrial;ATP synthase, H+ transporting, mitochondrial F1 complex, epsilon subunit;ATP synthase, H+ transporting, mitochondrial F1 complex, epsilon subunit, isoform CRA_a;Putative uncharacterized protein;H+ transporting F1 ATP synthase epsilon subunit	Atp5e;mCG_9961;RP23-59M10.5-001	>sp|P56382|ATP5E_MOUSE ATP synthase subunit epsilon, mitochondrial OS=Mus musculus GN=Atp5e PE=2 SV=2;>tr|Q545F5|Q545F5_MOUSE ATP synthase, H+ transporting, mitochondrial F1 complex, epsilon subunit OS=Mus musculus GN=Atp5e PE=2 SV=1;>tr|Q6VEU5|Q6VEU5_MOUS	73.1	5.8378	52	1.6218	1.57891	0.96971	1.39014	0.364732	1.7986	1.7301	1.57446	1.70105	0.114861	1.0701	1.0148	1.04066	1.04185	0.0276693
P56135;F8WHP8	ATP synthase subunit f, mitochondrial	Atp5j2	>sp|P56135|ATPK_MOUSE ATP synthase subunit f, mitochondrial OS=Mus musculus GN=Atp5j2 PE=1 SV=3;>tr|F8WHP8|F8WHP8_MOUSE ATP synthase subunit f, mitochondrial OS=Mus musculus GN=Atp5j2 PE=4 SV=1	53.4	10.344	88	1.67788	1.5794	0.82118	1.35949	0.468782	1.4124	1.4024	1.84631	1.5537	0.253456	0.82908	0.87175	1.53728	1.07937	0.397135
Q9CPQ8;Q9CQY3;Q9D037;F2Z452;J3QNM7	ATP synthase subunit g, mitochondrial;Putative uncharacterized protein	Atp5l	>sp|Q9CPQ8|ATP5L_MOUSE ATP synthase subunit g, mitochondrial OS=Mus musculus GN=Atp5l PE=1 SV=1;>tr|Q9CQY3|Q9CQY3_MOUSE Putative uncharacterized protein OS=Mus musculus GN=Atp5l PE=2 SV=1;>tr|Q9D037|Q9D037_MOUSE Putative uncharacterized protein OS=Mus musc	55.3	11.424	103	1.95236	1.97029	0.97593	1.63286	0.568989	1.6883	1.5295	1.98468	1.73416	0.231028	0.79158	0.80946	2.03795	1.213	0.714484
Q9DB20;Q3TF25;Q3THG0;F6XVM5;F7D3P8	ATP synthase subunit O, mitochondrial;Oligomycin sensitivity conferral protein;ATP synthase	Atp5o;D12Wsu28e	>sp|Q9DB20|ATPO_MOUSE ATP synthase subunit O, mitochondrial OS=Mus musculus GN=Atp5o PE=1 SV=1;>tr|Q3TF25|Q3TF25_MOUSE Putative uncharacterized protein OS=Mus musculus GN=Atp5o PE=2 SV=1;>tr|Q3THG0|Q3THG0_MOUSE Putative uncharacterized protein OS=Mus muscu	76.5	23.363	213	1.48153	1.33808	1.1305	1.3167	0.176486	1.5037	1.3949	1.11561	1.33807	0.200189	0.90831	0.87439	0.95229	0.911663	0.0390582
Q5I0W0;Q9CQQ7;Q3TJD4;Q3UF04;Q64218	ATP synthase, H+ transporting, mitochondrial F0 complex, subunit b, isoform 1;ATP synthase, H+ transporting, mitochondrial F0 complex, subunit b, isoform 1, isoform CRA_a;Putative uncharacterized protein;ATP synthase subunit b, mitochondrial	Atp5f1;mCG_10745	>tr|Q5I0W0|Q5I0W0_MOUSE ATP synthase, H+ transporting, mitochondrial F0 complex, subunit b, isoform 1 OS=Mus musculus GN=Atp5f1 PE=2 SV=1;>sp|Q9CQQ7|AT5F1_MOUSE ATP synthase subunit b, mitochondrial OS=Mus musculus GN=Atp5f1 PE=1 SV=1;>tr|Q3TJD4|Q3TJD4_MOU	44.5	28.948	256	1.57619	1.51201	1.0452	1.3778	0.289824	1.5751	1.4565	1.50584	1.51248	0.059578	0.99468	0.98148	1.85836	1.27817	0.502497
Q4FK74;Q9D0J2;Q9D3D9;Q9DCZ0	ATP synthase, H+ transporting, mitochondrial F1 complex, delta subunit, isoform CRA_c;Atp5d protein;Putative uncharacterized protein;ATP synthase subunit delta, mitochondrial;F-ATPase delta subunit	Atp5d;mCG_13414	>tr|Q4FK74|Q4FK74_MOUSE ATP synthase, H+ transporting, mitochondrial F1 complex, delta subunit, isoform CRA_c OS=Mus musculus GN=Atp5d PE=2 SV=1;>tr|Q9D0J2|Q9D0J2_MOUSE Putative uncharacterized protein OS=Mus musculus GN=Atp5d PE=2 SV=1;>sp|Q9D3D9|ATPD_MOU	17.3	17.6	168		1.32935	1.3323	1.33082	0.00208929		1.3031	0.942329	1.12271	0.255103		0.9592	0.815129	0.887164	0.101874
Q8CFV9	ATP:riboflavin 5-phosphotransferase;Flavokinase;KOI-4;Riboflavin kinase	Rfk	>sp|Q8CFV9|RIFK_MOUSE Riboflavin kinase OS=Mus musculus GN=Rfk PE=2 SV=2	51.6	17.437	155		0.893096		0.893096	NA		1.2083		1.2083	NA		1.2115		1.2115	NA
G5E829;Q8K314;D5L240;F8WHB1;Q3UHJ3;Q9R0K7;Q3UHH0;Q0VF55;D1FNM9;Q6Q477;A2ALL9;E9Q828;H2BL43;D1FNM8;F7AAP4;Q8C048;Q32ME1;Q0VF54;Q05CJ5;Q3TDJ2;Q3TC38;Q6PG79;Q3TSK3;Q6DIB8;Q3UPA8	Atp2b1 protein	Atp2b1	>tr|G5E829|G5E829_MOUSE MCG13663, isoform CRA_a OS=Mus musculus GN=Atp2b1 PE=3 SV=1;>tr|Q8K314|Q8K314_MOUSE Atp2b1 protein (Fragment) OS=Mus musculus GN=Atp2b1 PE=2 SV=1	14.1	134.75	1220	1.19101	1.02555	0.64172	0.95276	0.281788	1.4109	1.3806	0.918611	1.2367	0.275893	1.291	1.3059	2.01849	1.53846	0.415782
Q6DI68;A2AQC3;O70228;Q505G9;Q8C288;Q8C4G3	Atp9a protein;ATPase, class II, type 9A;ATPase class II type 9A;Probable phospholipid-transporting ATPase IIA;ATPase, class II, type 9A, isoform CRA_c;Putative uncharacterized protein	Atp9a;RP23-156F1.1-002;mCG_20648;RP23-156F1.1-003;RP23-156F1.1-001	>tr|Q6DI68|Q6DI68_MOUSE Atp9a protein (Fragment) OS=Mus musculus GN=Atp9a PE=2 SV=1;>tr|A2AQC3|A2AQC3_MOUSE ATPase, class II, type 9A OS=Mus musculus GN=Atp9a PE=4 SV=1;>sp|O70228|ATP9A_MOUSE Probable phospholipid-transporting ATPase IIA OS=Mus musculus GN	0.9	124.56	1106		1.06614		1.06614	NA		1.1907		1.1907	NA		1.0163		1.0163	NA
Q148W0	ATPase class I type 8B member 1;Probable phospholipid-transporting ATPase IC	Atp8b1	>sp|Q148W0|AT8B1_MOUSE Probable phospholipid-transporting ATPase IC OS=Mus musculus GN=Atp8b1 PE=2 SV=2	1.9	143.8	1251		1.16318		1.16318	NA		1.2032		1.2032	NA		1.0273		1.0273	NA
Q9D5T0;Q9D9C1	ATPase family AAA domain-containing protein 1;Putative uncharacterized protein	Atad1	>sp|Q9D5T0|ATAD1_MOUSE ATPase family AAA domain-containing protein 1 OS=Mus musculus GN=Atad1 PE=1 SV=1;>tr|Q9D9C1|Q9D9C1_MOUSE Putative uncharacterized protein (Fragment) OS=Mus musculus GN=Atad1 PE=2 SV=2	45.2	40.744	361	1.63193	1.55366	0.93118	1.37226	0.383985	1.8555	1.7159	1.50609	1.6925	0.175876	1.0472	1.0577	1.9639	1.35627	0.526254
G3X963;Q8CDM1;Q6IQY4;Q9CSS4;Q8K282	ATPase family AAA domain-containing protein 2;Atad2 protein	Atad2	>tr|G3X963|G3X963_MOUSE ATPase family AAA domain-containing protein 2 OS=Mus musculus GN=Atad2 PE=3 SV=1;>sp|Q8CDM1|ATAD2_MOUSE ATPase family AAA domain-containing protein 2 OS=Mus musculus GN=Atad2 PE=1 SV=1;>tr|Q6IQY4|Q6IQY4_MOUSE Atad2 protein (Fragment	2.6	155.28	1364			1.2925	1.2925	NA			1.21043	1.21043	NA			0.792581	0.792581	NA
O35143;E9PV44;Q8BTA7	ATPase inhibitor, mitochondrial;Inhibitor of F(1)F(o)-ATPase;ATPase inhibitory factor 1, isoform CRA_a;Putative uncharacterized protein	Atpi;Atpif1;If1;mCG_16260	>sp|O35143|ATIF1_MOUSE ATPase inhibitor, mitochondrial OS=Mus musculus GN=Atpif1 PE=2 SV=2;>tr|E9PV44|E9PV44_MOUSE ATPase inhibitor, mitochondrial OS=Mus musculus GN=Atpif1 PE=4 SV=1;>tr|Q8BTA7|Q8BTA7_MOUSE ATPase inhibitory factor 1, isoform CRA_a OS=Mus	32.1	12.159	106	1.27897	1.36104	1.3353	1.3251	0.0419769	1.2848	1.4434	1.51888	1.41569	0.119474	1.0742	1.162	1.19936	1.14519	0.0642504
Q5DTI2;O55143;J3KMM5;O54994;Q8R429;Q64518;E9Q559;B1ATS5;Q3U1K2;Q8R0X5;B1ATS4;Q8C213;Q3V1C4	ATPase, Ca++ transporting, cardiac muscle, slow twitch 2, isoform CRA_b;MKIAA4195 protein;Calcium pump 2;Calcium-transporting ATPase sarcoplasmic reticulum type, slow twitch skeletal muscle isoform;Endoplasmic reticulum class 1/2 Ca(2+) ATPase;Sarcoplasmic/endoplasmic reticulum calcium ATPase 2;Sarcoplasmic reticulum Ca2+-ATPase	Atp2a2;mCG_12168;mKIAA4195;SERCA2	>tr|Q5DTI2|Q5DTI2_MOUSE ATPase, Ca++ transporting, cardiac muscle, slow twitch 2, isoform CRA_b (Fragment) OS=Mus musculus GN=Atp2a2 PE=2 SV=1;>sp|O55143|AT2A2_MOUSE Sarcoplasmic/endoplasmic reticulum calcium ATPase 2 OS=Mus musculus GN=Atp2a2 PE=1 SV=2;>t	28.2	116.6	1061	1.97879	1.91806	1.2049	1.70058	0.430346	2.2986	2.2623	1.69944	2.08678	0.335938	1.3006	1.2802	1.34942	1.31007	0.0355682
Q5HZY7;Q9CR51;Q3U7E0	ATPase, H+ transporting, lysosomal V1 subunit G1;G1 isoform of V-ATPase subunit;MCG20078, isoform CRA_d;Putative uncharacterized protein;Vacuolar proton pump subunit G 1;V-ATPase 13 kDa subunit 1;V-type proton ATPase subunit G 1	Atp6g1;Atp6v1g1;mCG_20078	>tr|Q5HZY7|Q5HZY7_MOUSE ATPase, H+ transporting, lysosomal V1 subunit G1 OS=Mus musculus GN=Atp6v1g1 PE=2 SV=1;>sp|Q9CR51|VATG1_MOUSE V-type proton ATPase subunit G 1 OS=Mus musculus GN=Atp6v1g1 PE=2 SV=3;>tr|Q3U7E0|Q3U7E0_MOUSE Putative uncharacterized pr	47.5	13.724	118	1.07247	0.95429	0.91813	0.981629	0.0807187	0.95517	0.88909	0.919625	0.921295	0.0330716	0.84054	0.84051	1.04014	0.907063	0.115247
Q9DC29	ATP-binding cassette sub-family B member 6, mitochondrial	Abcb6	>sp|Q9DC29|ABCB6_MOUSE ATP-binding cassette sub-family B member 6, mitochondrial OS=Mus musculus GN=Abcb6 PE=1 SV=1	3.3	93.769	842		2.43309	2.1429	2.288	0.205195		0.48745	1.2036	0.845526	0.506395		0.18367	0.825832	0.504751	0.454077
Q61102	ATP-binding cassette sub-family B member 7, mitochondrial;ATP-binding cassette transporter 7	Abc7;Abcb7	>sp|Q61102|ABCB7_MOUSE ATP-binding cassette sub-family B member 7, mitochondrial OS=Mus musculus GN=Abcb7 PE=1 SV=3	5.5	82.58	752			0.7875	0.7875	NA			1.63249	1.63249	NA			2.06037	2.06037	NA
P61222;Q3TIU8;Q3UHY8;Q3TJM9;Q6NXX7;Q8C2N8	ATP-binding cassette sub-family E member 1;Ribonuclease 4 inhibitor;RNase L inhibitor;Putative uncharacterized protein;ATP-binding cassette, sub-family E (OABP), member 1;Abce1 protein	Abce1;Rli;mCG_7994	>sp|P61222|ABCE1_MOUSE ATP-binding cassette sub-family E member 1 OS=Mus musculus GN=Abce1 PE=2 SV=1;>tr|Q3TIU8|Q3TIU8_MOUSE Putative uncharacterized protein OS=Mus musculus GN=Abce1 PE=2 SV=1;>tr|Q3UHY8|Q3UHY8_MOUSE ATP-binding cassette, sub-family E (OAB	53.6	67.314	599	0.924129	0.89662	1.0392	0.953316	0.0756386	0.91442	0.91308	0.947508	0.925003	0.0195017	0.9909	0.96712	0.839772	0.932597	0.0812639
Q6P542;Q5RL55;Q3U6P1;A1A4B8;Q99K92	ATP-binding cassette sub-family F member 1;ATP-binding cassette, sub-family F (GCN20), member 1	Abcf1	>sp|Q6P542|ABCF1_MOUSE ATP-binding cassette sub-family F member 1 OS=Mus musculus GN=Abcf1 PE=1 SV=1;>tr|Q5RL55|Q5RL55_MOUSE ATP-binding cassette, sub-family F (GCN20), member 1 OS=Mus musculus GN=Abcf1 PE=2 SV=1	12.3	94.944	837	1.11659	1.31524	0.53114	0.987657	0.40764	1.3123	1.3167	1.13259	1.25386	0.105047	1.2384	1.1849	2.16722	1.53017	0.552348
Q8K268	ATP-binding cassette sub-family F member 3	Abcf3	>sp|Q8K268|ABCF3_MOUSE ATP-binding cassette sub-family F member 3 OS=Mus musculus GN=Abcf3 PE=1 SV=1	9	79.864	709	0.975134	1.00071	0.35714	0.777662	0.364407	0.96186	0.73577	1.09104	0.929555	0.179823	0.96907	0.90106	2.5481	1.47274	0.931904
B2RUR3;P06795;P21447;P21440;Q3UMH0	ATP-binding cassette, sub-family B (MDR/TAP), member 1B;MCG1177;ATP-binding cassette sub-family B member 1;Multidrug resistance protein 1;P-glycoprotein 1;ATP-binding cassette sub-family B member 1A;MDR1A;Multidrug resistance protein 3;P-glycoprotein 3	Abcb1b;mCG_1177;Abcb1;Mdr1;Mdr1b;Pgy1;Pgy1-1;Abcb1a;Abcb4;Mdr1a;Mdr3;Pgy3;Pgy-3	>tr|B2RUR3|B2RUR3_MOUSE ATP-binding cassette, sub-family B (MDR/TAP), member 1B OS=Mus musculus GN=Abcb1b PE=2 SV=1;>sp|P06795|MDR1B_MOUSE Multidrug resistance protein 1B OS=Mus musculus GN=Abcb1b PE=1 SV=1;>sp|P21447|MDR1A_MOUSE Multidrug resistance prote	4.8	140.99	1276	1.15702	1.2451		1.20106	0.0622808	1.6113	1.8239		1.7176	0.150331	1.5444	1.3609		1.45265	0.129754
A5D6P3;O35379;Q8C7V6;E9Q1I5;Q3UDM1;Q8BRD0;Q9JL41	ATP-binding cassette, sub-family C (CFTR/MRP), member 1;ATP-binding cassette sub-family C member 1;Leukotriene C(4) transporter;Multidrug resistance-associated protein 1;Putative uncharacterized protein	Abcc1;mCG_129803;Abcc1a;Abcc1b;Mdrap;Mrp	>tr|A5D6P3|A5D6P3_MOUSE ATP-binding cassette, sub-family C (CFTR/MRP), member 1 OS=Mus musculus GN=Abcc1 PE=2 SV=1;>sp|O35379|MRP1_MOUSE Multidrug resistance-associated protein 1 OS=Mus musculus GN=Abcc1 PE=1 SV=1;>tr|Q8C7V6|Q8C7V6_MOUSE Putative uncharact	10.5	171.18	1528	1.92838	2.14569	0.75552	1.60986	0.74782	1.7939	2.5203	1.52283	1.94568	0.515763	1.1692	1.2642	2.07943	1.50428	0.50036
B9EKC2;E9Q236;Q3TZN9;B7ZWC5;E9Q467	ATP-binding cassette, sub-family C (CFTR/MRP), member 4;Putative uncharacterized protein;Abcc4 protein	Abcc4	>tr|B9EKC2|B9EKC2_MOUSE ATP-binding cassette, sub-family C (CFTR/MRP), member 4 OS=Mus musculus GN=Abcc4 PE=2 SV=1;>tr|E9Q236|E9Q236_MOUSE Protein Abcc4 OS=Mus musculus GN=Abcc4 PE=3 SV=1;>tr|Q3TZN9|Q3TZN9_MOUSE Putative uncharacterized protein OS=Mus musc	2	148.92	1325	1.668			1.668	NA	1.6754			1.6754	NA	1.0853			1.0853	NA
Q9CQ28	ATP-binding domain-containing protein 4	Atpbd4	>sp|Q9CQ28|ATBD4_MOUSE ATP-binding domain-containing protein 4 OS=Mus musculus GN=Atpbd4 PE=2 SV=1	28.5	29.922	267	0.970497	0.929541	0.45419	0.784743	0.286998	1.0068	1.0423	0.819538	0.956213	0.119687	0.96451	1.1227	1.694	1.2604	0.383743
Q9CQ79	ATP-binding protein associated with cell differentiation;Thioredoxin domain-containing protein 9	Apacd;Txndc9	>sp|Q9CQ79|TXND9_MOUSE Thioredoxin domain-containing protein 9 OS=Mus musculus GN=Txndc9 PE=1 SV=1	38.1	26.259	226	0.919625	0.845451	0.45292	0.739332	0.250797	0.93087	1.177	0.479088	0.862319	0.35397	1.1688	1.2604	1.35345	1.26088	0.0923283
Q9JHS4;Q6P8N8	ATP-dependent Clp protease ATP-binding subunit clpX-like, mitochondrial;Caseinolytic peptidase X (E.coli)	Clpx	>sp|Q9JHS4|CLPX_MOUSE ATP-dependent Clp protease ATP-binding subunit clpX-like, mitochondrial OS=Mus musculus GN=Clpx PE=1 SV=2;>tr|Q6P8N8|Q6P8N8_MOUSE ATP-dependent Clp protease ATP-binding subunit clpX-like, mitochondrial OS=Mus musculus GN=Clpx PE=2 SV=	4.3	69.228	634	1.44963		1.8065	1.62807	0.252343	6.3923		1.28751	3.83991	3.60963	4.2159		0.774293	2.4951	2.43358
P23475;E9Q0B8;E9Q163;E9PZD4;E9Q4A4	ATP-dependent DNA helicase 2 subunit 1;ATP-dependent DNA helicase II 70 kDa subunit;CTC box-binding factor 75 kDa subunit;DNA repair protein XRCC6;Ku autoantigen protein p70 homolog;X-ray repair cross-complementing protein 6	G22p1;Ku70;Xrcc6	>sp|P23475|XRCC6_MOUSE X-ray repair cross-complementing protein 6 OS=Mus musculus GN=Xrcc6 PE=1 SV=5;>tr|E9Q0B8|E9Q0B8_MOUSE X-ray repair cross-complementing protein 6 (Fragment) OS=Mus musculus GN=Xrcc6 PE=4 SV=1	6.2	69.483	608	1.26879	1.07235	1.1084	1.14985	0.104575	0.94602	2.1127	1.28085	1.44652	0.600725	0.78179	1.2538	1.1009	1.0455	0.240833
P27641	ATP-dependent DNA helicase 2 subunit 2;ATP-dependent DNA helicase II 80 kDa subunit;CTC box-binding factor 85 kDa subunit;DNA repair protein XRCC5;Ku autoantigen protein p86 homolog;Ku80;Nuclear factor IV;X-ray repair cross-complementing protein 5	G22p2;Xrcc5	>sp|P27641|XRCC5_MOUSE X-ray repair cross-complementing protein 5 OS=Mus musculus GN=Xrcc5 PE=2 SV=4	7	83.056	732	0.994629	0.976086		0.985357	0.013112	0.89449	0.78429		0.83939	0.0779232	0.80075	0.98817		0.89446	0.132526
Q9EPU0	ATP-dependent helicase RENT1;Nonsense mRNA reducing factor 1;Regulator of nonsense transcripts 1;Up-frameshift suppressor 1 homolog	Rent1;Upf1	>sp|Q9EPU0|RENT1_MOUSE Regulator of nonsense transcripts 1 OS=Mus musculus GN=Upf1 PE=1 SV=2	34.8	123.97	1124	0.979144	0.919625	0.97513	0.957966	0.0332654	1.0243	1.0221	0.996612	1.01434	0.0153902	1.007	0.94693	1.40123	1.11839	0.246783
Q9CZU3;Q8BTX6;Q6ZQK1;Q91YT4;Q8BVI7;Q8BVK1	ATP-dependent helicase SKIV2L2;Superkiller viralicidic activity 2-like 2;Putative uncharacterized protein;MKIAA0052 protein;Skiv2l2 protein	Skiv2l2;mKIAA0052	>sp|Q9CZU3|SK2L2_MOUSE Superkiller viralicidic activity 2-like 2 OS=Mus musculus GN=Skiv2l2 PE=2 SV=1;>tr|Q8BTX6|Q8BTX6_MOUSE Putative uncharacterized protein (Fragment) OS=Mus musculus GN=Skiv2l2 PE=2 SV=1;>tr|Q6ZQK1|Q6ZQK1_MOUSE MKIAA0052 protein (Fragme	18.1	117.64	1040	0.832016	0.850485	0.75694	0.813147	0.0495448	0.90028	0.86276	0.819068	0.860703	0.0406451	0.90743	0.97682	1.33899	1.07441	0.231744
Q3TKT4;G3UX35;Q3URH5;H3BLH0;F2Z4A9;Q6DIC0;E9QAB8;Q3UHL2;H3BJK2;Q7TND4;Q3UI73;Q8R0K1;Q3UX55;Q6P8K2;Q7TQL1;Q8BQ54;Q9CTU8;Q8R569;Q8CGJ5;Q8R1W7	ATP-dependent helicase SMARCA4;BRG1-associated factor 190A;Protein brahma homolog 1;SNF2-beta;SWI/SNF-related matrix-associated actin-dependent regulator of chromatin subfamily A member 4;Transcription activator BRG1;Putative uncharacterized protein;ATP-dependent helicase SMARCA2;BRG1-associated factor 190B;Probable global transcription activator SNF2L2;Protein brahma homolog;SNF2-alpha;SWI/SNF-r…	Baf190a;Brg1;Smarca4;Snf2b;Snf2l4;Baf190b;Brm;Smarca2;Snf2a;Snf2l2	>sp|Q3TKT4|SMCA4_MOUSE Transcription activator BRG1 OS=Mus musculus GN=Smarca4 PE=1 SV=1;>tr|G3UX35|G3UX35_MOUSE Transcription activator BRG1 (Fragment) OS=Mus musculus GN=Smarca4 PE=4 SV=1;>tr|Q3URH5|Q3URH5_MOUSE Putative uncharacterized protein (Fragment	2.5	181.43	1613	0.990884		0.40434	0.697612	0.414749	1.0716		0.919963	0.995782	0.107223	1.1223		5.15305	3.13767	2.85017
Q9ER38	ATP-dependent interferon-responsive protein;Torsin family 3 member A;Torsin-3A	Adir;Tor3a	>sp|Q9ER38|TOR3A_MOUSE Torsin-3A OS=Mus musculus GN=Tor3a PE=1 SV=2	8.1	43.813	385	0.911826	0.955384	0.60201	0.823073	0.192681	0.89958	0.96633	0.912326	0.926079	0.0354366	0.95525	0.93526	1.39944	1.09665	0.262416
E9QNN1;O70133;Q3UR42;Q3TF92;Q05BR6;Q3TEB2	ATP-dependent RNA helicase A;DEAH box protein 9;Nuclear DNA helicase II;Putative uncharacterized protein	Ddx9;Dhx9	>tr|E9QNN1|E9QNN1_MOUSE ATP-dependent RNA helicase A OS=Mus musculus GN=Dhx9 PE=4 SV=1;>sp|O70133|DHX9_MOUSE ATP-dependent RNA helicase A OS=Mus musculus GN=Dhx9 PE=1 SV=2;>tr|Q3UR42|Q3UR42_MOUSE Putative uncharacterized protein (Fragment) OS=Mus musculus	43.4	149.69	1384	1.1775	1.19313	1.379	1.24988	0.112098	1.221	1.2133	0.918864	1.11772	0.172258	1.0256	1.0103	0.783638	0.939846	0.135496
Q91VR5;Q922B8;Q3V1Z7;Q8BKG1	ATP-dependent RNA helicase DDX1;DEAD box protein 1;DEAD (Asp-Glu-Ala-Asp) box polypeptide 1;Putative uncharacterized protein	Ddx1	>sp|Q91VR5|DDX1_MOUSE ATP-dependent RNA helicase DDX1 OS=Mus musculus GN=Ddx1 PE=1 SV=1;>tr|Q922B8|Q922B8_MOUSE DEAD (Asp-Glu-Ala-Asp) box polypeptide 1 OS=Mus musculus GN=Ddx1 PE=2 SV=1;>tr|Q3V1Z7|Q3V1Z7_MOUSE Putative uncharacterized protein OS=Mus muscu	31.4	82.499	740	1.01918	1.01673	0.81266	0.949522	0.118532	1.0537	0.96337	1.06753	1.0282	0.0565694	0.93931	0.96099	1.28482	1.06171	0.193525
Q61655;Q8BZY3;Q8R3C7;Q9QY15	ATP-dependent RNA helicase DDX19A;DEAD box protein 19A;DEAD box RNA helicase DEAD5;Eukaryotic translation initiation factor 4A-related sequence 1;Putative uncharacterized protein;DEAD (Asp-Glu-Ala-Asp) box polypeptide 19b;MCG133615, isoform CRA_a	Ddx19;Ddx19a;Eif4a-rs1;Ddx19b;mCG_133615	>sp|Q61655|DD19A_MOUSE ATP-dependent RNA helicase DDX19A OS=Mus musculus GN=Ddx19a PE=2 SV=2;>tr|Q8BZY3|Q8BZY3_MOUSE Protein Ddx19b OS=Mus musculus GN=Ddx19b PE=2 SV=1;>tr|Q8R3C7|Q8R3C7_MOUSE DEAD (Asp-Glu-Ala-Asp) box polypeptide 19b OS=Mus musculus GN=Dd	24.7	53.932	478	0.912159	0.896781	0.73114	0.846693	0.100367	0.93989	0.84277	0.959601	0.914087	0.0625436	0.9884	0.97186	1.13303	1.0311	0.0886628
Q810A7	ATP-dependent RNA helicase DDX42;DEAD box protein 42	Ddx42	>sp|Q810A7|DDX42_MOUSE ATP-dependent RNA helicase DDX42 OS=Mus musculus GN=Ddx42 PE=1 SV=3	8.5	101.96	929	1.06421	1.09678		1.0805	0.023027	0.96068	1.1817		1.07119	0.156285	1.1998	1.2328		1.2163	0.0233345
Q91VC3;E9PV04;A2AFK7	ATP-dependent RNA helicase DDX48;ATP-dependent RNA helicase eIF4A-3;DEAD box protein 48;Eukaryotic initiation factor 4A-III;Eukaryotic translation initiation factor 4A isoform 3;Eukaryotic translation initiation factor 4A, isoform 3	Ddx48;Eif4a3;RP23-13O17.1-003	>sp|Q91VC3|IF4A3_MOUSE Eukaryotic initiation factor 4A-III OS=Mus musculus GN=Eif4a3 PE=2 SV=3;>tr|E9PV04|E9PV04_MOUSE Protein Gm8994 OS=Mus musculus GN=Gm5576 PE=3 SV=2;>tr|A2AFK7|A2AFK7_MOUSE Eukaryotic initiation factor 4A-III (Fragment) OS=Mus musculus	57.9	46.839	411	1.09074	1.10297	1.3133	1.169	0.125114	1.0218	1.0663	1.05704	1.04838	0.0234796	0.98448	0.96608	0.839278	0.929946	0.0790578
Q6PGC1;Q8BN72;Q3TRV5	ATP-dependent RNA helicase Dhx29;DEAH box protein 29	Dhx29	>sp|Q6PGC1|DHX29_MOUSE ATP-dependent RNA helicase Dhx29 OS=Mus musculus GN=Dhx29 PE=2 SV=1	6.5	153.97	1365	1.15117	1.21244	0.54953	0.971049	0.366329	0.91203	0.80375	1.0751	0.930292	0.136591	0.78238	0.7027	2.22866	1.23791	0.858937
P60843;Q5F2A7;Q4FZL1;Q3TFG3;Q3TGK7;Q3UXC2;Q3TLL6;Q3U8I0;Q78WR5;Q3TSJ4;Q99LR0	ATP-dependent RNA helicase eIF4A-1;Eukaryotic initiation factor 4A-I;Eukaryotic translation initiation factor 4A1;Putative uncharacterized protein;Eif4a1 protein	Ddx2a;Eif4a;Eif4a1;RP23-422L16.20-001	>sp|P60843|IF4A1_MOUSE Eukaryotic initiation factor 4A-I OS=Mus musculus GN=Eif4a1 PE=2 SV=1;>tr|Q5F2A7|Q5F2A7_MOUSE Eukaryotic translation initiation factor 4A1 OS=Mus musculus GN=Eif4a1 PE=2 SV=1;>tr|Q4FZL1|Q4FZL1_MOUSE Eif4a1 protein (Fragment) OS=Mus m	70.2	46.153	406	1.06151	1.07196	1.9662	1.36656	0.519331	1.0368	1.0417	1.0601	1.0462	0.0122828	0.98419	0.97044	0.574746	0.843125	0.232525
P10630;Q52KC1;Q8BTU6;E9Q561;D6RJ11;D6RJ60	ATP-dependent RNA helicase eIF4A-2;Eukaryotic initiation factor 4A-II;Eukaryotic translation initiation factor 4A2;Eukaryotic translation initiation factor 4A2, isoform CRA_d;Putative uncharacterized protein	Ddx2b;Eif4a2;mCG_128248	>sp|P10630|IF4A2_MOUSE Eukaryotic initiation factor 4A-II OS=Mus musculus GN=Eif4a2 PE=2 SV=2;>tr|Q52KC1|Q52KC1_MOUSE Eukaryotic translation initiation factor 4A2 OS=Mus musculus GN=Eif4a2 PE=2 SV=1;>tr|Q8BTU6|Q8BTU6_MOUSE Eukaryotic initiation factor 4A-I	7.6	46.402	407			1.418	1.418	NA			1.14821	1.14821	NA			0.815062	0.815062	NA
P54823	ATP-dependent RNA helicase p54;DEAD box protein 6;Oncogene RCK homolog;Probable ATP-dependent RNA helicase DDX6	Ddx6;Hlr2;Rck	>sp|P54823|DDX6_MOUSE Probable ATP-dependent RNA helicase DDX6 OS=Mus musculus GN=Ddx6 PE=2 SV=1	44.5	54.191	483	0.873439	0.842744	0.79546	0.837214	0.0392824	0.90481	0.96895	0.90629	0.926683	0.0366116	1.0685	1.1184	1.11211	1.09967	0.0271771
Q8K301;Q3TKX4	ATP-dependent RNA helicase ROK1-like;DEAD box protein 52;Probable ATP-dependent RNA helicase DDX52;Putative uncharacterized protein	Ddx52;Rok1	>sp|Q8K301|DDX52_MOUSE Probable ATP-dependent RNA helicase DDX52 OS=Mus musculus GN=Ddx52 PE=2 SV=2;>tr|Q3TKX4|Q3TKX4_MOUSE Putative uncharacterized protein (Fragment) OS=Mus musculus GN=Ddx52 PE=2 SV=1	5.5	67.473	598			0.19953	0.19953	NA			0.874126	0.874126	NA			3.16847	3.16847	NA
P56213	Augmenter of liver regeneration;FAD-linked sulfhydryl oxidase ALR	Alr;Gfer;MNCb-0663	>sp|P56213|ALR_MOUSE FAD-linked sulfhydryl oxidase ALR OS=Mus musculus GN=Gfer PE=2 SV=2	15.2	22.876	198	0.865951	0.786164	0.67253	0.774881	0.0972027	0.9047	0.59895	0.9243	0.809317	0.182446	1.1131	1.7056	1.69581	1.50484	0.339288
Q60668;F6ZV59;Q3UXC8;E9Q5B6;F6SHF3;F7A465	AU-rich element RNA-binding protein 1;Heterogeneous nuclear ribonucleoprotein D0;Putative uncharacterized protein	Auf1;Hnrnpd;Hnrpd	>sp|Q60668|HNRPD_MOUSE Heterogeneous nuclear ribonucleoprotein D0 OS=Mus musculus GN=Hnrnpd PE=1 SV=2;>tr|F6ZV59|F6ZV59_MOUSE Heterogeneous nuclear ribonucleoprotein D0 (Fragment) OS=Mus musculus GN=Hnrnpd PE=4 SV=1;>tr|Q3UXC8|Q3UXC8_MOUSE Putative unchara	44.2	38.354	355	0.941354	0.92584	0.90152	0.922905	0.0200784	1.0183	1.0076	0.838504	0.954801	0.100858	1.0368	1.0816	0.949668	1.02269	0.0670886
P97477;Q3TEY6;Q7TNK2;Q8BP87	Aurora family kinase 1;Aurora kinase A;Aurora/IPL1-related kinase 1;Ipl1- and aurora-related kinase 1;Serine/threonine-protein kinase 6;Serine/threonine-protein kinase aurora-A;Serine/threonine-protein kinase Ayk1;Aurora kinase A, isoform CRA_b;Putative uncharacterized protein;Serine/threonine protein kinase 6	Ark1;Aurka;Ayk1;Iak1;Stk6;mCG_2579;RP23-228E2.1-001	>sp|P97477|AURKA_MOUSE Aurora kinase A OS=Mus musculus GN=Aurka PE=1 SV=1;>tr|Q3TEY6|Q3TEY6_MOUSE Aurora kinase A OS=Mus musculus GN=Aurka PE=2 SV=1;>tr|Q7TNK2|Q7TNK2_MOUSE Serine/threonine protein kinase 6 OS=Mus musculus GN=Aurka PE=2 SV=1;>tr|Q8BP87|Q8B	5.8	44.772	395	0.88881	1.11347	0.49557	0.832618	0.312761	0.79426	1.1738	0.406719	0.791593	0.383547	0.88305	0.98653	1.404	1.09119	0.275796
O70126	Aurora kinase B;Aurora/IPL1-related kinase 2;Serine/threonine-protein kinase 12;Serine/threonine-protein kinase 5;Serine/threonine-protein kinase aurora-B;STK-1	Ark2;Aurkb;Stk1;Stk12;Stk5	>sp|O70126|AURKB_MOUSE Aurora kinase B OS=Mus musculus GN=Aurkb PE=1 SV=2	7.2	39.384	345		0.655351	0.99443	0.82489	0.239765		1.0806	0.633794	0.857197	0.31594		1.6087	0.948767	1.27873	0.466643
P56873;Q545N1;Q9CZE1;Q9D002;E0CYU9	Autoantigen p27 homolog;Protein C184L;Sjoegren syndrome/scleroderma autoantigen 1 homolog;C184S protein;Putative uncharacterized protein	C184l;Sssca1;C184	>sp|P56873|SSA27_MOUSE Sjoegren syndrome/scleroderma autoantigen 1 homolog OS=Mus musculus GN=Sssca1 PE=2 SV=1;>tr|Q545N1|Q545N1_MOUSE C184S protein OS=Mus musculus GN=Sssca1 PE=2 SV=1;>tr|Q9CZE1|Q9CZE1_MOUSE Putative uncharacterized protein OS=Mus musculu	47.2	21.336	199	0.973331	1.35637	0.52776	0.952488	0.4147	0.75391	1.0292	0.921489	0.901533	0.138726	0.95178	0.91548	2.02274	1.29667	0.629057
Q9JHI7;B2RY30;D6RGB5;D3YTN9	Autoantigen PM/Scl 1;Exosome complex exonuclease RRP45;Exosome component 9;P75 polymyositis-scleroderma overlap syndrome-associated autoantigen;Polymyositis/scleroderma autoantigen 1;Polymyositis/scleroderma autoantigen 75 kDa;Exosc9 protein	Exosc9;Pmscl1	>sp|Q9JHI7|EXOS9_MOUSE Exosome complex component RRP45 OS=Mus musculus GN=Exosc9 PE=2 SV=1;>tr|B2RY30|B2RY30_MOUSE Exosc9 protein OS=Mus musculus GN=Exosc9 PE=2 SV=1;>tr|D6RGB5|D6RGB5_MOUSE Exosome complex component RRP45 OS=Mus musculus GN=Exosc9 PE=4 SV=	19.9	48.936	438	0.779302	0.858664	0.43022	0.689395	0.227933	0.81332	0.94367	0.708667	0.821886	0.117735	0.98343	1.2034	1.47122	1.21935	0.244284
P56960;Q3UNK6;Q8R2R0;B2KFQ9;Q8K366;B2KFR0;B1AVQ3;B2KG00;Q9CYJ3;F6VYQ6;Q3TRD0	Autoantigen PM/Scl 2 homolog;Exosome component 10;Polymyositis/scleroderma autoantigen 2 homolog;Exosome component 10, isoform CRA_c;Putative uncharacterized protein;Exosc10 protein	Exosc10;Pmscl2;mCG_16664;RP23-331P21.1-001;RP23-331P21.1-005;RP23-331P21.1-002	>sp|P56960|EXOSX_MOUSE Exosome component 10 OS=Mus musculus GN=Exosc10 PE=1 SV=2;>tr|Q3UNK6|Q3UNK6_MOUSE Exosome component 10, isoform CRA_c OS=Mus musculus GN=Exosc10 PE=2 SV=1;>tr|Q8R2R0|Q8R2R0_MOUSE Exosome component 10 OS=Mus musculus GN=Exosc10 PE=2 S	4.4	100.94	887	1.38095			1.38095	NA	1.2266			1.2266	NA	0.97618			0.97618	NA
P06745;B2RXT5;F6SAC3;B7ZWL9;CON__Q3ZBD7	Autocrine motility factor;Glucose-6-phosphate isomerase;Neuroleukin;Phosphoglucose isomerase;Phosphohexose isomerase	Gpi;Gpi1	>sp|P06745|G6PI_MOUSE Glucose-6-phosphate isomerase OS=Mus musculus GN=Gpi PE=1 SV=4;>tr|B2RXT5|B2RXT5_MOUSE Glucose-6-phosphate isomerase OS=Mus musculus GN=Gpi1 PE=2 SV=1;>tr|F6SAC3|F6SAC3_MOUSE Glucose-6-phosphate isomerase (Fragment) OS=Mus musculus GN	53.8	62.766	558	0.87804	0.884877	1.2846	1.01584	0.232779	1.0115	0.97581	0.928764	0.972025	0.0414978	1.1122	1.1205	0.708617	0.980439	0.235441
Q8VHE6	Axonemal beta dynein heavy chain 5;Ciliary dynein heavy chain 5;Dynein heavy chain 5, axonemal	Dnah5;Dnahc5	>sp|Q8VHE6|DYH5_MOUSE Dynein heavy chain 5, axonemal OS=Mus musculus GN=Dnah5 PE=1 SV=2	0.4	527.55	4621	1.51323	0.9994		1.25631	0.363329	0.53409	0.64617		0.59013	0.0792525	1.0626	1.319		1.1908	0.181302
Q91XQ0	Axonemal beta dynein heavy chain 8;Ciliary dynein heavy chain 8;Dynein heavy chain 8, axonemal	Dnahc8	>sp|Q91XQ0|DYH8_MOUSE Dynein heavy chain 8, axonemal OS=Mus musculus GN=Dnahc8 PE=2 SV=2	0.4	541.23	4731		1.18416		1.18416	NA		1.0083		1.0083	NA		1.0198		1.0198	NA
O55135;Q3U740;Q3U818;Q3UA13;Q3UBJ6;Q545K4;Q9R071;A6PWZ2;B1AZQ4;D6RJJ3;D6RG53	B4 integrin interactor;CAB;Eukaryotic translation initiation factor 6;p27(BBP);Putative uncharacterized protein;MCG21067, isoform CRA_a;B4 integrin interactor homolog	Eif6;Itgb4bp;mCG_21067;RP23-388H13.5-001	>sp|O55135|IF6_MOUSE Eukaryotic translation initiation factor 6 OS=Mus musculus GN=Eif6 PE=1 SV=2;>tr|Q3U740|Q3U740_MOUSE Putative uncharacterized protein OS=Mus musculus GN=Eif6 PE=2 SV=1;>tr|Q3U818|Q3U818_MOUSE Putative uncharacterized protein OS=Mus mus	45.7	26.511	245	1.11352	1.15059	0.88999	1.05137	0.140981	1.0076	1.0447	0.891107	0.981136	0.0801436	0.89669	0.86435	1.00161	0.920884	0.0717584
Q3TDQ1	B6dom1 antigen;Dolichyl-diphosphooligosaccharide--protein glycosyltransferase subunit STT3B;Source of immunodominant MHC-associated peptides	Simp;Stt3b	>sp|Q3TDQ1|STT3B_MOUSE Dolichyl-diphosphooligosaccharide--protein glycosyltransferase subunit STT3B OS=Mus musculus GN=Stt3b PE=1 SV=2	5	93.245	823	1.28426	1.51044		1.39735	0.159933	2.6998	2.7272		2.7135	0.0193747	1.6068	1.8008		1.7038	0.137179
F6TCF9;Q60739;Q9CUY1	BAG family molecular chaperone regulator 1;Bcl-2-associated athanogene 1;Putative uncharacterized protein	Bag1	>tr|F6TCF9|F6TCF9_MOUSE BAG family molecular chaperone regulator 1 OS=Mus musculus GN=Bag1 PE=4 SV=1;>sp|Q60739|BAG1_MOUSE BAG family molecular chaperone regulator 1 OS=Mus musculus GN=Bag1 PE=1 SV=3;>tr|Q9CUY1|Q9CUY1_MOUSE Putative uncharacterized protein	8.7	39.696	355			0.41801	0.41801	NA			0.760919	0.760919	NA			2.04061	2.04061	NA
Q91YN9	BAG family molecular chaperone regulator 2;Bcl-2-associated athanogene 2	Bag2	>sp|Q91YN9|BAG2_MOUSE BAG family molecular chaperone regulator 2 OS=Mus musculus GN=Bag2 PE=1 SV=1	39	23.473	210	0.960523	1.05791	0.74115	0.919861	0.162248	1.1181	1.1661	0.970968	1.08506	0.101676	1.1959	1.1406	1.84413	1.39354	0.3912
Q8CI32	BAG family molecular chaperone regulator 5;Bcl-2-associated athanogene 5	Bag5	>sp|Q8CI32|BAG5_MOUSE BAG family molecular chaperone regulator 5 OS=Mus musculus GN=Bag5 PE=1 SV=1	6.3	50.942	447		1.32823		1.32823	NA		1.1418		1.1418	NA		0.76893		0.76893	NA
O54962	Barrier-to-autointegration factor;Breakpoint cluster region protein 1;LAP2-binding protein 1	Baf;Banf1;Bcrp1;L2bp1	>sp|O54962|BAF_MOUSE Barrier-to-autointegration factor OS=Mus musculus GN=Banf1 PE=1 SV=1	70.8	10.102	89	1.05507	1.41345	0.682	1.05017	0.365748	1.2896	1.0173	0.561167	0.956022	0.368062	1.0658	0.98319	0.860215	0.969735	0.103451
P07214;Q5NCU5;Q5NCU4;Q3TXI6;Q5NCU3	Basement-membrane protein 40;Osteonectin;Secreted protein acidic and rich in cysteine;SPARC;Putative uncharacterized protein;Secreted acidic cysteine rich glycoprotein;Sparc protein	Sparc;RP23-465I4.1-001;RP23-465I4.1-002	>sp|P07214|SPRC_MOUSE SPARC OS=Mus musculus GN=Sparc PE=1 SV=1;>tr|Q5NCU5|Q5NCU5_MOUSE Secreted acidic cysteine rich glycoprotein OS=Mus musculus GN=Sparc PE=2 SV=1;>tr|Q5NCU4|Q5NCU4_MOUSE SPARC OS=Mus musculus GN=Sparc PE=2 SV=1;>tr|Q3TXI6|Q3TXI6_MOUSE Pu	27.5	34.45	302	1.79695	1.78536	0.98882	1.52371	0.463264	0.99666	0.91447	0.363782	0.758304	0.344129	0.56946	0.53697	0.448732	0.518387	0.0624722
Q9CWU6;A6PWX9;F6V305;A6PWX6;A6PWX8;A6PWX7;A6PWX5;D6RJ83	Basic FGF-repressed Zic-binding protein;Ubiquinol-cytochrome c reductase complex chaperone CBP3 homolog;Ubiquinol-cytochrome c reductase complex chaperone, CBP3 homolog (Yeast)	Bfzb;Uqcc;RP23-380B10.2-012;RP23-380B10.2-011;RP23-380B10.2-009;RP23-380B10.2-010;RP23-380B10.2-013	>sp|Q9CWU6|UQCC_MOUSE Ubiquinol-cytochrome c reductase complex chaperone CBP3 homolog OS=Mus musculus GN=Uqcc PE=2 SV=1;>tr|A6PWX9|A6PWX9_MOUSE Ubiquinol-cytochrome c reductase complex chaperone CBP3 homolog OS=Mus musculus GN=Uqcc PE=4 SV=1;>tr|F6V305|F6V	7.8	34.299	295	1.1914		0.59816	0.894779	0.419483	1.3369		1.30777	1.32234	0.0205975	1.0225		1.99796	1.51023	0.689756
P18572;O55107;O55108;J3QP71	Basic immunoglobulin superfamily;Basigin;HT7 antigen;Membrane glycoprotein gp42	Bsg	>sp|P18572|BASI_MOUSE Basigin OS=Mus musculus GN=Bsg PE=1 SV=2;>tr|O55107|O55107_MOUSE Basigin (Fragment) OS=Mus musculus GN=Bsg PE=2 SV=1;>tr|O55108|O55108_MOUSE Basigin (Fragment) OS=Mus musculus GN=Bsg PE=1 SV=1;>tr|J3QP71|J3QP71_MOUSE Basigin (Fragment	17.2	42.444	389	1.86463	2.14468	1.7897	1.933	0.187107	1.6612	1.8139	1.80914	1.76141	0.0868189	0.90866	0.89349	1.00696	0.936369	0.0616004
Q9CQC6;Q9CVI6	Basic leucine zipper and W2 domain-containing protein 1	Bzw1	>sp|Q9CQC6|BZW1_MOUSE Basic leucine zipper and W2 domain-containing protein 1 OS=Mus musculus GN=Bzw1 PE=1 SV=1	53.5	48.043	419	0.994728	0.966557	0.81613	0.925805	0.0960201	1.0039	1.0077	0.870246	0.960615	0.078285	0.99428	0.98452	1.1298	1.0362	0.0812085
Q91VK1;Q3V199;Q3TRM2;Q6PDC5	Basic leucine zipper and W2 domain-containing protein 2;Putative uncharacterized protein	Bzw2	>sp|Q91VK1|BZW2_MOUSE Basic leucine zipper and W2 domain-containing protein 2 OS=Mus musculus GN=Bzw2 PE=1 SV=1;>tr|Q3V199|Q3V199_MOUSE Putative uncharacterized protein (Fragment) OS=Mus musculus GN=Bzw2 PE=2 SV=1;>tr|Q3TRM2|Q3TRM2_MOUSE Putative uncharact	45.1	48.063	419	0.992457	1.01793	0.77704	0.929141	0.132337	0.96431	0.98627	0.854555	0.935045	0.070566	0.93913	0.97934	1.19644	1.0383	0.138421
Q3UJR8;REV__P59240;REV__Q8CGY9;REV__Q6A020	Basic transcription factor 3, isoform CRA_b;Putative uncharacterized protein	Btf3;mCG_114993	>tr|Q3UJR8|Q3UJR8_MOUSE Basic transcription factor 3, isoform CRA_b OS=Mus musculus GN=Btf3 PE=2 SV=1	90.1	17.699	162	0.905141	0.905797	0.76412	0.858353	0.0816086	1.0198	1.0319	0.968617	1.00677	0.0335929	1.0725	1.0795	1.0957	1.08257	0.0118992
E9QM38;P55012	Basolateral Na-K-Cl symporter;Bumetanide-sensitive sodium-(potassium)-chloride cotransporter 1;Solute carrier family 12 member 2	Nkcc1;Slc12a2	>tr|E9QM38|E9QM38_MOUSE Solute carrier family 12 member 2 OS=Mus musculus GN=Slc12a2 PE=4 SV=1;>sp|P55012|S12A2_MOUSE Solute carrier family 12 member 2 OS=Mus musculus GN=Slc12a2 PE=1 SV=2	2.4	130.67	1206	1.54626			1.54626	NA	1.5086			1.5086	NA	1.3065			1.3065	NA
E9QNR6;Q8VD62	Basophilic leukemia-expressed protein Bles03;Protein WF-3;UPF0696 protein C11orf68 homolog	Bles03	>tr|E9QNR6|E9QNR6_MOUSE Protein AI837181 OS=Mus musculus GN=AI837181 PE=4 SV=1;>sp|Q8VD62|CK068_MOUSE UPF0696 protein C11orf68 homolog OS=Mus musculus GN=Bles03 PE=2 SV=1	14.8	31.845	298	0.96043		0.60272	0.781575	0.252939	1.001		0.939408	0.970204	0.043552	1.1363		1.56126	1.34878	0.300489
E9QKG5;Q3TLH4;F8WHT3;Q7TSC1;Q5DTJ4;Q7TPM1	BAT2 domain-containing protein 1;HLA-B-associated transcript 2-like 2;Protein BAT2-like 2;HLA-B-associated transcript 2;Large proline-rich protein BAT2;MKIAA4178 protein;HLA-B-associated transcript 2-like 1;Protein BAT2-like 1	Bat2d;Bat2d1;Bat2l2;Kiaa1096;Bat2;mKIAA4178;Bat2l;Bat2l1;Kiaa0515	>tr|E9QKG5|E9QKG5_MOUSE Protein PRRC2C OS=Mus musculus GN=Prrc2c PE=4 SV=1;>sp|Q3TLH4|PRC2C_MOUSE Protein PRRC2C OS=Mus musculus GN=Prrc2c PE=1 SV=2;>tr|F8WHT3|F8WHT3_MOUSE Protein PRRC2B OS=Mus musculus GN=Prrc2b PE=4 SV=1;>sp|Q7TSC1|PRC2A_MOUSE Protein P	0.7	310.89	2846			2.2154	2.2154	NA			2.46792	2.46792	NA			1.03776	1.03776	NA
O08664;Q9CXE2;Q921K9;D3YYL1	B-cell chronic lymphocytic leukemia/lymphoma 7C protein;B-cell CLL/lymphoma 7 protein family member C	Bcl7c	>sp|O08664|BCL7C_MOUSE B-cell CLL/lymphoma 7 protein family member C OS=Mus musculus GN=Bcl7c PE=1 SV=1	30.4	23.445	217	1.35454	3.75657		2.55556	1.6985	0.71317	0.49658		0.604875	0.153152	1.0766	0.69879		0.887695	0.267152
P67778;Q5SQG5;Q3TV00;Q3V2K0	B-cell receptor-associated protein 32;Prohibitin;Putative uncharacterized protein	Phb;RP23-17C2.2-002	>sp|P67778|PHB_MOUSE Prohibitin OS=Mus musculus GN=Phb PE=1 SV=1;>tr|Q5SQG5|Q5SQG5_MOUSE Prohibitin (Fragment) OS=Mus musculus GN=Phb PE=2 SV=1;>tr|Q3TV00|Q3TV00_MOUSE Putative uncharacterized protein (Fragment) OS=Mus musculus GN=Gm7666 PE=2 SV=1	68	29.82	272	1.281	1.33618	0.76977	1.12898	0.31231	1.1336	1.1145	1.16124	1.13645	0.0234986	0.92614	0.88713	1.03404	0.949104	0.0760998
O35129;Q3V235;F6QPR1;Q3V2V2;F6Q8V7	B-cell receptor-associated protein BAP37;Prohibitin-2;Repressor of estrogen receptor activity;Prohibitin 2;Putative uncharacterized protein	Bap;Bcap37;Phb2;Rea	>sp|O35129|PHB2_MOUSE Prohibitin-2 OS=Mus musculus GN=Phb2 PE=1 SV=1;>tr|Q3V235|Q3V235_MOUSE Prohibitin 2 OS=Mus musculus GN=Phb2 PE=2 SV=1;>tr|F6QPR1|F6QPR1_MOUSE Prohibitin-2 (Fragment) OS=Mus musculus GN=Phb2 PE=4 SV=1;>tr|Q3V2V2|Q3V2V2_MOUSE Putative u	73.2	33.296	299	1.5138	1.6539	1.4894	1.55237	0.0887754	1.2672	1.232	1.57545	1.35822	0.18895	0.80926	0.77416	0.684791	0.75607	0.0641761
Q04447	B-CK;Creatine kinase B chain;Creatine kinase B-type	Ckb;Ckbb	>sp|Q04447|KCRB_MOUSE Creatine kinase B-type OS=Mus musculus GN=Ckb PE=1 SV=1	7.3	42.713	381	0.865426	0.759705	0.43202	0.685717	0.225978	0.87643	1.1062	1.11924	1.03396	0.136579	1.3222	1.2929	1.89466	1.50325	0.339283
Q61337;Q3TFU7;Q3U9H3;D3YZR8;F7ABX5	Bcl2 antagonist of cell death;Bcl-2-binding component 6;Bcl-xL/Bcl-2-associated death promoter;Putative uncharacterized protein;Bcl-associated death promoter, isoform CRA_a;Putative uncharacterized protein Bad	Bad;Bbc6;mCG_14907	>sp|Q61337|BAD_MOUSE Bcl2 antagonist of cell death OS=Mus musculus GN=Bad PE=1 SV=1;>tr|Q3TFU7|Q3TFU7_MOUSE Putative uncharacterized protein (Fragment) OS=Mus musculus GN=Bad PE=2 SV=1;>tr|Q3U9H3|Q3U9H3_MOUSE Bcl-associated death promoter, isoform CRA_a OS	18.1	22.08	204	1.22222			1.22222	NA	0.93112			0.93112	NA	0.72192			0.72192	NA
A6H663;Q9JLV1;Q3TAM9	BCL2-associated athanogene 3;BAG family molecular chaperone regulator 3;Bcl-2-associated athanogene 3;Bcl-2-binding protein Bis;Putative uncharacterized protein	Bag3;Bis;MNCb-2243	>tr|A6H663|A6H663_MOUSE BCL2-associated athanogene 3 OS=Mus musculus GN=Bag3 PE=2 SV=1;>sp|Q9JLV1|BAG3_MOUSE BAG family molecular chaperone regulator 3 OS=Mus musculus GN=Bag3 PE=1 SV=2;>tr|Q3TAM9|Q3TAM9_MOUSE Putative uncharacterized protein OS=Mus muscul	27.6	61.858	577	1.12448	1.06155	0.62499	0.937006	0.27204	0.91853	0.99147	0.78964	0.89988	0.102199	0.83284	0.93341	1.28917	1.01847	0.239765
Q8K019;Q3UDL9;F8WI22;Q3UR37;Q3TSZ0;Q3TRC6;Q05C67	Bcl-2-associated transcription factor 1;Putative uncharacterized protein	Bclaf1;Btf;Kiaa0164	>sp|Q8K019|BCLF1_MOUSE Bcl-2-associated transcription factor 1 OS=Mus musculus GN=Bclaf1 PE=1 SV=2;>tr|Q3UDL9|Q3UDL9_MOUSE Putative uncharacterized protein (Fragment) OS=Mus musculus GN=Bclaf1 PE=2 SV=1;>tr|F8WI22|F8WI22_MOUSE Bcl-2-associated transcriptio	3.6	106	919	0.998702	0.985416		0.992059	0.00939451	1.1077	0.91333		1.01051	0.13744	1.1225	1.0248		1.07365	0.0690843
P59017;Q3TNR7;Q3UGC5	Bcl-2-like protein 13;Bcl-rambo;Protein Mil1;Putative uncharacterized protein	Bcl2l13;Mil1	>sp|P59017|B2L13_MOUSE Bcl-2-like protein 13 OS=Mus musculus GN=Bcl2l13 PE=1 SV=2;>tr|Q3TNR7|Q3TNR7_MOUSE Putative uncharacterized protein OS=Mus musculus GN=Bcl2l13 PE=2 SV=1;>tr|Q3UGC5|Q3UGC5_MOUSE Putative uncharacterized protein OS=Mus musculus GN=Bcl2	21	46.719	434	1.31666	1.31751	0.91754	1.1839	0.230675	1.2165	1.1997	1.22435	1.21352	0.0125928	0.95709	1.0284	1.37965	1.12171	0.226209
P97287;D2K6L9	Bcl-2-related protein EAT/mcl1;Induced myeloid leukemia cell differentiation protein Mcl-1 homolog;Myeloid cell leukemia sequence 1	Mcl1	>sp|P97287|MCL1_MOUSE Induced myeloid leukemia cell differentiation protein Mcl-1 homolog OS=Mus musculus GN=Mcl1 PE=1 SV=3;>tr|D2K6L9|D2K6L9_MOUSE Induced myeloid leukemia cell differentiation protein Mcl-1 homolog OS=Mus musculus GN=Mcl1 PE=2 SV=1	23.9	35.217	331	1.19151	1.2353	0.50544	0.977417	0.40933	1.445	1.4012	1.40136	1.41585	0.0252405	1.1808	1.0771	2.83102	1.69631	0.984056
O55013;Q3U9K9	BET3 homolog;Trafficking protein particle complex subunit 3;Putative uncharacterized protein;Trafficking protein particle complex 3	Bet3;Trappc3;mCG_10873;RP23-118D1.2-001	>sp|O55013|TPPC3_MOUSE Trafficking protein particle complex subunit 3 OS=Mus musculus GN=Trappc3 PE=1 SV=1;>tr|Q3U9K9|Q3U9K9_MOUSE Trafficking protein particle complex 3 OS=Mus musculus GN=Trappc3 PE=2 SV=1	38.3	20.302	180	0.92885	0.795925	0.67567	0.800148	0.126643	0.94989	0.9878	1.07243	1.00337	0.062738	1.1591	1.1653	2.52411	1.61617	0.786302
P01887;Q3U679;Q9D239	Beta-2-microglobulin;Putative uncharacterized protein	B2m	>sp|P01887|B2MG_MOUSE Beta-2-microglobulin OS=Mus musculus GN=B2m PE=1 SV=2;>tr|Q3U679|Q3U679_MOUSE Putative uncharacterized protein OS=Mus musculus GN=B2m PE=2 SV=1;>tr|Q9D239|Q9D239_MOUSE Putative uncharacterized protein OS=Mus musculus GN=B2m PE=2 SV=1	14.3	13.779	119		1.10635		1.10635	NA		1.1411		1.1411	NA		1.0992		1.0992	NA
Q8BFZ3	Beta-actin-like protein 2;Kappa-actin	Actbl2	>sp|Q8BFZ3|ACTBL_MOUSE Beta-actin-like protein 2 OS=Mus musculus GN=Actbl2 PE=1 SV=1	8	42.004	376	1.00398	1.02871	1.7997	1.27746	0.45244	0.87772	0.85391	1.15229	0.961305	0.165822	0.77764	0.81844	0.535246	0.710442	0.15309
Q02248;Q3UZT7;E9Q6A9;Q80VE7;F6QZ47;F7CRC6;D3YUH4;F7BAC9	Beta-catenin;Catenin beta-1;Putative uncharacterized protein;Ctnnb1 protein	Catnb;Ctnnb1	>sp|Q02248|CTNB1_MOUSE Catenin beta-1 OS=Mus musculus GN=Ctnnb1 PE=1 SV=1;>tr|Q3UZT7|Q3UZT7_MOUSE Putative uncharacterized protein OS=Mus musculus GN=Ctnnb1 PE=2 SV=1;>tr|E9Q6A9|E9Q6A9_MOUSE Catenin beta-1 OS=Mus musculus GN=Ctnnb1 PE=4 SV=1;>tr|Q80VE7|Q80	7.7	85.47	781	1.07111	1.31175	0.48397	0.955611	0.425806	1.3166	1.4441	1.22901	1.3299	0.108158	1.0253	1.2218	2.80269	1.68326	0.974418
Q9JIF7	Beta-coat protein;Coatomer subunit beta	Copb;Copb1	>sp|Q9JIF7|COPB_MOUSE Coatomer subunit beta OS=Mus musculus GN=Copb1 PE=1 SV=1	35	107.06	953	0.881057	0.870474	0.88316	0.87823	0.0067993	0.86742	0.89466	0.83949	0.86719	0.0275859	0.93971	0.95128	0.984543	0.958511	0.0232746
O55029	Beta-coat protein;Coatomer subunit beta;p102	Copb2	>sp|O55029|COPB2_MOUSE Coatomer subunit beta OS=Mus musculus GN=Copb2 PE=2 SV=2	41.8	102.45	905	0.905633	0.91166	0.90792	0.908404	0.00304261	0.92823	0.96091	0.789079	0.89274	0.0912476	1.0414	1.0499	0.889205	0.993502	0.0904235
B3V097;Q8BIQ5;Q8C7E9;B3V099;A2AEK1;A2AEJ8;A2AEK3	BetaCstF-64 variant 3;CF-1 64 kDa subunit;Cleavage stimulation factor 64 kDa subunit;Cleavage stimulation factor subunit 2;CF-1 64 kDa subunit tau variant;Cleavage stimulation factor 64 kDa subunit tau variant;Cleavage stimulation factor subunit 2 tau variant;TauCstF-64;BetaCstF-64 variant 1;AlphaCstF-64 variant 4;Cleavage stimulation factor, 3 pre-RNA subunit 2	Cstf2;Cstf2t;Kiaa0689;RP23-182N4.2-002;RP23-182N4.2-005	>tr|B3V097|B3V097_MOUSE BetaCstF-64 variant 3 OS=Mus musculus GN=Cstf2 PE=2 SV=1;>sp|Q8BIQ5|CSTF2_MOUSE Cleavage stimulation factor subunit 2 OS=Mus musculus GN=Cstf2 PE=1 SV=2;>sp|Q8C7E9|CSTFT_MOUSE Cleavage stimulation factor subunit 2 tau variant OS=Mus	5.9	66.424	630	0.931706	0.941974	0.31264	0.728773	0.360419	1.0138	0.85338	0.996214	0.954465	0.0879825	1.1091	1.1482	4.40121	2.2195	1.88952
P35505;D3Z2R9	Beta-diketonase;Fumarylacetoacetase;Fumarylacetoacetate hydrolase	Fah	>sp|P35505|FAAA_MOUSE Fumarylacetoacetase OS=Mus musculus GN=Fah PE=1 SV=2	21.7	46.175	419	0.899442	0.87581	1.5631	1.11278	0.390164	1.0034	0.98801	1.56182	1.18441	0.326935	1.096	1.0635	0.946342	1.03528	0.0787184
Q9EQQ9;Q05CX1	Beta-hexosaminidase;Beta-N-acetylhexosaminidase;Bifunctional protein NCOAT;Hexosaminidase C;Histone acetyltransferase;Meningioma-expressed antigen 5;N-acetyl-beta-D-glucosaminidase;N-acetyl-beta-glucosaminidase;Nuclear cytoplasmic O-GlcNAcase and acetyltransferase;O-GlcNAcase;Mgea5 protein	Hexc;Kiaa0679;Mgea5	>sp|Q9EQQ9|NCOAT_MOUSE Bifunctional protein NCOAT OS=Mus musculus GN=Mgea5 PE=1 SV=2;>tr|Q05CX1|Q05CX1_MOUSE Mgea5 protein (Fragment) OS=Mus musculus GN=Mgea5 PE=2 SV=1	3.8	103.16	916	0.812348		1.4863	1.14932	0.476556	0.45002		1.50184	0.97593	0.743749	0.85008		0.982801	0.91644	0.0938479
Q62261;Q5DTR4;Q3TZN6;Q3TTX2;Q8BQ35;Q3UGZ4;Q68FG2;B2RX08;Q3UGX2;Q3UGY4;E9Q397;P15508;Q9Z2V0;Q8C509	Beta-II spectrin;Embryonic liver fodrin;Fodrin beta chain;Spectrin beta chain, brain 1;Spectrin, non-erythroid beta chain 1	Elf;Spnb2;Spnb-2;Sptb2;Sptbn1	>sp|Q62261|SPTB2_MOUSE Spectrin beta chain, non-erythrocytic 1 OS=Mus musculus GN=Sptbn1 PE=1 SV=2	9.1	274.22	2363	0.721657	0.724743	0.62676	0.691053	0.0557009	0.74299	0.80621	0.794597	0.781266	0.0336524	0.97255	1.0296	1.47608	1.15941	0.275724
Q99KR3	Beta-lactamase-like protein 2	Lactb2	>sp|Q99KR3|LACB2_MOUSE Beta-lactamase-like protein 2 OS=Mus musculus GN=Lactb2 PE=1 SV=1	21.5	32.754	288	1.0918	0.996016	0.98412	1.02398	0.0590345	1.0221	1.0191	1.09989	1.04703	0.0458039	1.0746	1.0418	1.03286	1.04975	0.0219791
Q9CXT8;Q3TET5	Beta-MPP;Mitochondrial-processing peptidase subunit beta;P-52;Putative uncharacterized protein	Pmpcb	>sp|Q9CXT8|MPPB_MOUSE Mitochondrial-processing peptidase subunit beta OS=Mus musculus GN=Pmpcb PE=2 SV=1;>tr|Q3TET5|Q3TET5_MOUSE Putative uncharacterized protein (Fragment) OS=Mus musculus GN=Pmpcb PE=2 SV=1	13.9	54.614	489	1.49577	1.44003	0.64281	1.19287	0.477182	1.2667	1.2192	1.34391	1.2766	0.0629396	0.87198	0.93518	1.51607	1.10774	0.355031
P58774;Q9D1R6;CON__Q3SX28;A2AIM4;Q91VH3;A2AIM5	Beta-tropomyosin;Tropomyosin beta chain;Tropomyosin-2;Putative uncharacterized protein;Tropomyosin 2 beta;Tpm2 protein	Tpm2;Tpm-2;RP23-195K8.10-002	>sp|P58774|TPM2_MOUSE Tropomyosin beta chain OS=Mus musculus GN=Tpm2 PE=1 SV=1;>tr|Q9D1R6|Q9D1R6_MOUSE Putative uncharacterized protein OS=Mus musculus GN=Tpm2 PE=2 SV=1;>Q3SX28 TREMBL:Q3SX28;Q5KR48 (Bos taurus) Tropomyosin 2;>tr|A2AIM4|A2AIM4_MOUSE Tropom	52.5	32.836	284	0.750469			0.750469	NA	0.97019			0.97019	NA	1.2355			1.2355	NA
P70444;D3Z463	BH3-interacting domain death agonist;BH3-interacting domain death agonist p11;BH3-interacting domain death agonist p13;BH3-interacting domain death agonist p15;p11 BID;p13 BID;p15 BID;p22 BID	Bid	>sp|P70444|BID_MOUSE BH3-interacting domain death agonist OS=Mus musculus GN=Bid PE=1 SV=2	52.8	21.951	195	0.874202	0.926183	0.61295	0.804445	0.167864	0.82006	0.77716	0.955019	0.850746	0.0928152	0.92803	0.90424	1.69759	1.17662	0.451331
Q8CHW5	Bicaudal D-related protein 2;Coiled-coil domain-containing protein 64B	Bicdr2;Ccdc64b	>sp|Q8CHW5|BICR2_MOUSE Bicaudal D-related protein 2 OS=Mus musculus GN=Ccdc64b PE=1 SV=1	5.5	57.526	507		0.853315		0.853315	NA		0.94819		0.94819	NA		1.2335		1.2335	NA
Q9DBL7	Bifunctional coenzyme A synthase;Dephospho-CoA kinase;Dephospho-CoA pyrophosphorylase;Dephosphocoenzyme A kinase;Pantetheine-phosphate adenylyltransferase;Phosphopantetheine adenylyltransferase	Coasy;Ukr1	>sp|Q9DBL7|COASY_MOUSE Bifunctional coenzyme A synthase OS=Mus musculus GN=Coasy PE=1 SV=2	3.7	62.022	563	0.848464	0.957671	1.0109	0.939012	0.0828098	1.1594	1.1838	0.919625	1.08761	0.145989	1.1497	1.046	1.10336	1.09969	0.0519476
P18155;Q3U8E7;D3YZG8	Bifunctional methylenetetrahydrofolate dehydrogenase/cyclohydrolase, mitochondrial;Methenyltetrahydrofolate cyclohydrolase;NAD-dependent methylenetetrahydrofolate dehydrogenase;Putative uncharacterized protein	Mthfd2;Nmdmc	>sp|P18155|MTDC_MOUSE Bifunctional methylenetetrahydrofolate dehydrogenase/cyclohydrolase, mitochondrial OS=Mus musculus GN=Mthfd2 PE=1 SV=1;>tr|Q3U8E7|Q3U8E7_MOUSE Bifunctional protein FolD C OS=Mus musculus GN=Mthfd2 PE=2 SV=1	51.1	37.863	350	1.74347	1.80063	0.8898	1.47797	0.510169	1.6203	1.5119	0.943841	1.35868	0.363327	0.82926	0.83606	1.33636	1.00056	0.290833
A2ASB2;Q9CY64;Q3TS98;A2ASB1;A2ASB7;A2ASB8	Biliverdin reductase A;Biliverdin-IX alpha-reductase	Blvra;mCG_133989;RP23-26A12.2-001	>tr|A2ASB2|A2ASB2_MOUSE Biliverdin reductase A OS=Mus musculus GN=Blvra PE=4 SV=1;>sp|Q9CY64|BIEA_MOUSE Biliverdin reductase A OS=Mus musculus GN=Blvra PE=2 SV=1	33.6	33.524	295	0.815328	0.733999	0.7101	0.753142	0.0551643	0.89005	0.91494	0.835561	0.880184	0.0405986	1.0344	1.2338	1.04755	1.10525	0.111522
Q3U6G1;Q923D2;E9PZC3;E9PZC4;Q3TP34	Biliverdin reductase B (Flavin reductase (NADPH));Putative uncharacterized protein;Biliverdin reductase B;Biliverdin-IX beta-reductase;Flavin reductase;NADPH-dependent diaphorase;NADPH-flavin reductase	Blvrb;mCG_22763	>tr|Q3U6G1|Q3U6G1_MOUSE Biliverdin reductase B (Flavin reductase (NADPH)) OS=Mus musculus GN=Blvrb PE=2 SV=1;>sp|Q923D2|BLVRB_MOUSE Flavin reductase (NADPH) OS=Mus musculus GN=Blvrb PE=2 SV=3;>tr|E9PZC3|E9PZC3_MOUSE Flavin reductase (NADPH) OS=Mus musculus	82	22.197	206	1.09288	1.00496	0.6555	0.917783	0.231358	0.9493	0.8224	0.478217	0.749972	0.24375	0.84793	0.87379	0.702198	0.807973	0.0925117
Q6P1B9;O08539;Q7TQF7;C6EQG9;D3Z6Q9;Q8BXH2	Bin1 protein;Amphiphysin II;Amphiphysin-like protein;Bridging integrator 1;Myc box-dependent-interacting protein 1;SH3 domain-containing protein 9	Bin1;Amphl;Sh3p9	>tr|Q6P1B9|Q6P1B9_MOUSE Bin1 protein OS=Mus musculus GN=Bin1 PE=2 SV=1;>sp|O08539|BIN1_MOUSE Myc box-dependent-interacting protein 1 OS=Mus musculus GN=Bin1 PE=1 SV=1	21	52.763	477	0.85778			0.85778	NA	0.93776			0.93776	NA	1.2453			1.2453	NA
Q9CWG9	Biogenesis of lysosome-related organelles complex 1 subunit 2	Bloc1s2;Blos2	>sp|Q9CWG9|BL1S2_MOUSE Biogenesis of lysosome-related organelles complex 1 subunit 2 OS=Mus musculus GN=Bloc1s2 PE=1 SV=1	12.6	16.299	143		0.714643		0.714643	NA		0.69328		0.69328	NA		1.1876		1.1876	NA
P56380;Q3V1C8	Bis(5-nucleosyl)-tetraphosphatase [asymmetrical];Diadenosine 5,5-P1,P4-tetraphosphate asymmetrical hydrolase;Nucleoside diphosphate-linked moiety X motif 2;Putative uncharacterized protein	Apah1;Nudt2	>sp|P56380|AP4A_MOUSE Bis(5-nucleosyl)-tetraphosphatase [asymmetrical] OS=Mus musculus GN=Nudt2 PE=1 SV=3;>tr|Q3V1C8|Q3V1C8_MOUSE Putative uncharacterized protein OS=Mus musculus GN=Nudt2 PE=2 SV=1	41.5	16.989	147	0.98668	0.878966	0.53598	0.800542	0.235362	1.0728	0.99239	1.11083	1.05867	0.0604693	1.1285	1.0651	2.20741	1.467	0.641993
Q3U449;Q3UBN8;Q9Z0S1;D3Z0E6;D3Z5X0	Bisphosphate 3-nucleotidase 1, isoform CRA_a;Putative uncharacterized protein;3(2),5-bisphosphate nucleotidase 1;Bisphosphate 3-nucleotidase 1;PAP-inositol-1,4-phosphatase;Putative uncharacterized protein Bpnt1	Bpnt1;mCG_12384	>tr|Q3U449|Q3U449_MOUSE Bisphosphate 3-nucleotidase 1, isoform CRA_a OS=Mus musculus GN=Bpnt1 PE=2 SV=1;>tr|Q3UBN8|Q3UBN8_MOUSE Putative uncharacterized protein OS=Mus musculus GN=Bpnt1 PE=2 SV=1;>sp|Q9Z0S1|BPNT1_MOUSE 3(2),5-bisphosphate nucleotidase	42.9	33.243	308	0.990001	1.02382	0.84945	0.954425	0.0924707	0.93819	1.107	1.00628	1.01716	0.084929	0.9933	1.0534	1.03902	1.02857	0.0313815
Q8CHK3	Bladder and breast carcinoma-overexpressed gene 1 protein;Leukocyte receptor cluster member 4;Lysophospholipid acyltransferase 7;Membrane-bound O-acyltransferase domain-containing protein 7	Bb1;Leng4;Mboat7;Oact7	>sp|Q8CHK3|MBOA7_MOUSE Lysophospholipid acyltransferase 7 OS=Mus musculus GN=Mboat7 PE=2 SV=1	2.5	53.435	473	2.61568			2.61568	NA	2.2652			2.2652	NA	0.76444			0.76444	NA
Q8R016;E9PY26;E9PZH4;Q5NCR4;E9QA53;E9Q6V3	Bleomycin hydrolase	Blmh	>sp|Q8R016|BLMH_MOUSE Bleomycin hydrolase OS=Mus musculus GN=Blmh PE=2 SV=1;>tr|E9PY26|E9PY26_MOUSE Bleomycin hydrolase (Fragment) OS=Mus musculus GN=Blmh PE=4 SV=1	22.6	52.511	455	0.94518	0.9802	0.95588	0.96042	0.0179462	0.92766	0.945	1.06345	0.978702	0.0739003	0.95758	0.98779	1.11606	1.02048	0.0841439
P97452;Q3TJZ5;Q3TIJ5;Q3THV0	Block of proliferation 1 protein;Ribosome biogenesis protein BOP1;Putative uncharacterized protein	Bop1;Kiaa0124	>sp|P97452|BOP1_MOUSE Ribosome biogenesis protein BOP1 OS=Mus musculus GN=Bop1 PE=1 SV=1;>tr|Q3TJZ5|Q3TJZ5_MOUSE Putative uncharacterized protein OS=Mus musculus GN=Bop1 PE=2 SV=1;>tr|Q3TIJ5|Q3TIJ5_MOUSE Putative uncharacterized protein OS=Mus musculus GN=	28.6	82.545	732	1.04037	1.05033	0.59409	0.894929	0.260582	1.0685	1.1606	0.520291	0.916464	0.346172	0.99148	1.0231	0.953198	0.989259	0.0350039
Q63829;Q5U5W6	Bmi-1 upstream gene protein;COMM domain-containing protein 3;COMM domain containing 3	Bup;Commd3	>sp|Q63829|COMD3_MOUSE COMM domain-containing protein 3 OS=Mus musculus GN=Commd3 PE=2 SV=1;>tr|Q5U5W6|Q5U5W6_MOUSE COMM domain containing 3 OS=Mus musculus GN=Commd3 PE=2 SV=1	50.3	22.037	195	0.783085	0.806972	0.45053	0.680196	0.199255	0.93077	0.90031	0.87943	0.903503	0.0258185	1.1037	1.0727	1.75843	1.31161	0.387266
Q9D8S9	BolA-like protein 1	Bola1	>sp|Q9D8S9|BOLA1_MOUSE BolA-like protein 1 OS=Mus musculus GN=Bola1 PE=1 SV=1	51.1	14.379	137	0.854409	0.788395	0.49897	0.713925	0.18906	0.7875	0.84024	0.756659	0.7948	0.0422661	0.83595	1.002	1.12769	0.988546	0.146334
Q8BGS2	BolA-like protein 2	Bola2	>sp|Q8BGS2|BOLA2_MOUSE BolA-like protein 2 OS=Mus musculus GN=Bola2 PE=1 SV=1	86	10.214	86	1.12668	1.03528	0.49646	0.886142	0.340555	1.1471	1.1119	0.710985	0.989995	0.24227	1.128	1.1081	2.08372	1.43994	0.557621
Q8BHX3;E9Q2C7	Borealin;Cell division cycle-associated protein 8;MESrg	Cdca8	>sp|Q8BHX3|BOREA_MOUSE Borealin OS=Mus musculus GN=Cdca8 PE=2 SV=2;>tr|E9Q2C7|E9Q2C7_MOUSE Borealin (Fragment) OS=Mus musculus GN=Cdca8 PE=4 SV=1	9	32.214	289	1.26107			1.26107	NA	1.3219			1.3219	NA	0.93107			0.93107	NA
Q9CQ89;D5MCW4	Brain acetylcholinesterase putative membrane anchor;Protein CutA;Putative uncharacterized protein	Cuta	>sp|Q9CQ89|CUTA_MOUSE Protein CutA OS=Mus musculus GN=Cuta PE=2 SV=3;>tr|D5MCW4|D5MCW4_MOUSE Protein CutA OS=Mus musculus GN=Cuta PE=2 SV=1	18.1	18.865	177	1.17874	0.996115	0.6539	0.94292	0.266435	0.97719	0.96759	1.04733	0.99737	0.0435314	0.84687	0.81088	1.38318	1.01364	0.320536
Q8C3I8	Brain protein 16	Brp16;MNCb-5873	>sp|Q8C3I8|F203A_MOUSE Protein FAM203A OS=Mus musculus GN=Fam203a PE=2 SV=1	29	42.916	393	1.13186	1.08813	1.1406	1.1202	0.0281141	1.1654	1.1677	1.09008	1.14106	0.0441623	1.0113	1.1029	0.979528	1.03124	0.0640582
Q9D023	Brain protein 44	Brp44	>sp|Q9D023|MPC2_MOUSE Mitochondrial pyruvate carrier 2 OS=Mus musculus GN=Mpc2 PE=1 SV=1	14.2	14.286	127		1.54109		1.54109	NA		1.4273		1.4273	NA		0.8768		0.8768	NA
E9PW66;P28656;Q8BSH9;Q3TF41;J3QP68;Q9CSP8	Brain protein DN38;NAP-1-related protein;Nucleosome assembly protein 1-like 1;Nucleosome assembly protein 1-like 1, isoform CRA_b;Putative uncharacterized protein;Nucleosome assembly protein 1-like 1, isoform CRA_d	Nap1l1;Nrp;mCG_21331	>tr|E9PW66|E9PW66_MOUSE Nucleosome assembly protein 1-like 1 OS=Mus musculus GN=Nap1l1 PE=3 SV=1;>sp|P28656|NP1L1_MOUSE Nucleosome assembly protein 1-like 1 OS=Mus musculus GN=Nap1l1 PE=1 SV=2;>tr|Q8BSH9|Q8BSH9_MOUSE Nucleosome assembly protein 1-like 1, i	41.4	48.542	418	0.940645	0.93006	1.5396	1.13677	0.348903	0.94443	0.94877	0.939408	0.944203	0.00468505	1.0191	1.0015	0.752276	0.924292	0.14923
Q91Z31;Q3V328	Brain-enriched polypyrimidine tract-binding protein;Neural polypyrimidine tract-binding protein;Polypyrimidine tract-binding protein 2;RRM-type RNA-binding protein brPTB	Brptb;Nptb;Ptbp2	>sp|Q91Z31|PTBP2_MOUSE Polypyrimidine tract-binding protein 2 OS=Mus musculus GN=Ptbp2 PE=1 SV=2	20.3	57.488	531	1.31926	1.33626	1.5677	1.40774	0.138791	1.1591	1.207	1.51096	1.29235	0.190829	0.80981	0.91949	1.18064	0.969979	0.1905
B1AZ47;Q8BKX1;Q3UKP6;B1AZ46;B1AZ43;B1AZ45;Q3TV50	Brain-specific angiogenesis inhibitor 1-associated protein 2;Brain-specific angiogenesis inhibitor 1-associated protein 2, isoform CRA_b;Insulin receptor substrate protein of 53 kDa;Insulin receptor tyrosine kinase 53 kDa substrate;Putative uncharacterized protein;Brain-specific angiogenesis inhibitor 1-associated protein 2, isoform CRA_c;Brain-specific angiogenesis inhibitor 1-associated protein…	Baiap2;mCG_15032;RP23-390H16.1-001;RP23-390H16.1-003;RP23-390H16.1-005;RP23-390H16.1-002;RP23-390H16.1-004	>tr|B1AZ47|B1AZ47_MOUSE Brain-specific angiogenesis inhibitor 1-associated protein 2 OS=Mus musculus GN=Baiap2 PE=4 SV=1;>sp|Q8BKX1|BAIP2_MOUSE Brain-specific angiogenesis inhibitor 1-associated protein 2 OS=Mus musculus GN=Baiap2 PE=1 SV=2;>tr|Q3UKP6|Q3UK	16.6	59.236	535	0.795229	0.770001	0.37944	0.648223	0.233115	0.75071	0.65632	0.388787	0.598606	0.187737	0.89175	1.0688	0.966744	0.975765	0.088869
O35855;Q3ULU3;D3Z7C8;O88374	Branched-chain-amino-acid aminotransferase, mitochondrial;Branched-chain-amino-acid aminotransferase;Putative uncharacterized protein Bcat2	Bcat2;Bcatm;Eca40	>sp|O35855|BCAT2_MOUSE Branched-chain-amino-acid aminotransferase, mitochondrial OS=Mus musculus GN=Bcat2 PE=2 SV=2;>tr|Q3ULU3|Q3ULU3_MOUSE Branched-chain-amino-acid aminotransferase OS=Mus musculus GN=Bcat2 PE=2 SV=1;>tr|D3Z7C8|D3Z7C8_MOUSE Branched-chain	5.3	44.127	393	1.41369		1.3217	1.36769	0.0650449	1.2486		1.32689	1.28775	0.0553618	0.86325		1.033	0.948127	0.120035
B2KFA0;Q3TKJ1;Q8CBC8;Q9CXX6;B2KFA1;P24288;Q3TJN1;B2KFA2;E9Q4K3;B2KFA8;B2KFA9;B2KFA7;B2KFA6;F6YUH3;B2KFA5	Branched-chain-amino-acid aminotransferase;Branched-chain-amino-acid aminotransferase, cytosolic;Protein ECA39;Branched chain aminotransferase 1, cytosolic	Bcat1;RP24-347A16.1-001;RP24-347A16.1-002;Eca39;RP24-347A16.1-003;RP24-347A16.1-004	>tr|B2KFA0|B2KFA0_MOUSE Branched-chain-amino-acid aminotransferase OS=Mus musculus GN=Bcat1 PE=3 SV=1;>tr|Q3TKJ1|Q3TKJ1_MOUSE Branched-chain-amino-acid aminotransferase OS=Mus musculus GN=Bcat1 PE=2 SV=1;>tr|Q8CBC8|Q8CBC8_MOUSE Branched-chain-amino-acid am	29.1	49.914	453	1.13444	1.14544	1.1109	1.13026	0.0176439	1.0249	1.0544	1.04436	1.04122	0.0149991	0.85267	0.87676	1.0022	0.910545	0.0802884
P46737;A3KGA8;E9Q0P6	BRCA1/BRCA2-containing complex subunit 3;BRCA1/BRCA2-containing complex subunit 36;BRCA1-A complex subunit BRCC36;BRISC complex subunit BRCC36;Lys-63-specific deubiquitinase BRCC36;BRCA1/BRCA2-containing complex, subunit 3	Brcc3;Brcc36;C6.1a;RP23-252K7.4-007	>sp|P46737|BRCC3_MOUSE Lys-63-specific deubiquitinase BRCC36 OS=Mus musculus GN=Brcc3 PE=2 SV=1;>tr|A3KGA8|A3KGA8_MOUSE BRCA1/BRCA2-containing complex, subunit 3 (Fragment) OS=Mus musculus GN=Brcc3 PE=4 SV=1;>tr|E9Q0P6|E9Q0P6_MOUSE Lys-63-specific deubiqui	10	33.34	291	0.647417			0.647417	NA	0.83836			0.83836	NA	1.3311			1.3311	NA
Q9CWI3	BRCA2 and CDKN1A-interacting protein	Bccip	>sp|Q9CWI3|BCCIP_MOUSE BRCA2 and CDKN1A-interacting protein OS=Mus musculus GN=Bccip PE=2 SV=1	21.8	35.942	316	0.997009	0.921574	1.0448	0.987794	0.0621276	0.94575	0.93245	0.844666	0.907622	0.0549256	0.9718	0.98257	0.888652	0.947674	0.0513975
P61969;Q542S1	Breast tumor autoantigen;LIM domain only protein 4;LIM domain transcription factor LMO4;LIM domain only 4, isoform CRA_a;Lmo4 protein;Putative uncharacterized protein	Lmo4;mCG_3357	>sp|P61969|LMO4_MOUSE LIM domain transcription factor LMO4 OS=Mus musculus GN=Lmo4 PE=1 SV=1;>tr|Q542S1|Q542S1_MOUSE LIM domain only 4, isoform CRA_a OS=Mus musculus GN=Lmo4 PE=2 SV=1	17.6	17.994	165	0.719424			0.719424	NA	0.82062			0.82062	NA	1.139			1.139	NA
P97496;Q3UMX0;Q3UPK0;Q3UNN4;D3Z1X8;Q3UZD0;Q6PDG5;Q3UID0	BRG1-associated factor 155;SWI/SNF complex 155 kDa subunit;SWI/SNF complex subunit SMARCC1;SWI/SNF-related matrix-associated actin-dependent regulator of chromatin subfamily C member 1;SWI3-related protein;Putative uncharacterized protein;Putative uncharacterized protein Smarcc1	Baf155;Smarcc1;Srg3	>sp|P97496|SMRC1_MOUSE SWI/SNF complex subunit SMARCC1 OS=Mus musculus GN=Smarcc1 PE=1 SV=2;>tr|Q3UMX0|Q3UMX0_MOUSE Putative uncharacterized protein OS=Mus musculus GN=Smarcc1 PE=2 SV=1;>tr|Q3UPK0|Q3UPK0_MOUSE Putative uncharacterized protein OS=Mus muscul	5.5	122.89	1104	1.04876	1.22133	0.96526	1.07845	0.130591	1.0224	1.0226	1.29039	1.1118	0.154666	1.0388	0.8738	1.4928	1.13513	0.32055
Q8BXV2	BRI3-binding protein	Bri3bp	>sp|Q8BXV2|BRI3B_MOUSE BRI3-binding protein OS=Mus musculus GN=Bri3bp PE=2 SV=1	19.8	28.263	253	2.77439	2.362	1.22	2.1188	0.805227	2.3512	2.5038	2.74801	2.53434	0.200158	0.98344	0.97401	1.56978	1.17574	0.341281
Q9JJ80;G3X926	Brix domain-containing protein 1;Ribosome biogenesis protein RPF2 homolog;Ribosome production factor 2 homolog	Bxdc1;MNCb-4285;Rpf2	>sp|Q9JJ80|RPF2_MOUSE Ribosome production factor 2 homolog OS=Mus musculus GN=Rpf2 PE=2 SV=2;>tr|G3X926|G3X926_MOUSE MCG1407, isoform CRA_a OS=Mus musculus GN=Rpf2 PE=4 SV=1	19.9	35.363	306	0.645245	0.665336	0.79939	0.703324	0.0838003	0.47022	0.45266	0.969368	0.630749	0.293384	0.66695	0.6922	1.20623	0.855126	0.304326
Q9DCA5;E9Q2V8;F6WEP7;Q8CEX3;F6QAG4	Brix domain-containing protein 2;Ribosome biogenesis protein BRX1 homolog	Brix;Brix1;Bxdc2	>sp|Q9DCA5|BRX1_MOUSE Ribosome biogenesis protein BRX1 homolog OS=Mus musculus GN=Brix1 PE=2 SV=3	25.8	41.241	353	0.664319	0.710631	0.61433	0.663093	0.0481622	0.53937	0.57094	0.850774	0.653695	0.171404	0.83071	0.77419	1.49705	1.03398	0.402022
G5E8J3;Q8K1X1	Bromodomain and WD repeat-containing protein 2;WD repeat-containing protein 11	Brwd2;Kiaa1351;Wdr11	>tr|G5E8J3|G5E8J3_MOUSE Bromodomain and WD repeat domain containing 2, isoform CRA_a OS=Mus musculus GN=Wdr11 PE=4 SV=1;>sp|Q8K1X1|WDR11_MOUSE WD repeat-containing protein 11 OS=Mus musculus GN=Wdr11 PE=2 SV=1	3.8	135.97	1223	0.98668	0.800192		0.893436	0.131867	1.0733	0.95096		1.01213	0.0865074	1.008	1.1966		1.1023	0.13336
A2A654;A2A655;E9Q6A7;E5D6T0;E9PZM4;Q8CFX5	Bromodomain PHD finger transcription factor;Bptf protein	Bptf;RP23-317F9.3-001;RP23-317F9.3-002	>tr|A2A654|A2A654_MOUSE Bromodomain PHD finger transcription factor OS=Mus musculus GN=Bptf PE=4 SV=1;>tr|A2A655|A2A655_MOUSE Bromodomain PHD finger transcription factor OS=Mus musculus GN=Bptf PE=4 SV=1;>tr|E9Q6A7|E9Q6A7_MOUSE Protein Bptf OS=Mus musculus	0.8	333.22	3036		0.902527		0.902527	NA		1.0536		1.0536	NA		1.0945		1.0945	NA
Q9Z0H4;F6V6I8;E9QA47;A3KGT2	Bruno-like protein 3;CUG triplet repeat RNA-binding protein 2;CUG-BP- and ETR-3-like factor 2;CUGBP Elav-like family member 2;ELAV-type RNA-binding protein 3;Neuroblastoma apoptosis-related RNA-binding protein;RNA-binding protein BRUNOL-3;CUG triplet repeat, RNA binding protein 2	Celf2;Cugbp2;Napor;RP23-124P7.1-008	>sp|Q9Z0H4|CELF2_MOUSE CUGBP Elav-like family member 2 OS=Mus musculus GN=Celf2 PE=1 SV=1;>tr|F6V6I8|F6V6I8_MOUSE CUGBP Elav-like family member 2 (Fragment) OS=Mus musculus GN=Celf2 PE=4 SV=1;>tr|E9QA47|E9QA47_MOUSE CUGBP Elav-like family member 2 OS=Mus m	4.7	54.27	508	0.722074	0.818398	0.60654	0.71567	0.106074	0.97253	0.96394	0.800512	0.912327	0.0969299	1.203	1.2158	1.63824	1.35235	0.247675
F8WGQ9;Q922M3	BTB/POZ domain-containing protein KCTD10	Kctd10	>tr|F8WGQ9|F8WGQ9_MOUSE BTB/POZ domain-containing adapter for CUL3-mediated RhoA degradation protein 3 OS=Mus musculus GN=Kctd10 PE=4 SV=1;>sp|Q922M3|BACD3_MOUSE BTB/POZ domain-containing adapter for CUL3-mediated RhoA degradation protein 3 OS=Mus musculus	10.4	35.829	316		0.906208		0.906208	NA		0.82593		0.82593	NA		0.83636		0.83636	NA
Q78IG7;A2A7Z4;Q9CQH7	Btf3l4 protein;Basic transcription factor 3-like 4;Basic transcription factor 3-like 4, isoform CRA_a;Transcription factor BTF3 homolog 4	Btf3l4;mCG_126414;RP23-31C9.1-002	>tr|Q78IG7|Q78IG7_MOUSE Btf3l4 protein (Fragment) OS=Mus musculus GN=Btf3l4 PE=2 SV=1;>tr|A2A7Z4|A2A7Z4_MOUSE Basic transcription factor 3-like 4 OS=Mus musculus GN=Btf3l4 PE=2 SV=1;>sp|Q9CQH7|BT3L4_MOUSE Transcription factor BTF3 homolog 4 OS=Mus musculus	44.5	19.6	182	0.922679	0.864827	0.687	0.824836	0.122824	0.95551	0.93656	1.05959	0.983887	0.066243	1.106	1.1593	1.32906	1.19812	0.116488
Q8K2C9	Butyrate-induced protein 1;Protein tyrosine phosphatase-like protein PTPLAD1;Protein-tyrosine phosphatase-like A domain-containing protein 1	Ptplad1	>sp|Q8K2C9|HACD3_MOUSE 3-hydroxyacyl-CoA dehydratase 3 OS=Mus musculus GN=ptplad1 PE=1 SV=2	18.2	43.131	362	2.53229	3.03085	1.8995	2.48755	0.567002	2.1971	2.3105	3.15149	2.55303	0.521375	0.92009	0.81754	1.67608	1.1379	0.468887
Q07417;F6RAZ3	Butyryl-CoA dehydrogenase;Short-chain specific acyl-CoA dehydrogenase, mitochondrial	Acads	>sp|Q07417|ACADS_MOUSE Short-chain specific acyl-CoA dehydrogenase, mitochondrial OS=Mus musculus GN=Acads PE=2 SV=2;>tr|F6RAZ3|F6RAZ3_MOUSE Short-chain-specific acyl-CoA dehydrogenase, mitochondrial (Fragment) OS=Mus musculus GN=Acads PE=3 SV=1	39.8	44.889	412	1.45715	1.41935	1.3243	1.40027	0.0684505	1.3552	1.3546	1.40247	1.37076	0.0274636	0.97206	0.94144	1.14538	1.01963	0.109978
O54825;Q543N4	Bystin;Putative uncharacterized protein	Bysl	>sp|O54825|BYST_MOUSE Bystin OS=Mus musculus GN=Bysl PE=1 SV=3;>tr|Q543N4|Q543N4_MOUSE Putative uncharacterized protein OS=Mus musculus GN=Bysl PE=2 SV=1	15.6	49.783	436	0.960984	1.05724	0.62458	0.880934	0.227166	0.91511	1.0009	1.00852	0.974844	0.0518714	1.0132	0.94209	1.81301	1.2561	0.483605
A1L2Z3;Q8C7X2;A2AMV0	C230096C10Rik protein;Uncharacterized protein KIAA0090;Novel DUF1620 domain containing protein	C230096C10Rik;Kiaa0090;RP23-371E13.1;RP23-371E13.1-001	>tr|A1L2Z3|A1L2Z3_MOUSE C230096C10Rik protein OS=Mus musculus GN=C230096C10Rik PE=2 SV=1;>sp|Q8C7X2|EMC1_MOUSE ER membrane protein complex subunit 1 OS=Mus musculus GN=Emc1 PE=1 SV=1;>tr|A2AMV0|A2AMV0_MOUSE Novel DUF1620 domain containing protein OS=Mus mu	19.3	111.63	997	1.39833	1.50326	1.3921	1.43123	0.0624594	1.4994	1.588	1.16226	1.41655	0.224634	1.0894	1.1093	0.830634	1.00978	0.155462
P01027;E1APH6;Q207D2;B5APU1;H3BKW9	C3a anaphylatoxin;Complement C3;Complement C3 alpha chain;Complement C3 beta chain;Complement C3b alpha chain;Complement C3c alpha chain fragment 1;Complement C3c alpha chain fragment 2;Complement C3d fragment;Complement C3dg fragment;Complement C3f fragment;Complement C3g fragment;HSE-MSF	C3	>sp|P01027|CO3_MOUSE Complement C3 OS=Mus musculus GN=C3 PE=1 SV=3	2	186.48	1663	5.82886			5.82886	NA	0.58837			0.58837	NA	0.1061			0.1061	NA
Q9CRA4;D3Z458;D3YTN3	C-4 methylsterol oxidase;Methylsterol monooxygenase;Putative uncharacterized protein Sc4mol	Sc4mol	>sp|Q9CRA4|MSMO1_MOUSE Methylsterol monooxygenase 1 OS=Mus musculus GN=Msmo1 PE=2 SV=1;>tr|D3Z458|D3Z458_MOUSE Protein Sc4mol (Fragment) OS=Mus musculus GN=Sc4mol PE=4 SV=1;>tr|D3YTN3|D3YTN3_MOUSE Protein Sc4mol (Fragment) OS=Mus musculus GN=Sc4mol PE=4 SV	7.8	34.772	293	1.76457			1.76457	NA	3.0894			3.0894	NA	1.9681			1.9681	NA
Q9JJ00;Q3UDV5;Q99M50;Q4FK16	Ca(2+)-dependent phospholipid scramblase 1;Phospholipid scramblase 1;Transplantability-associated protein 1;Putative uncharacterized protein;Plscr1 protein	Plscr1;Tra1b;Tras1	>sp|Q9JJ00|PLS1_MOUSE Phospholipid scramblase 1 OS=Mus musculus GN=Plscr1 PE=2 SV=1;>tr|Q3UDV5|Q3UDV5_MOUSE Putative uncharacterized protein OS=Mus musculus GN=Plscr1 PE=2 SV=1;>tr|Q99M50|Q99M50_MOUSE Plscr1 protein OS=Mus musculus GN=Plscr1 PE=2 SV=1;>tr|	22	35.914	328	1.48896	2.25499	1.1304	1.62478	0.574469	1.6282	1.4975	1.38983	1.50518	0.119368	1.0053	0.72434	1.6314	1.12035	0.464346
P15116;Q3UIC2;Q8BSI9;D3YYT0	Cadherin-2;Neural cadherin;Putative uncharacterized protein;Putative uncharacterized protein Cdh2	Cdh2	>sp|P15116|CADH2_MOUSE Cadherin-2 OS=Mus musculus GN=Cdh2 PE=1 SV=2;>tr|Q3UIC2|Q3UIC2_MOUSE Putative uncharacterized protein OS=Mus musculus GN=Cdh2 PE=2 SV=1;>tr|Q8BSI9|Q8BSI9_MOUSE Putative uncharacterized protein OS=Mus musculus GN=Cdh2 PE=2 SV=1;>tr|D3	6.6	99.795	906	0.97144	1.03581		1.00362	0.0455152	2.0859	1.7186		1.90225	0.25972	2.2356	2.0898		2.1627	0.103096
E9Q8Z8;E9Q8Z6;P30999;G3X9V2;E9Q904;E9Q901;D3Z2H2;E9Q8Z9;E9Q8Z4;E9Q905;E9Q907;D3Z7H6;E9Q986;E9Q8Z5;E9Q903;E9Q906;Q3TPD1;D3Z2H7;Q3UF77	Cadherin-associated Src substrate;Catenin delta-1;p120 catenin;p120(cas);Putative uncharacterized protein Ctnnd1;Putative uncharacterized protein	Catns;Ctnnd1;Kiaa0384	>tr|E9Q8Z8|E9Q8Z8_MOUSE Catenin delta-1 OS=Mus musculus GN=Ctnnd1 PE=4 SV=1;>tr|E9Q8Z6|E9Q8Z6_MOUSE Catenin delta-1 OS=Mus musculus GN=Ctnnd1 PE=4 SV=1;>sp|P30999|CTND1_MOUSE Catenin delta-1 OS=Mus musculus GN=Ctnnd1 PE=1 SV=2;>tr|G3X9V2|G3X9V2_MOUSE Caten	17.7	108.17	967	0.894694	0.880359	0.69502	0.823358	0.111375	1.0481	1.1039	0.72197	0.95799	0.206295	1.0478	1.188	1.26153	1.16578	0.108583
Q8BFS6;D3Z7F7	Calcineurin-like phosphoesterase domain-containing protein 1;Putative uncharacterized protein Cpped1	Cpped1;Cstp1	>sp|Q8BFS6|CPPED_MOUSE Calcineurin-like phosphoesterase domain-containing protein 1 OS=Mus musculus GN=Cpped1 PE=2 SV=1;>tr|D3Z7F7|D3Z7F7_MOUSE Calcineurin-like phosphoesterase domain-containing protein 1 (Fragment) OS=Mus musculus GN=Cpped1 PE=4 SV=1	17.6	35.247	312	0.780701	0.664761	0.46792	0.637794	0.158125	0.7962	0.78399	0.735943	0.772044	0.0318549	1.1306	0.99672	1.14064	1.08932	0.0803513
O35427	Calcitonin gene-related peptide-receptor component protein;DNA-directed RNA polymerase III subunit RPC9	Crcp	>sp|O35427|RPC9_MOUSE DNA-directed RNA polymerase III subunit RPC9 OS=Mus musculus GN=Crcp PE=2 SV=1	37.2	16.683	148	0.998104	0.89214		0.945122	0.0749274	1.049	1.108		1.0785	0.0417193	0.88175	1.1658		1.02378	0.200854
J3QPI4;Q5M9P7;Q9CR86;Q3U434;Q3UD53	Calcium regulated heat stable protein 1;MCG1049436;MCG123718;Putative uncharacterized protein;Calcium-regulated heat stable protein 1;Calcium-regulated heat-stable protein of 24 kDa	Carhsp1;mCG_1049436;mCG_123718	>tr|J3QPI4|J3QPI4_MOUSE Uncharacterized protein OS=Mus musculus PE=4 SV=1;>tr|Q5M9P7|Q5M9P7_MOUSE Calcium regulated heat stable protein 1 OS=Mus musculus GN=Carhsp1 PE=2 SV=1;>sp|Q9CR86|CHSP1_MOUSE Calcium-regulated heat stable protein 1 OS=Mus musculus GN	49.3	16.048	148	0.944109	0.951475	0.66512	0.853568	0.163242	1.0115	0.94639	0.916086	0.957992	0.0487534	0.99004	0.99116	1.39901	1.12674	0.235798
E9Q1T1;Q6PHZ2;E9Q1V9;E9Q1W0;E9PXV3;Q8C8X9;F7A856;O70459;Q8CCM0;F6RWZ9;F6ZIE1;Q3V1X9;Q5SVJ0;Q5SVI1;Q68EG2;P28652;Q8BL41;Q5SVI2;Q5SVI0;Q5SVI3;Q5SVJ1;F8WIS9;Q80TN1;Q5SVI9;P11798;Q3TY93;Q8C4I3;F6WHR9;D6RDQ8;E9QAJ4	Calcium/calmodulin-dependent protein kinase type II subunit delta;Putative uncharacterized protein;Calcium/calmodulin-dependent protein kinase II delta	Camk2d;Kiaa4163	>tr|E9Q1T1|E9Q1T1_MOUSE Calcium/calmodulin-dependent protein kinase type II subunit delta OS=Mus musculus GN=Camk2d PE=4 SV=1;>sp|Q6PHZ2|KCC2D_MOUSE Calcium/calmodulin-dependent protein kinase type II subunit delta OS=Mus musculus GN=Camk2d PE=1 SV=1;>tr|E	29.6	60.004	533	0.946163	1.05457	0.77346	0.924733	0.141777	0.85951	0.84835	0.962279	0.890046	0.0628035	0.89097	0.77144	1.2321	0.964838	0.23905
O35350;Q3TI07;Q3UDG8;Q80Y25;Q8C2J1;Q3TB79;Q3UF24	Calcium-activated neutral proteinase 1;Calpain mu-type;Calpain-1 catalytic subunit;Calpain-1 large subunit;Micromolar-calpain;Putative uncharacterized protein;Capn1 protein	Canp1;Capa1;Capn1	>sp|O35350|CAN1_MOUSE Calpain-1 catalytic subunit OS=Mus musculus GN=Capn1 PE=2 SV=1;>tr|Q3TI07|Q3TI07_MOUSE Putative uncharacterized protein OS=Mus musculus GN=Capn1 PE=2 SV=1;>tr|Q3UDG8|Q3UDG8_MOUSE Putative uncharacterized protein OS=Mus musculus GN=Cap	8.8	82.105	713	0.701754		0.30471	0.503232	0.280753	0.67598		0.38429	0.530135	0.206256	1.1267		1.30431	1.2155	0.125588
Q8BH59;Q9QXX4;Q8C140;Q91YK1	Calcium-binding mitochondrial carrier protein Aralar1;Mitochondrial aspartate glutamate carrier 1;Solute carrier family 25 member 12	Aralar1;Slc25a12	>sp|Q8BH59|CMC1_MOUSE Calcium-binding mitochondrial carrier protein Aralar1 OS=Mus musculus GN=Slc25a12 PE=1 SV=1	43.1	74.569	677	1.18597	1.25764	1.1763	1.20664	0.0444336	1.1168	1.1879	1.28052	1.19507	0.0820977	0.96413	0.96368	0.982608	0.970139	0.0108004
Q8BMD8;Q8R225	Calcium-binding mitochondrial carrier protein SCaMC-1;Small calcium-binding mitochondrial carrier protein 1;Solute carrier family 25 member 24;Slc25a24 protein	Scamc1;Slc25a24	>sp|Q8BMD8|SCMC1_MOUSE Calcium-binding mitochondrial carrier protein SCaMC-1 OS=Mus musculus GN=Slc25a24 PE=2 SV=1;>tr|Q8R225|Q8R225_MOUSE Slc25a24 protein (Fragment) OS=Mus musculus GN=Slc25a24 PE=2 SV=1	34.1	52.901	475	1.40728	1.45533	0.89263	1.25175	0.311931	1.3627	1.3551	1.5409	1.41957	0.105148	0.98894	0.94091	1.59317	1.17434	0.363511
Q06138;Q9DB16;Q8K312	Calcium-binding protein 39;Protein Mo25;Calcium-binding protein 39-like;Mo25-like protein;Cab39 protein	Cab39;Mo25;Cab39l	>sp|Q06138|CAB39_MOUSE Calcium-binding protein 39 OS=Mus musculus GN=Cab39 PE=1 SV=2;>sp|Q9DB16|CB39L_MOUSE Calcium-binding protein 39-like OS=Mus musculus GN=Cab39l PE=1 SV=3;>tr|Q8K312|Q8K312_MOUSE Cab39 protein (Fragment) OS=Mus musculus GN=Cab39 PE=2 S	8.5	39.842	341	1.19904	0.933968	0.57386	0.90229	0.313792	0.93764	0.9497	0.991473	0.959604	0.0282503	1.0359	1.0944	2.02204	1.38411	0.553235
Q6PFQ7;Q8BXL5;F6W8M5;F6WTE9	Calcium-promoted Ras inactivator;Ras GTPase-activating protein 4;Ras p21 protein activator 4;RasGAP-activating-like protein 2;MCG142503, isoform CRA_a;Putative uncharacterized protein	Capri;Kiaa0538;Rasa4;mCG_142503	>sp|Q6PFQ7|RASL2_MOUSE Ras GTPase-activating protein 4 OS=Mus musculus GN=Rasa4 PE=2 SV=1;>tr|Q8BXL5|Q8BXL5_MOUSE MCG142503, isoform CRA_a OS=Mus musculus GN=Rasa4 PE=2 SV=1;>tr|F6W8M5|F6W8M5_MOUSE Ras GTPase-activating protein 4 (Fragment) OS=Mus musculus	2.5	90.059	802		1.10441		1.10441	NA		1.1888		1.1888	NA		1.0242		1.0242	NA
Q9CXW3	Calcyclin-binding protein;Siah-interacting protein	Cacybp;Sip	>sp|Q9CXW3|CYBP_MOUSE Calcyclin-binding protein OS=Mus musculus GN=Cacybp PE=1 SV=1	76.4	26.51	229	0.856164	0.91878	0.72068	0.831875	0.101259	1.0077	1.0147	1.01938	1.01393	0.00587753	1.1051	1.0722	1.20411	1.12714	0.0686597
Q8VCQ8;E9QA16;D3Z6I7;E9Q0M9;E9QA15;Q3UGC3;F6QLP8;F6ZAW1;Q3TUS1;E9Q9F3;F6T2Z7;F6RGN9;Q7TMN5;Q8VD79;Q3TNM4	Caldesmon 1;Putative uncharacterized protein Cald1;Putative uncharacterized protein	Cald1	>tr|Q8VCQ8|Q8VCQ8_MOUSE Caldesmon 1 OS=Mus musculus GN=Cald1 PE=2 SV=1;>tr|E9QA16|E9QA16_MOUSE Protein Cald1 OS=Mus musculus GN=Cald1 PE=4 SV=1;>tr|D3Z6I7|D3Z6I7_MOUSE Protein Cald1 OS=Mus musculus GN=Cald1 PE=4 SV=1;>tr|E9Q0M9|E9Q0M9_MOUSE Protein Cald1 O	58.9	60.452	530	0.921319	0.919371	1.3124	1.05103	0.226355	1.0968	1.1432	1.21389	1.1513	0.0589617	1.1608	1.1863	1.19262	1.17991	0.0168459
P50543;G5E8Y7;F6SJ35	Calgizzarin;Endothelial monocyte-activating polypeptide;Protein S100-A11;Protein S100-C;S100 calcium-binding protein A11	S100a11;S100c	>sp|P50543|S10AB_MOUSE Protein S100-A11 OS=Mus musculus GN=S100a11 PE=2 SV=1;>tr|G5E8Y7|G5E8Y7_MOUSE MCG1031571 OS=Mus musculus GN=Gm7665 PE=4 SV=1	57.1	11.083	98	0.97924	0.959693	0.76233	0.900421	0.119989	1.0908	1.076	1.10552	1.09077	0.0147611	1.1017	1.1147	0.96609	1.06083	0.0823042
P48453;E0CZ78;G3X8U7;E9Q6P2;Q3UXV4;Q80XK0;B2RRX2;P63328;P48455;Q3V074;Q9D5R5;Q8C649	Calmodulin-dependent calcineurin A subunit beta isoform;CAM-PRP catalytic subunit;Serine/threonine-protein phosphatase 2B catalytic subunit beta isoform;Serine/threonine-protein phosphatase	Calnb;Ppp3cb	>sp|P48453|PP2BB_MOUSE Serine/threonine-protein phosphatase 2B catalytic subunit beta isoform OS=Mus musculus GN=Ppp3cb PE=2 SV=2;>tr|E0CZ78|E0CZ78_MOUSE Serine/threonine-protein phosphatase OS=Mus musculus GN=Ppp3cb PE=3 SV=1;>tr|G3X8U7|G3X8U7_MOUSE Serin	8.8	59.173	525		1.61538		1.61538	NA		1.1802		1.1802	NA		0.90913		0.90913	NA
P35564;Q5SUC3;Q3TXE5	Calnexin;Calnexin, isoform CRA_a;Putative uncharacterized protein	Canx;mCG_125213;RP23-237P10.2-001	>sp|P35564|CALX_MOUSE Calnexin OS=Mus musculus GN=Canx PE=1 SV=1;>tr|Q5SUC3|Q5SUC3_MOUSE Calnexin OS=Mus musculus GN=Canx PE=2 SV=1;>tr|Q3TXE5|Q3TXE5_MOUSE Putative uncharacterized protein OS=Mus musculus GN=Canx PE=2 SV=1	40.9	67.277	591	2.59081	2.50432	1.7733	2.28948	0.449108	2.6672	2.7143	2.38135	2.58762	0.180178	1.0988	1.0902	1.51768	1.23556	0.244361
Q02819;Q8BRD3;Q3TCI1;H3BK79;D3Z7D7;D3Z1N1;P81117;Q3UKN6;Q3TV28	CALNUC;Nucleobindin-1;Putative uncharacterized protein;Putative uncharacterized protein Nucb1	Nuc;Nucb;Nucb1	>sp|Q02819|NUCB1_MOUSE Nucleobindin-1 OS=Mus musculus GN=Nucb1 PE=1 SV=2;>tr|Q8BRD3|Q8BRD3_MOUSE Putative uncharacterized protein OS=Mus musculus GN=Nucb1 PE=2 SV=1;>tr|Q3TCI1|Q3TCI1_MOUSE Putative uncharacterized protein (Fragment) OS=Mus musculus GN=Nucb	13.5	53.408	459	0.947688	1.72144	0.36779	1.0123	0.679133	0.98284	1.3439	0.994036	1.10693	0.205302	1.0434	1.2126	2.6801	1.64537	0.900092
P08207;Q3TC45;Q3UF30	Calpactin I light chain;Calpactin-1 light chain;Cellular ligand of annexin II;p10 protein;p11;Protein S100-A10;S100 calcium-binding protein A10;Putative uncharacterized protein;S100 calcium binding protein A10 (Calpactin), isoform CRA_a;S100 calcium binding protein A10 (Calpactin), isoform CRA_b	Cal1l;S100a10;mCG_120166	>sp|P08207|S10AA_MOUSE Protein S100-A10 OS=Mus musculus GN=S100a10 PE=2 SV=2;>tr|Q3TC45|Q3TC45_MOUSE S100 calcium binding protein A10 (Calpactin), isoform CRA_a OS=Mus musculus GN=S100a10 PE=2 SV=1;>tr|Q3UF30|Q3UF30_MOUSE Putative uncharacterized protein O	67	11.186	97	1.1226	1.03867	0.80217	0.987813	0.166158	1.1659	1.1616	0.794218	1.04057	0.21336	0.99886	1.0834	0.949397	1.01055	0.0677623
P51125;Q8CE80;Q8CE04;Q8C281;Q8CB83;Q921U7;Q3TTN2	Calpain inhibitor;Calpastatin;Putative uncharacterized protein;Cast protein	Cast	>sp|P51125|ICAL_MOUSE Calpastatin OS=Mus musculus GN=Cast PE=1 SV=2;>tr|Q8CE80|Q8CE80_MOUSE Calpastatin OS=Mus musculus GN=Cast PE=2 SV=1;>tr|Q8CE04|Q8CE04_MOUSE Putative uncharacterized protein OS=Mus musculus GN=Cast PE=2 SV=1;>tr|Q8C281|Q8C281_MOUSE Put	11.2	84.921	788	1.032	0.962557	0.24875	0.74777	0.433556	1.1843	1.0224	0.637024	0.947908	0.28114	1.1198	1.0955	3.06457	1.75996	1.12989
Q08093;Q543F3;D3Z7R6;Q922F8	Calponin H2, smooth muscle;Calponin-2;Neutral calponin;Calponin 2;Putative uncharacterized protein;Putative uncharacterized protein Cnn2;Cnn2 protein	Cnn2;mCG_13425	>sp|Q08093|CNN2_MOUSE Calponin-2 OS=Mus musculus GN=Cnn2 PE=2 SV=1;>tr|Q543F3|Q543F3_MOUSE Calponin 2 OS=Mus musculus GN=Cnn2 PE=2 SV=1;>tr|D3Z7R6|D3Z7R6_MOUSE Calponin-2 OS=Mus musculus GN=Cnn2 PE=4 SV=1;>tr|Q922F8|Q922F8_MOUSE Cnn2 protein OS=Mus musculu	50.2	33.155	305	0.692473	0.687049	0.61599	0.665171	0.0426779	0.85651	0.84183	0.880204	0.859515	0.0193628	1.1534	1.2158	1.46323	1.27748	0.163864
Q9DAW9;Q99JN5;B2RSH3;Q08091;Q8CBQ2	Calponin, acidic isoform;Calponin-3;Cnn3 protein	Cnn3	>sp|Q9DAW9|CNN3_MOUSE Calponin-3 OS=Mus musculus GN=Cnn3 PE=2 SV=1;>tr|Q99JN5|Q99JN5_MOUSE Cnn3 protein (Fragment) OS=Mus musculus GN=Cnn3 PE=2 SV=1	54.2	36.428	330	0.995124	0.944733	1.1581	1.03265	0.111524	1.0454	1.0241	0.970685	1.0134	0.0384905	1.092	1.108	1.16015	1.12005	0.0356353
B2MWM9;P14211;Q3UWP8	Calreticulin;Calregulin;CRP55;Endoplasmic reticulum resident protein 60;HACBP;Putative uncharacterized protein	Calr	>tr|B2MWM9|B2MWM9_MOUSE Calreticulin OS=Mus musculus GN=Calr PE=2 SV=1;>sp|P14211|CALR_MOUSE Calreticulin OS=Mus musculus GN=Calr PE=1 SV=1;>tr|Q3UWP8|Q3UWP8_MOUSE Putative uncharacterized protein (Fragment) OS=Mus musculus GN=Calr PE=2 SV=1	67.1	47.994	416	0.896379	0.84076	1.223	0.986713	0.206512	1.0957	1.047	0.891583	1.01143	0.106606	1.2098	1.2183	0.847601	1.0919	0.211612
Q9R1K9;B1AUQ7;P41209	Caltractin isoform 1;Centrin-2;Centrin 2	Calt;Cetn2;RP23-307G22.3-003	>sp|Q9R1K9|CETN2_MOUSE Centrin-2 OS=Mus musculus GN=Cetn2 PE=1 SV=1;>tr|B1AUQ7|B1AUQ7_MOUSE Centrin 2 (Fragment) OS=Mus musculus GN=Cetn2 PE=4 SV=1	48.3	19.796	172	0.794344			0.794344	NA	0.90789			0.90789	NA	1.2602			1.2602	NA
O35887;Q3TUF3;Q3UG11;Q3TQD1;G3UWR0;G3UWV3;G3UY49;G3V004;G3UXA8;G3UYI3;G3UXA3	Calumenin;Crocalbin;Calumenin, isoform CRA_a;Putative uncharacterized protein	Calu;mCG_9131	>sp|O35887|CALU_MOUSE Calumenin OS=Mus musculus GN=Calu PE=1 SV=1;>tr|Q3TUF3|Q3TUF3_MOUSE Calumenin, isoform CRA_a OS=Mus musculus GN=Calu PE=2 SV=1;>tr|Q3UG11|Q3UG11_MOUSE Putative uncharacterized protein OS=Mus musculus GN=Calu PE=2 SV=1;>tr|Q3TQD1|Q3TQD	29.2	37.063	315	0.754034	0.755801	0.55381	0.687882	0.116113	1.1716	1.0711	1.08809	1.11026	0.0537937	1.4903	1.4577	2.05533	1.66778	0.336026
P05132	cAMP-dependent protein kinase catalytic subunit alpha	Pkaca;Prkaca	>sp|P05132|KAPCA_MOUSE cAMP-dependent protein kinase catalytic subunit alpha OS=Mus musculus GN=Prkaca PE=1 SV=3	26.8	40.57	351	1.09256	1.12334	0.96701	1.06097	0.0828158	1.2074	1.2354	1.11089	1.18456	0.0653215	1.0972	1.0576	1.34311	1.16597	0.154681
P68181;H6TMF5;H6TMF6;Q8CBP8;Q8C4J3	cAMP-dependent protein kinase catalytic subunit beta	Pkacb;Prkacb	>sp|P68181|KAPCB_MOUSE cAMP-dependent protein kinase catalytic subunit beta OS=Mus musculus GN=Prkacb PE=1 SV=2;>tr|H6TMF5|H6TMF5_MOUSE cAMP-dependent protein kinase catalytic subunit beta transcript variant 5 (Fragment) OS=Mus musculus GN=Prkacb PE=2 SV=1	12	40.707	351	1.05655	1.11756	1.1553	1.1098	0.0498315	1.0131	1.0195	1.15445	1.06235	0.0798277	1.213	1.0631	0.966651	1.08092	0.124137
Q8K1M3;P12367;Q9CYV3	cAMP-dependent protein kinase type II-alpha regulatory chain;Protein kinase, cAMP dependent regulatory, type II alpha;Protein kinase, cAMP dependent regulatory, type II alpha, isoform CRA_b;Putative uncharacterized protein;cAMP-dependent protein kinase type II-alpha regulatory subunit	mCG_16488;Prkar2a	>tr|Q8K1M3|Q8K1M3_MOUSE Protein kinase, cAMP dependent regulatory, type II alpha OS=Mus musculus GN=Prkar2a PE=2 SV=1;>sp|P12367|KAP2_MOUSE cAMP-dependent protein kinase type II-alpha regulatory subunit OS=Mus musculus GN=Prkar2a PE=1 SV=2	11.7	45.589	402	0.620309	0.673219	0.50624	0.599923	0.0853359	0.79641	0.85444	0.84488	0.83191	0.0311133	1.2846	1.1857	1.8135	1.42793	0.337552
P31324;H3BK84;Q3V2X9	cAMP-dependent protein kinase type II-beta regulatory subunit;Putative uncharacterized protein	Prkar2b	>sp|P31324|KAP3_MOUSE cAMP-dependent protein kinase type II-beta regulatory subunit OS=Mus musculus GN=Prkar2b PE=1 SV=3;>tr|H3BK84|H3BK84_MOUSE cAMP-dependent protein kinase type II-beta regulatory subunit OS=Mus musculus GN=Prkar2b PE=4 SV=1;>tr|Q3V2X9|Q	38.7	46.167	416	0.857265	0.838223	0.88328	0.859589	0.0226182	0.92684	1.0018	0.934317	0.954319	0.0412892	1.0954	1.196	1.11972	1.13704	0.0524887
E9Q827;P56212;E9Q4B9;E9PXD7;P60840	cAMP-regulated phosphoprotein 19	Arpp19	>tr|E9Q827|E9Q827_MOUSE cAMP-regulated phosphoprotein 19 OS=Mus musculus GN=Arpp19 PE=4 SV=1;>sp|P56212|ARP19_MOUSE cAMP-regulated phosphoprotein 19 OS=Mus musculus GN=Arpp19 PE=1 SV=2;>tr|E9Q4B9|E9Q4B9_MOUSE cAMP-regulated phosphoprotein 19 OS=Mus musculu	41.4	16.086	145	0.869641	0.890948	0.83866	0.866416	0.0262927	0.90887	0.98181	1.0299	0.973526	0.0609377	1.0324	1.0645	1.3393	1.1454	0.168686
Q8BYB9;Q8BLG5;Q8BV60	CAP10-like 46 kDa protein;KTEL motif-containing protein 1;Putative uncharacterized protein	Clp46;Ktelc1	>sp|Q8BYB9|PGLT1_MOUSE Protein O-glucosyltransferase 1 OS=Mus musculus GN=Poglut1 PE=2 SV=2;>tr|Q8BLG5|Q8BLG5_MOUSE Putative uncharacterized protein OS=Mus musculus GN=Poglut1 PE=2 SV=1;>tr|Q8BV60|Q8BV60_MOUSE Putative uncharacterized protein OS=Mus muscul	5.6	46.379	392			0.33566	0.33566	NA			0.833889	0.833889	NA			2.65498	2.65498	NA
A2AMV7;Q923G3;Q3TVK4;A2AMW0;Q3TRH8;A2AMV5;P47757;A2AMV9;F7CAZ6;A2AMV4;F6YHZ8;A2AMV8;F6QJN8;P97856;Q9D9A5	Capping protein (Actin filament) muscle Z-line, beta;CAPZB3;Capping protein (Actin filament) muscle Z-line, beta, isoform CRA_c;Putative uncharacterized protein;Capping protein (Actin filament) muscle Z-line, beta, isoform CRA_a;Capping protein (Actin filament) muscle Z-line, beta, isoform CRA_b;CapZ beta;F-actin-capping protein subunit beta	Capzb;RP23-247I1.3-004;mCG_122335;RP23-247I1.3-001;RP23-247I1.3-006;RP23-247I1.3-002;Cappb1;RP23-247I1.3-011	>tr|A2AMV7|A2AMV7_MOUSE CAPZB3 OS=Mus musculus GN=Capzb PE=2 SV=1;>tr|Q923G3|Q923G3_MOUSE Capping protein (Actin filament) muscle Z-line, beta OS=Mus musculus GN=Capzb PE=2 SV=1;>tr|Q3TVK4|Q3TVK4_MOUSE Putative uncharacterized protein OS=Mus musculus GN=Ca	54.5	33.767	301	0.916926	0.963298	0.69896	0.859728	0.141147	0.97233	0.92989	0.884564	0.928928	0.0438907	1.0559	1.0269	1.09269	1.0585	0.0329734
Q60865;Q3UFZ6;F6YLI0;A2BH49;Q3TTW8;A1L0T9;Q3TEY4;F6YP03;A2BH48;Q8CD82;A2BH47;A9CYP7	Caprin-1;Cytoplasmic activation- and proliferation-associated protein 1;GPI-anchored membrane protein 1;GPI-anchored protein p137;Membrane component chromosome 11 surface marker 1;Putative uncharacterized protein	Caprin1;G5E5;Gpiap;Gpiap1;Gpip137;M11s1	>sp|Q60865|CAPR1_MOUSE Caprin-1 OS=Mus musculus GN=Caprin1 PE=1 SV=2;>tr|Q3UFZ6|Q3UFZ6_MOUSE Putative uncharacterized protein (Fragment) OS=Mus musculus GN=Caprin1 PE=2 SV=1	25.2	78.168	707	0.870928	0.850919	1.2557	0.992516	0.228144	1.0025	0.99433	1.04432	1.01372	0.0268168	1.1662	1.2054	0.823045	1.06488	0.210352
P47753;Q3UAS2;Q5RKN9;Q3UJV2;Q3TLJ0;Q99L12	CapZ alpha-1;F-actin-capping protein subunit alpha-1;Putative uncharacterized protein;Capping protein (Actin filament) muscle Z-line, alpha 1	Cappa1;Capza1;mCG_9780	>sp|P47753|CAZA1_MOUSE F-actin-capping protein subunit alpha-1 OS=Mus musculus GN=Capza1 PE=1 SV=4;>tr|Q3UAS2|Q3UAS2_MOUSE Putative uncharacterized protein OS=Mus musculus GN=Capza1 PE=2 SV=1;>tr|Q5RKN9|Q5RKN9_MOUSE Capping protein (Actin filament) muscle	69.6	32.939	286	0.905387	0.903424	0.63987	0.816227	0.152733	0.9063	0.97316	0.886211	0.92189	0.045523	1.0483	1.0193	1.23416	1.10059	0.116581
P47754;Q3UBZ3;Q5DQJ3;Q3UCD2;Q3U7G3;D6RCW7	CapZ alpha-2;F-actin-capping protein subunit alpha-2;Putative uncharacterized protein;Capping protein (Actin filament) muscle Z-line, alpha 2, isoform CRA_c;F-actin capping protein alpha-2 subunit	Cappa2;Capza2;mCG_13469	>sp|P47754|CAZA2_MOUSE F-actin-capping protein subunit alpha-2 OS=Mus musculus GN=Capza2 PE=1 SV=3;>tr|Q3UBZ3|Q3UBZ3_MOUSE Putative uncharacterized protein OS=Mus musculus GN=Capza2 PE=2 SV=1;>tr|Q5DQJ3|Q5DQJ3_MOUSE Capping protein (Actin filament) muscle	53.8	32.967	286	0.9998	0.903424	0.79807	0.900431	0.100898	0.89159	0.88065	0.91659	0.896277	0.0184228	0.97441	0.98875	1.10115	1.02144	0.0694062
B2RQC6;E9QAI5;G3UWN2;B7ZN27;Q6P9L1;Q7TN13;E9QAT6;Q80VF8;Q9CWQ9;F6S3Z3;Q8C196;B2KGV2;O88862	Carbamoyl-phosphate synthetase 2, aspartate transcarbamylase, and dihydroorotase;Carbamoyl-phosphate synthetase 2, aspartate transcarbamylase, and dihydroorotase, isoform CRA_c;Cad protein	Cad;mCG_23490	>tr|B2RQC6|B2RQC6_MOUSE Carbamoyl-phosphate synthetase 2, aspartate transcarbamylase, and dihydroorotase OS=Mus musculus GN=Cad PE=2 SV=1;>tr|E9QAI5|E9QAI5_MOUSE Protein Cad OS=Mus musculus GN=Cad PE=3 SV=1;>tr|G3UWN2|G3UWN2_MOUSE Protein Cad OS=Mus muscul	28.8	243.24	2225	0.970309	0.936417	1.0187	0.975142	0.0413538	1.0166	1.0327	1.09254	1.04728	0.0400133	1.066	1.1113	1.2617	1.14633	0.102447
P16015	Carbonate dehydratase III;Carbonic anhydrase 3;Carbonic anhydrase III	Ca3;Car3	>sp|P16015|CAH3_MOUSE Carbonic anhydrase 3 OS=Mus musculus GN=Ca3 PE=1 SV=3	14.2	29.366	260	1.35588	1.29902		1.32745	0.0402027	0.96267	1.1602		1.06143	0.139675	0.8182	0.94208		0.88014	0.0875964
Q9D6N1	Carbonate dehydratase XIII;Carbonic anhydrase 13;Carbonic anhydrase XIII	Ca13;Car13	>sp|Q9D6N1|CAH13_MOUSE Carbonic anhydrase 13 OS=Mus musculus GN=Ca13 PE=1 SV=1	29	29.522	262	1.10692	1.11351	0.77272	0.997716	0.19488	1.0391	1.1555	1.28545	1.16002	0.123235	0.96601	1.0364	1.49303	1.16515	0.286127
B2RXY7;P48758	Carbonyl reductase 1;Carbonyl reductase 1, isoform CRA_a;15-hydroxyprostaglandin dehydrogenase [NADP+];Carbonyl reductase [NADPH] 1;NADPH-dependent carbonyl reductase 1;Prostaglandin 9-ketoreductase;Prostaglandin-E(2) 9-reductase	Cbr1;mCG_22184;Cbr	>tr|B2RXY7|B2RXY7_MOUSE Carbonyl reductase 1 OS=Mus musculus GN=Cbr1 PE=2 SV=1;>sp|P48758|CBR1_MOUSE Carbonyl reductase [NADPH] 1 OS=Mus musculus GN=Cbr1 PE=1 SV=3	28.2	30.641	277	1.07081	1.08948	0.60744	0.922577	0.273076	0.97699	0.99391	1.17445	1.04845	0.109449	0.92152	0.89993	1.68359	1.16835	0.446342
Q8K354	Carbonyl reductase 3;Putative uncharacterized protein	Cbr3;mCG_22192	>sp|Q8K354|CBR3_MOUSE Carbonyl reductase [NADPH] 3 OS=Mus musculus GN=Cbr3 PE=2 SV=1	69	30.953	277	1.16836	1.18234	0.8845	1.0784	0.168068	1.1043	1.0941	0.93633	1.04491	0.0941715	0.97005	0.98079	0.935454	0.962098	0.0236912
Q9WUD1;Q3TYJ0	Carboxy terminus of Hsp70-interacting protein;E3 ubiquitin-protein ligase CHIP;STIP1 homology and U box-containing protein 1;Putative uncharacterized protein	Chip;Stub1	>sp|Q9WUD1|CHIP_MOUSE STIP1 homology and U box-containing protein 1 OS=Mus musculus GN=Stub1 PE=1 SV=1;>tr|Q3TYJ0|Q3TYJ0_MOUSE Putative uncharacterized protein OS=Mus musculus GN=Stub1 PE=2 SV=1	31.2	34.909	304	1.02664	0.962371	0.734	0.907671	0.153798	0.94247	0.96999	0.618735	0.843732	0.195338	0.92449	1.0175	0.900171	0.947387	0.0619252
G3X8T3;P16675;Q544R6;Q9D2D1;A2A5J9	Carboxypeptidase C;Carboxypeptidase L;Cathepsin A;Lysosomal protective protein;Lysosomal protective protein 20 kDa chain;Lysosomal protective protein 32 kDa chain;Protective protein cathepsin A;Protective protein for beta-galactosidase;Protective protein for beta-galactosidase, isoform CRA_a;Putative uncharacterized protein	Ctsa;Ppgb;mCG_17533;RP23-61O3.6-001	>tr|G3X8T3|G3X8T3_MOUSE Lysosomal protective protein OS=Mus musculus GN=Ctsa PE=4 SV=1;>sp|P16675|PPGB_MOUSE Lysosomal protective protein OS=Mus musculus GN=Ctsa PE=1 SV=1;>tr|Q544R6|Q544R6_MOUSE Cathepsin A OS=Mus musculus GN=Ctsa PE=2 SV=1;>tr|Q9D2D1|Q9D	7.1	55.726	492	0.857706	0.88881	0.54274	0.763085	0.191457	1.254	1.0517	1.37389	1.22653	0.162842	1.5104	1.2874	2.64033	1.81271	0.725363
O89001	Carboxypeptidase D;gp180;Metallocarboxypeptidase D	Cpd	>sp|O89001|CBPD_MOUSE Carboxypeptidase D OS=Mus musculus GN=Cpd PE=1 SV=2	1.6	152.4	1377	1.74764		0.45855	1.1031	0.911525	1.4394		1.62443	1.53192	0.130837	0.90111		3.36033	2.13072	1.73893
Q9DBG5;Q2XSQ4;Q3V4D2	Cargo selection protein TIP47;Mannose-6-phosphate receptor-binding protein 1;Perilipin-3;TIP47 protein isoform 2	M6prbp1;Plin3;Tip47	>sp|Q9DBG5|PLIN3_MOUSE Perilipin-3 OS=Mus musculus GN=Plin3 PE=1 SV=1;>tr|Q2XSQ4|Q2XSQ4_MOUSE TIP47 protein isoform 2 OS=Mus musculus GN=Plin3 PE=2 SV=1	54.5	47.262	437	0.92816	0.87184	0.48251	0.760837	0.242677	0.91994	0.9313	0.783208	0.878149	0.0824176	1.023	1.0402	1.89412	1.31911	0.49805
Q4VAA2;F8WGL9	Carnitine deficiency-associated protein 3;Protein CDV3;Tyrosine-phosphorylated protein 36	Cdv3	>sp|Q4VAA2|CDV3_MOUSE Protein CDV3 OS=Mus musculus GN=Cdv3 PE=1 SV=2	50.5	29.729	281	0.9522	0.948407	0.87208	0.924229	0.0452019	1.0465	1.0174	1.18149	1.0818	0.0875535	1.0799	1.0563	1.19172	1.10931	0.0723436
P52825;Q3UDA8;Q3UN55;A2A8E8;A2A8E7;Q9CU20	Carnitine O-palmitoyltransferase 2, mitochondrial;Carnitine palmitoyltransferase II;Putative uncharacterized protein;Carnitine palmitoyltransferase 2	Cpt2;Cpt-2;RP23-40G2.4-004	>sp|P52825|CPT2_MOUSE Carnitine O-palmitoyltransferase 2, mitochondrial OS=Mus musculus GN=Cpt2 PE=1 SV=2;>tr|Q3UDA8|Q3UDA8_MOUSE Putative uncharacterized protein OS=Mus musculus GN=Cpt2 PE=2 SV=1;>tr|Q3UN55|Q3UN55_MOUSE Putative uncharacterized protein OS	7.8	73.98	658	1.51543	1.48148	0.7851	1.26067	0.412205	1.4451	1.4499	1.30443	1.39981	0.082638	0.9716	1.0069	1.22514	1.06788	0.137333
Q9CYD3	Cartilage-associated protein	Casp;Crtap	>sp|Q9CYD3|CRTAP_MOUSE Cartilage-associated protein OS=Mus musculus GN=Crtap PE=2 SV=3	16.8	46.169	400	0.58751	0.782289	0.49599	0.62193	0.14622	0.8448	1.0451	0.83668	0.90886	0.118057	1.2318	1.2414	1.63867	1.37062	0.232186
A2ABP1;Q9DC28;Q3USK2;Q3UBT6;Q3TYE1;F7A4U8;A2ABP0;A8Y2Z9;A8Y2Z5	Casein kinase 1, delta;Casein kinase 1, delta, isoform CRA_a;Casein kinase I isoform delta;Casein kinase 1, delta, isoform CRA_b;Putative uncharacterized protein;Casein kinase 1, delta, isoform CRA_c	Csnk1d;mCG_2127;RP23-378G22.2-001;RP23-378G22.2-002	>tr|A2ABP1|A2ABP1_MOUSE Casein kinase 1, delta OS=Mus musculus GN=Csnk1d PE=3 SV=1;>sp|Q9DC28|KC1D_MOUSE Casein kinase I isoform delta OS=Mus musculus GN=Csnk1d PE=1 SV=2;>tr|Q3USK2|Q3USK2_MOUSE Casein kinase 1, delta, isoform CRA_b OS=Mus musculus GN=Csnk	9.2	47.316	415		1.05538		1.05538	NA		1.0191		1.0191	NA		1.2313		1.2313	NA
A8Y308;Q9JMK2;Q9QUI3;Q8CBH9	Casein kinase 1, epsilon;Casein kinase 1, epsilon, isoform CRA_a;Casein kinase I isoform epsilon;Casein kinase;Putative uncharacterized protein	Csnk1e;mCG_13148;RP23-120A4.1-001	>tr|A8Y308|A8Y308_MOUSE Casein kinase 1, epsilon OS=Mus musculus GN=Csnk1e PE=3 SV=1;>sp|Q9JMK2|KC1E_MOUSE Casein kinase I isoform epsilon OS=Mus musculus GN=Csnk1e PE=1 SV=2;>tr|Q9QUI3|Q9QUI3_MOUSE Casein kinase OS=Mus musculus GN=Csnk1e PE=2 SV=1;>tr|Q8C	8.9	47.321	416	0.985028		0.75077	0.867899	0.165645	1.1289		1.14659	1.13775	0.01251	1.0755		2.68868	1.88209	1.14069
Q60737;Q61177;Q9D0E8;Q8CD20;A2ANR6;Q6NSS6	Casein kinase II subunit alpha;Casein kinase II alpha subunit;Casein kinase II, alpha 1 polypeptide, isoform CRA_b;Putative uncharacterized protein	Ckiia;Csnk2a1;mCG_13182	>sp|Q60737|CSK21_MOUSE Casein kinase II subunit alpha OS=Mus musculus GN=Csnk2a1 PE=1 SV=2;>tr|Q61177|Q61177_MOUSE Casein kinase II alpha subunit OS=Mus musculus GN=Csnk2a1 PE=1 SV=1;>tr|Q9D0E8|Q9D0E8_MOUSE Casein kinase II, alpha 1 polypeptide, isoform CR	48.3	45.133	391	0.920387	0.853752	0.64885	0.807663	0.141514	0.94414	0.96532	0.994926	0.968129	0.0255092	1.0627	1.0052	1.43732	1.16841	0.234653
O54833;Q545V8;Q8BPF9;Q8CDH5;Q8CEL6;Q6P8J7;P30275;Q545N7	Casein kinase II subunit alpha;Putative uncharacterized protein	Csnk2a2	>sp|O54833|CSK22_MOUSE Casein kinase II subunit alpha OS=Mus musculus GN=Csnk2a2 PE=2 SV=1;>tr|Q545V8|Q545V8_MOUSE Putative uncharacterized protein OS=Mus musculus GN=Csnk2a2 PE=2 SV=1;>tr|Q8BPF9|Q8BPF9_MOUSE Putative uncharacterized protein OS=Mus muscul	40.9	41.215	350	0.953107	0.930925	0.72378	0.869271	0.126486	0.97207	0.91658	0.887469	0.925373	0.0429805	1.0142	0.8712	1.32452	1.06997	0.23175
P67871;G3UZJ5;G3UXG7;G3UZX4;G3UWL3;G3UZA4;G3UWU5	Casein kinase II subunit beta;Phosvitin	Ck2n;Csnk2b	>sp|P67871|CSK2B_MOUSE Casein kinase II subunit beta OS=Mus musculus GN=Csnk2b PE=1 SV=1;>tr|G3UZJ5|G3UZJ5_MOUSE Casein kinase II subunit beta OS=Mus musculus GN=Csnk2b PE=4 SV=1;>tr|G3UXG7|G3UXG7_MOUSE Casein kinase II subunit beta OS=Mus musculus GN=Csnk	36.7	24.942	215	1.28555	1.25737	0.49159	1.0115	0.450478	1.4101	1.3028	0.984155	1.23235	0.221539	1.0673	1.0588	2.56029	1.56213	0.864445
O89110;Q3U607;Q4FK85	Caspase-8;Caspase-8 subunit p10;Caspase-8 subunit p18;Caspase 8, isoform CRA_a;Putative uncharacterized protein;Casp8 protein	Casp8;mCG_117855	>sp|O89110|CASP8_MOUSE Caspase-8 OS=Mus musculus GN=Casp8 PE=1 SV=1;>tr|Q3U607|Q3U607_MOUSE Caspase 8, isoform CRA_a OS=Mus musculus GN=Casp8 PE=2 SV=1;>tr|Q4FK85|Q4FK85_MOUSE Casp8 protein OS=Mus musculus GN=Casp8 PE=2 SV=1	8.3	55.356	480	1.076	0.745156		0.910577	0.23394	0.83049	0.68883		0.75966	0.100169	1.024	0.99224		1.00812	0.0224577
Q9D1C8;Q8BMZ7	Caspase-activated DNase inhibitor that interacts with ASK1;ESCRT-I complex subunit VPS28;Vacuolar protein sorting-associated protein 28 homolog;Putative uncharacterized protein	Vps28	>sp|Q9D1C8|VPS28_MOUSE Vacuolar protein sorting-associated protein 28 homolog OS=Mus musculus GN=Vps28 PE=2 SV=1;>tr|Q8BMZ7|Q8BMZ7_MOUSE Putative uncharacterized protein OS=Mus musculus GN=Vps28 PE=2 SV=1	54.3	25.452	221	0.918611	0.888731	0.61116	0.806167	0.169541	0.8537	0.85453	0.903506	0.870579	0.0285187	0.992	0.97219	1.90186	1.28868	0.531121
P97298;Q5ND38;B7ZC25;Q5ND37;F6S1M4;E9PWS2	Caspin;Pigment epithelium-derived factor;Serpin F1;Stromal cell-derived factor 3;Serine (Or cysteine) peptidase inhibitor, clade F, member 1, isoform CRA_a;Serine (Or cysteine) proteinase inhibitor, clade F, member 1	Pedf;Sdf3;Serpinf1;mCG_1335;RP23-384C18.1-001	>sp|P97298|PEDF_MOUSE Pigment epithelium-derived factor OS=Mus musculus GN=Serpinf1 PE=1 SV=2;>tr|Q5ND38|Q5ND38_MOUSE Serine (Or cysteine) peptidase inhibitor, clade F, member 1, isoform CRA_a OS=Mus musculus GN=Serpinf1 PE=2 SV=1	50.8	46.233	417	5.41067	4.93583	5.352	5.23283	0.258877	1.5799	1.5702	2.16408	1.77139	0.340112	0.30829	0.35209	0.455166	0.371849	0.0754053
Q3TVZ1;Q542K4;P24270;Q3UZE7;Q8C6E3;Q91XI2;Q3UF58;A2AL20;Q8BI29	Catalase	Cat;Cas1;Cas-1	>tr|Q3TVZ1|Q3TVZ1_MOUSE Catalase OS=Mus musculus GN=Cat PE=2 SV=1;>tr|Q542K4|Q542K4_MOUSE Catalase OS=Mus musculus GN=Cat PE=2 SV=1;>sp|P24270|CATA_MOUSE Catalase OS=Mus musculus GN=Cat PE=1 SV=4;>tr|Q3UZE7|Q3UZE7_MOUSE Catalase OS=Mus musculus GN=Cat PE=2	56.2	59.731	527	1.67794	1.64968	1.1646	1.4974	0.288563	1.2372	1.2419	1.08975	1.18962	0.0865179	0.78291	0.77597	0.949758	0.836213	0.0983942
O88587;D3Z227	Catechol O-methyltransferase	Comt;Comt1	>sp|O88587|COMT_MOUSE Catechol O-methyltransferase OS=Mus musculus GN=Comt PE=1 SV=2	25.3	29.486	265	1.09849	1.18104	0.61824	0.965924	0.303919	1.1328	1.5024	1.15933	1.26484	0.206158	1.0469	1.0526	2.2169	1.4388	0.673861
A2ACD3;Q3UJX2;Q9CWL8;Q3UKS4	Catenin, beta like 1;Putative uncharacterized protein;Beta-catenin-like protein 1;Nuclear-associated protein	Ctnnbl1;RP23-91I20.1-001	>tr|A2ACD3|A2ACD3_MOUSE Catenin, beta like 1 OS=Mus musculus GN=Ctnnbl1 PE=4 SV=1;>tr|Q3UJX2|Q3UJX2_MOUSE Putative uncharacterized protein OS=Mus musculus GN=Ctnnbl1 PE=2 SV=1;>sp|Q9CWL8|CTBL1_MOUSE Beta-catenin-like protein 1 OS=Mus musculus GN=Ctnnbl1 PE	20.2	64.979	563	0.935804	0.797766	0.49903	0.7442	0.22326	0.97281	0.7695	0.833403	0.858571	0.103965	1.12	0.94552	1.20253	1.08935	0.131218
P10605;Q3TVS6;Q3TC17;Q6LAF6	Cathepsin B;Cathepsin B heavy chain;Cathepsin B light chain;Cathepsin B1;Putative uncharacterized protein	Ctsb	>sp|P10605|CATB_MOUSE Cathepsin B OS=Mus musculus GN=Ctsb PE=1 SV=2;>tr|Q3TVS6|Q3TVS6_MOUSE Putative uncharacterized protein OS=Mus musculus GN=Ctsb PE=2 SV=1;>tr|Q3TC17|Q3TC17_MOUSE Putative uncharacterized protein OS=Mus musculus GN=Ctsb PE=2 SV=1	48.1	37.279	339	1.28909	0.859845	0.50423	0.884389	0.393006	1.0334	1.1049	0.503373	0.880558	0.328602	0.91048	1.1955	0.621311	0.909097	0.287097
P06797;Q3TNC8;Q3TVJ1;Q3U5U9;Q543M3;Q9D0C0;Q3TT75;Q3UHZ4;Q3UWH6;Q6LAF5;Q6NV96;Q9JI81	Cathepsin L1;Cathepsin L1 heavy chain;Cathepsin L1 light chain;Major excreted protein;p39 cysteine proteinase;Putative uncharacterized protein;Cathepsin L	Ctsl;Ctsl1;mCG_14471	>sp|P06797|CATL1_MOUSE Cathepsin L1 OS=Mus musculus GN=Ctsl1 PE=1 SV=2;>tr|Q3TNC8|Q3TNC8_MOUSE Putative uncharacterized protein OS=Mus musculus GN=Ctsl PE=2 SV=1;>tr|Q3TVJ1|Q3TVJ1_MOUSE Putative uncharacterized protein OS=Mus musculus GN=Ctsl PE=2 SV=1;>tr	34.4	37.547	334	2.53665	3.09703	0.74142	2.12503	1.23057	1.167	1.443	0.586786	1.0656	0.437022	0.50931	0.5589	0.938791	0.669	0.234957
Q9ES94;Q545I6;Q9WUU7	Cathepsin Z;Cathepsin Z, isoform CRA_b;Putative uncharacterized protein	Ctsz;mCG_9962;RP23-59M10.3-001	>tr|Q9ES94|Q9ES94_MOUSE Cathepsin Z OS=Mus musculus GN=Ctsz PE=2 SV=1;>tr|Q545I6|Q545I6_MOUSE Cathepsin Z OS=Mus musculus GN=Ctsz PE=2 SV=1;>sp|Q9WUU7|CATZ_MOUSE Cathepsin Z OS=Mus musculus GN=Ctsz PE=2 SV=1	7.2	34.175	307		0.644745	0.32109	0.482918	0.228859		1.2284	0.320492	0.774446	0.641988		2.0641	0.781739	1.42292	0.906766
P49817;H3BLK5;H3BKG0;D3Z148;P51637	Caveolin-1;Putative uncharacterized protein Cav1	Cav;Cav1	>sp|P49817|CAV1_MOUSE Caveolin-1 OS=Mus musculus GN=Cav1 PE=1 SV=1;>tr|H3BLK5|H3BLK5_MOUSE Caveolin, caveolae protein 1, isoform CRA_c OS=Mus musculus GN=Cav1 PE=4 SV=1;>tr|H3BKG0|H3BKG0_MOUSE Caveolin-1 OS=Mus musculus GN=Cav1 PE=4 SV=1;>tr|D3Z148|D3Z148_	36	20.538	178	1.21841	1.14279	0.66642	1.00921	0.299261	1.0765	1.3684	1.26778	1.23756	0.148278	0.91314	1.0126	1.71612	1.21395	0.437723
O54724;Q3U4N4;Q3TER0	Cavin-1;Polymerase I and transcript release factor	Ptrf	>sp|O54724|PTRF_MOUSE Polymerase I and transcript release factor OS=Mus musculus GN=Ptrf PE=1 SV=1	55.9	43.953	392	0.790514	0.790389	0.63185	0.737584	0.0915686	0.9719	1.0283	0.979144	0.993115	0.0306859	1.2708	1.2494	1.69892	1.40637	0.253577
Q91VJ2	Cavin-3;Protein kinase C delta-binding protein;Serum deprivation response factor-related gene product that binds to C-kinase	Prkcdbp;Srbc	>sp|Q91VJ2|PRDBP_MOUSE Protein kinase C delta-binding protein OS=Mus musculus GN=Prkcdbp PE=1 SV=1	12.3	27.853	260	0.739645	0.702642	0.49423	0.645506	0.132309	1.0922	0.82604	1.02191	0.98005	0.137929	1.355	1.1781	1.90549	1.47953	0.379347
Q9DCC5;I6L9I7;P23198;Q32P00;D3Z313;D3Z1A9	Cbx3 protein;MCG119115, isoform CRA_a;Putative uncharacterized protein;Chromobox protein homolog 3;Heterochromatin protein 1 homolog gamma;M32;Modifier 2 protein;Chromobox homolog 3 (Drosophila HP1 gamma);Putative uncharacterized protein Cbx3	Cbx3;mCG_119115	>tr|Q9DCC5|Q9DCC5_MOUSE Cbx3 protein OS=Mus musculus GN=Cbx3 PE=2 SV=1;>tr|I6L9I7|I6L9I7_MOUSE Cbx3 protein OS=Mus musculus GN=Cbx3 PE=2 SV=1;>sp|P23198|CBX3_MOUSE Chromobox protein homolog 3 OS=Mus musculus GN=Cbx3 PE=1 SV=2;>tr|Q32P00|Q32P00_MOUSE Chromo	76	20.811	183	0.851209	0.811162	0.71674	0.793037	0.0690423	0.93777	0.91911	0.920048	0.925643	0.0105131	1.1011	1.1227	1.4485	1.2241	0.194635
P53569;Q3UGK4	CCAAT/enhancer-binding protein zeta;CCAAT-box-binding transcription factor	Cbf2;Cebpa-rs1;Cebpz	>sp|P53569|CEBPZ_MOUSE CCAAT/enhancer-binding protein zeta OS=Mus musculus GN=Cebpz PE=2 SV=2	7	120.26	1052	0.932575	0.978569		0.955572	0.032523	1.0961	0.8693		0.9827	0.160372	0.99079	0.92364		0.957215	0.0474822
P62960;Q3UBT1;Q60951;Q810K5;Q71V06;Q60950;A2BGG7;Q8BRJ5	CCAAT-binding transcription factor I subunit A;DNA-binding protein B;Enhancer factor I subunit A;Nuclease-sensitive element-binding protein 1;Y-box transcription factor;Y-box-binding protein 1;Putative uncharacterized protein;Y box protein 1;MYB-1b;Y box transcription factor;MYB-1a	Msy1;Msy-1;Nsep1;Yb1;Ybx1;RP24-363D14.2-001;RP24-363D14.2-004	>sp|P62960|YBOX1_MOUSE Nuclease-sensitive element-binding protein 1 OS=Mus musculus GN=Ybx1 PE=1 SV=3;>tr|Q3UBT1|Q3UBT1_MOUSE Y box protein 1 OS=Mus musculus GN=Ybx1 PE=2 SV=1;>tr|Q60951|Q60951_MOUSE MYB-1b OS=Mus musculus GN=Ybx1 PE=2 SV=1;>tr|Q810K5|Q810	67.1	35.73	322	0.965997	0.952835	1.4496	1.12281	0.283084	0.92307	0.91751	1.06655	0.969044	0.0844907	0.93488	0.96258	0.762428	0.886629	0.10845
P70255;Q3UHA6;Q5CZY4;E9PUH7;D3YZ00;P70257;Q3TYK3;P97863;A2BG77;A2BG75;Q02780;B1AUB7;B1AUC0;I7HIP8;Q6DI81;B1AUB9;A2BG76;Q05B39;Q69ZJ5;Q6GSP7;Q8C434;Q8BN68;B1AUB8;Q3UFE1;B1AUB6;A2ADI3;Q3UTK6	CCAAT-box-binding transcription factor;Nuclear factor 1 C-type;Nuclear factor I/C;TGGCA-binding protein;Nuclear factor 1;Putative uncharacterized protein Nfix;Nuclear factor 1 X-type;Nuclear factor I/X;Nuclear factor 1 B-type;Nuclear factor I/B;Nuclear factor 1 A-type;Nuclear factor I/A	Nfic;Nfix;Nfib;Nfia;RP23-67D6.1-001;RP23-67D6.1-003;RP23-67D6.1-004;mKIAA1439;mCG_125533;RP23-67D6.1-002;RP23-67D6.1-005	>sp|P70255|NFIC_MOUSE Nuclear factor 1 C-type OS=Mus musculus GN=Nfic PE=1 SV=1;>tr|Q3UHA6|Q3UHA6_MOUSE Nuclear factor 1 OS=Mus musculus GN=Nfic PE=2 SV=1;>tr|Q5CZY4|Q5CZY4_MOUSE Nuclear factor 1 (Fragment) OS=Mus musculus GN=Nfix PE=2 SV=1;>tr|E9PUH7|E9PU	8.9	48.768	439	0.619272	0.869112		0.744192	0.176664	1.0317	0.97817		1.00494	0.0378514	1.5423	0.98557		1.26394	0.393668
Q6ZQ08;B2RXR3;B7ZWL1;Q8CGI8;Q505C5	CCR4-associated factor 1;CCR4-NOT transcription complex subunit 1;Cnot1 protein	Cnot1;Kiaa1007	>sp|Q6ZQ08|CNOT1_MOUSE CCR4-NOT transcription complex subunit 1 OS=Mus musculus GN=Cnot1 PE=1 SV=2;>tr|B2RXR3|B2RXR3_MOUSE Cnot1 protein OS=Mus musculus GN=Cnot1 PE=2 SV=1;>tr|B7ZWL1|B7ZWL1_MOUSE CCR4-NOT transcription complex subunit 1 OS=Mus musculus GN=	8.6	266.8	2375	0.900171	1.01947	0.46647	0.795371	0.291016	0.91633	1.0003	0.538358	0.818329	0.246071	0.98063	1.2316	1.45664	1.22296	0.238124
Q8BH15	CCR4-NOT transcription complex subunit 10	Cnot10	>sp|Q8BH15|CNOTA_MOUSE CCR4-NOT transcription complex subunit 10 OS=Mus musculus GN=Cnot10 PE=2 SV=1	5.6	81.817	744	0.821018			0.821018	NA	0.94563			0.94563	NA	0.95756			0.95756	NA
A2AFQ6;Q9D8X5;Q3V476;A2AFQ7	CCR4-NOT transcription complex, subunit 8;CCR4-NOT transcription complex, subunit 8, isoform CRA_a;CCR4-associated factor 8;CCR4-NOT transcription complex subunit 8	Cnot8;mCG_23047;RP23-293I3.1-001	>tr|A2AFQ6|A2AFQ6_MOUSE CCR4-NOT transcription complex, subunit 8 OS=Mus musculus GN=Cnot8 PE=4 SV=1;>sp|Q9D8X5|CNOT8_MOUSE CCR4-NOT transcription complex subunit 8 OS=Mus musculus GN=Cnot8 PE=2 SV=1	11.3	33.574	292	1.15424			1.15424	NA	1.1035			1.1035	NA	1.0015			1.0015	NA
P49586;A2A450;Q811Q9;A2A451;D3Z3T5	CCT-alpha;Choline-phosphate cytidylyltransferase A;CTP:phosphocholine cytidylyltransferase A;Phosphorylcholine transferase A;Phosphate cytidylyltransferase 1, choline, beta isoform;CCT-beta;Choline-phosphate cytidylyltransferase B;CTP:phosphocholine cytidylyltransferase B;Phosphorylcholine transferase B;Putative uncharacterized protein Pcyt1a	Ctpct;Pcyt1;Pcyt1a;mCG_5463;Pcyt1b;RP23-369L6.1-001;RP23-369L6.1-003	>sp|P49586|PCY1A_MOUSE Choline-phosphate cytidylyltransferase A OS=Mus musculus GN=Pcyt1a PE=1 SV=1;>tr|A2A450|A2A450_MOUSE Phosphate cytidylyltransferase 1, choline, beta isoform OS=Mus musculus GN=Pcyt1b PE=4 SV=1;>sp|Q811Q9|PCY1B_MOUSE Choline-phosphate	17.7	41.666	367	1.02457	1.14643	0.42225	0.864418	0.387746	0.86686	0.87468	0.633473	0.791671	0.137059	0.75649	1.1426	1.29879	1.06596	0.279153
P11983;Q6LBL9;Q9QZ33;Q62290;Q9QZ35;Q9QZ36;Q62289;Q9QZ34;Q62291;F2Z483	CCT-alpha;Tailless complex polypeptide 1A;Tailless complex polypeptide 1B;T-complex protein 1 subunit alpha	Cct1;Ccta;Tcp1	>sp|P11983|TCPA_MOUSE T-complex protein 1 subunit alpha OS=Mus musculus GN=Tcp1 PE=1 SV=3	79.7	60.448	556	0.944376	0.941176	1.2803	1.05528	0.194876	0.95482	0.95886	0.910249	0.94131	0.0269748	1.0329	1.038	0.694203	0.921701	0.197035
P80314;Q542X7;Q9JJD8;REV__Q8VHR0	CCT-beta;T-complex protein 1 subunit beta;Chaperonin subunit 2 (Beta), isoform CRA_a;Putative uncharacterized protein;Brain cDNA, clone MNCb-1272, similar to Mus musculus chaperonin subunit 2 (beta) (Cct2), mRNA	Cct2;Cctb;mCG_17329	>sp|P80314|TCPB_MOUSE T-complex protein 1 subunit beta OS=Mus musculus GN=Cct2 PE=1 SV=4;>tr|Q542X7|Q542X7_MOUSE Chaperonin subunit 2 (Beta), isoform CRA_a OS=Mus musculus GN=Cct2 PE=2 SV=1;>tr|Q9JJD8|Q9JJD8_MOUSE Brain cDNA, clone MNCb-1272, similar to Mu	85.6	57.477	535	0.927558	0.926784	1.1342	0.996181	0.119529	0.95926	0.96787	0.950209	0.959113	0.00883139	1.0314	1.0323	0.62692	0.896873	0.233787
P80316;E0CZA1;REV__Q1XGY5;REV__Q6NVD0;B9EK76;Q80TE4	CCT-epsilon;T-complex protein 1 subunit epsilon	Cct5;Ccte;Kiaa0098	>sp|P80316|TCPE_MOUSE T-complex protein 1 subunit epsilon OS=Mus musculus GN=Cct5 PE=1 SV=1	84.5	59.623	541	0.980296	0.970591	1.3897	1.11353	0.23922	0.99429	0.99041	0.932923	0.972541	0.0343651	1.0206	1.0166	0.676178	0.904459	0.197707
P80313;Q3TIJ7;Q8C5Q5;Q3TET0;Q3THH8;Q3TJN2;Q3UIJ0;Q3UDB1	CCT-eta;T-complex protein 1 subunit eta;Chaperonin subunit 7 (Eta), isoform CRA_a;Putative uncharacterized protein	Cct7;Ccth;mCG_128675	>sp|P80313|TCPH_MOUSE T-complex protein 1 subunit eta OS=Mus musculus GN=Cct7 PE=1 SV=1;>tr|Q3TIJ7|Q3TIJ7_MOUSE Chaperonin subunit 7 (Eta), isoform CRA_a OS=Mus musculus GN=Cct7 PE=2 SV=1;>tr|Q8C5Q5|Q8C5Q5_MOUSE Putative uncharacterized protein OS=Mus musc	68	59.652	544	0.945716	0.940557	1.1218	1.00269	0.103184	0.97208	0.95616	0.943307	0.957182	0.0144136	1.0273	0.99198	0.8364	0.951893	0.101567
P80318;Q3U4U6;Q3U0I3;E9Q133;Q3TBM6;F6Q609;Q9R1U1;F6ZVG8;REV__F8VQ87;REV__P97789;A2AH75;REV__Q3TDR6;P60334	CCT-gamma;Matricin;mTRiC-P5;T-complex protein 1 subunit gamma;Chaperonin containing Tcp1, subunit 3 (Gamma);Chaperonin subunit 3 (Gamma);Putative uncharacterized protein	Cct3;Cctg;mCG_8828	>sp|P80318|TCPG_MOUSE T-complex protein 1 subunit gamma OS=Mus musculus GN=Cct3 PE=1 SV=1;>tr|Q3U4U6|Q3U4U6_MOUSE Chaperonin containing Tcp1, subunit 3 (Gamma) OS=Mus musculus GN=Cct3 PE=2 SV=1;>tr|Q3U0I3|Q3U0I3_MOUSE T-complex protein 1 subunit gamma OS=M	73.8	60.629	545	0.961723	0.977422	1.4396	1.12625	0.271484	0.97624	0.97419	1.02516	0.991862	0.0288524	0.97661	0.98059	0.648677	0.868626	0.190492
P80317;Q3TI05;Q3TIX8;Q52KG9;Q3TW97;E9QPA6;Q3TI62;Q8VEI1;Q497N0;Q61390;B1AT05;Q8BVT1;REV__Q9Z1T1;REV__Q3UPG0;REV__Q3TQ33	CCT-zeta-1;T-complex protein 1 subunit zeta;Chaperonin containing Tcp1, subunit 6a (Zeta);Chaperonin subunit 6a (Zeta);Putative uncharacterized protein;Cct6a protein	Cct6;Cct6a;Cctz;Cctz1;mCG_12435	>sp|P80317|TCPZ_MOUSE T-complex protein 1 subunit zeta OS=Mus musculus GN=Cct6a PE=1 SV=3;>tr|Q3TI05|Q3TI05_MOUSE Chaperonin containing Tcp1, subunit 6a (Zeta) OS=Mus musculus GN=Cct6a PE=2 SV=1;>tr|Q3TIX8|Q3TIX8_MOUSE Putative uncharacterized protein OS=M	56.7	58.004	531	0.927214	0.923446	1.3097	1.05345	0.221924	0.94862	0.94523	0.981547	0.958466	0.0200607	1.0168	1.0308	0.610799	0.886133	0.238549
A6MDD3;Q8R422	CD109 antigen;CD109 antigen, isoform CRA_a;GPI-anchored alpha-2 macroglobulin-related protein	Cd109;mCG_15224	>tr|A6MDD3|A6MDD3_MOUSE CD109 antigen OS=Mus musculus GN=Cd109 PE=2 SV=1;>sp|Q8R422|CD109_MOUSE CD109 antigen OS=Mus musculus GN=Cd109 PE=2 SV=1	5.5	161.66	1442	0.991179	1.29246	0.61227	0.965302	0.340831	1.4262	1.4681	1.11773	1.33734	0.191341	1.3803	1.8323	2.43712	1.88324	0.53025
O35566;Q921J7	CD151 antigen;GP27;Membrane glycoprotein SFA-1;Platelet-endothelial tetraspan antigen 3;Cd151 protein	Cd151;Peta3	>sp|O35566|CD151_MOUSE CD151 antigen OS=Mus musculus GN=Cd151 PE=2 SV=2;>tr|Q921J7|Q921J7_MOUSE Cd151 protein OS=Mus musculus GN=Cd151 PE=2 SV=1	7.1	28.246	253		1.78002	0.91326	1.34664	0.612895		1.6073	1.71951	1.66341	0.0793466		0.80145	1.62514	1.2133	0.58244
B2RRE8;Q9JLQ0	CD2-associated protein;Mesenchyme-to-epithelium transition protein with SH3 domains 1	Cd2ap;mCG_13942;Mets1	>tr|B2RRE8|B2RRE8_MOUSE CD2-associated protein OS=Mus musculus GN=Cd2ap PE=2 SV=1;>sp|Q9JLQ0|CD2AP_MOUSE CD2-associated protein OS=Mus musculus GN=Cd2ap PE=1 SV=3	3.6	70.431	637	0.790764			0.790764	NA	1.1357			1.1357	NA	1.2069			1.2069	NA
Q9EST4	CD40 ligand-activated specific transcript 3;Proteasome assembly chaperone 2;Tumor necrosis factor superfamily member 5-induced protein 1	Clast3;Psmg2;Tnfsf5ip1	>sp|Q9EST4|PSMG2_MOUSE Proteasome assembly chaperone 2 OS=Mus musculus GN=Psmg2 PE=2 SV=1	15.5	29.524	264	0.87727	0.906125	0.53078	0.771392	0.208875	0.95709	0.95854	0.877501	0.931044	0.046375	1.1024	1.0679	1.31038	1.16023	0.131173
A2APM2;P15379;A2APM1;Q80X37;E9QKM8;A2APM6;A2APM4;A2APM3;A2APM5;Q3U468;Q3U8S1;Q3UNN2;Q3TLT9	CD44 antigen;Extracellular matrix receptor III;GP90 lymphocyte homing/adhesion receptor;Hermes antigen;HUTCH-I;Hyaluronate receptor;Lymphocyte antigen 24;Phagocytic glycoprotein 1;Phagocytic glycoprotein I;Cd44 protein;Putative uncharacterized protein	Cd44;RP23-203N8.3-001;Ly-24;RP23-203N8.3-010;RP23-203N8.3-003;RP23-203N8.3-004;RP23-203N8.3-007;RP23-203N8.3-009;RP23-203N8.3-006;RP23-203N8.3-002	>tr|A2APM2|A2APM2_MOUSE CD44 antigen OS=Mus musculus GN=Cd44 PE=4 SV=1;>sp|P15379|CD44_MOUSE CD44 antigen OS=Mus musculus GN=Cd44 PE=1 SV=3;>tr|A2APM1|A2APM1_MOUSE CD44 antigen OS=Mus musculus GN=Cd44 PE=4 SV=1;>tr|Q80X37|Q80X37_MOUSE CD44 antigen OS=Mus m	10.9	85.837	780	1.5276	1.55429	1.0973	1.39307	0.256487	1.7368	1.9978	1.44069	1.7251	0.278737	1.2253	1.2929	1.35033	1.28951	0.0625836
Q62470	CD49 antigen-like family member C;Galactoprotein B3;Integrin alpha-3;Integrin alpha-3 heavy chain;Integrin alpha-3 light chain;VLA-3 subunit alpha	Itga3	>sp|Q62470|ITA3_MOUSE Integrin alpha-3 OS=Mus musculus GN=Itga3 PE=1 SV=1	3.6	116.74	1053	1.43637	0.769468	0.84541	1.01708	0.365093	1.0376	1.086	1.40875	1.17745	0.201767	0.61733	1.2925	1.33367	1.08117	0.402222
P11688;Q80YP5;Q3U7M6	CD49 antigen-like family member E;Fibronectin receptor subunit alpha;Integrin alpha-5;Integrin alpha-5 heavy chain;Integrin alpha-5 light chain;Integrin alpha-F;VLA-5;Integrin alpha 5 (Fibronectin receptor alpha)	Itga5	>sp|P11688|ITA5_MOUSE Integrin alpha-5 OS=Mus musculus GN=Itga5 PE=1 SV=3;>tr|Q80YP5|Q80YP5_MOUSE Integrin alpha 5 (Fibronectin receptor alpha) OS=Mus musculus GN=Itga5 PE=2 SV=1	19.3	115.04	1053	1.52409	1.2559	1.1337	1.30456	0.199691	1.6889	1.5503	2.01471	1.7513	0.23841	1.1514	1.1143	2.90402	1.72324	1.02275
P40240	CD9 antigen	Cd9	>sp|P40240|CD9_MOUSE CD9 antigen OS=Mus musculus GN=Cd9 PE=1 SV=2	21.2	25.258	226	0.880902	0.91878	0.70735	0.835677	0.112737	1.0885	1.0525	1.40221	1.18107	0.192357	0.95114	1.0266	1.5756	1.18445	0.340842
E9QJS7;Q9Z0M6;E9QMJ5;Q4FJS6;Q9DC42	CD97 antigen;Cd97 protein;Putative uncharacterized protein	Cd97	>tr|E9QJS7|E9QJS7_MOUSE CD97 antigen OS=Mus musculus GN=Cd97 PE=4 SV=1;>sp|Q9Z0M6|CD97_MOUSE CD97 antigen OS=Mus musculus GN=Cd97 PE=1 SV=2;>tr|E9QMJ5|E9QMJ5_MOUSE CD97 antigen OS=Mus musculus GN=Cd97 PE=4 SV=1;>tr|Q4FJS6|Q4FJS6_MOUSE Cd97 protein OS=Mus m	3.5	90.427	818			0.28056	0.28056	NA			1.10425	1.10425	NA			4.26639	4.26639	NA
E9Q1G8;E9Q9F5;O55131;Q3UNN1;Q8C2A3;Q5DTS3;Q8C752;Q3UGE0	CDC10 protein homolog;Septin-7;Putative uncharacterized protein;MKIAA4020 protein	Cdc10;Sept7;mKIAA4020	>tr|E9Q1G8|E9Q1G8_MOUSE Septin-7 OS=Mus musculus GN=Sept7 PE=3 SV=2;>tr|E9Q9F5|E9Q9F5_MOUSE Septin-7 OS=Mus musculus GN=Sept7 PE=3 SV=2;>sp|O55131|SEPT7_MOUSE Septin-7 OS=Mus musculus GN=Sept7 PE=1 SV=1;>tr|Q3UNN1|Q3UNN1_MOUSE Putative uncharacterized prot	42.1	50.648	437	0.987654	0.96637	0.57896	0.844328	0.230062	1.1183	1.0761	0.950661	1.04835	0.0871959	1.0881	1.1111	1.54055	1.24658	0.254841
P49717;Q542F4;Q921D5;Q3UA65;Q8C1Z0;Q9D077;Q5DTS8;Q3UXG9;Q76NI2	CDC21 homolog;DNA replication licensing factor MCM4;P1-CDC21;Minichromosome maintenance deficient 4 homolog (S. cerevisiae);Putative uncharacterized protein;MKIAA4003 protein	Cdc21;Mcm4;Mcmd4;mCG_126826;mKIAA4003	>sp|P49717|MCM4_MOUSE DNA replication licensing factor MCM4 OS=Mus musculus GN=Mcm4 PE=2 SV=1;>tr|Q542F4|Q542F4_MOUSE Minichromosome maintenance deficient 4 homolog (S. cerevisiae) OS=Mus musculus GN=Mcm4 PE=2 SV=1;>tr|Q921D5|Q921D5_MOUSE Minichromosome ma	30.4	96.735	862	1.06141	1.03898	0.90123	1.00054	0.0867349	0.96773	1.0033	1.31446	1.09516	0.190746	0.94129	0.92231	1.35377	1.07246	0.243807
B2RXX8;E9PVY0;Q3UU96;D3YYN8;H7BX44;F6Q5A5;F6S5Z6;F6YZJ7;F6W0C2	Cdc42bpa protein;CDC42-binding protein kinase alpha;Serine/threonine-protein kinase MRCK alpha;Putative uncharacterized protein Cdc42bpa	Cdc42bpa;Kiaa0451	>tr|B2RXX8|B2RXX8_MOUSE Cdc42bpa protein OS=Mus musculus GN=Cdc42bpa PE=2 SV=1;>tr|E9PVY0|E9PVY0_MOUSE Serine/threonine-protein kinase MRCK alpha OS=Mus musculus GN=Cdc42bpa PE=4 SV=1;>sp|Q3UU96|MRCKA_MOUSE Serine/threonine-protein kinase MRCK alpha OS=Mus	1.2	196.96	1732		1.01347		1.01347	NA		0.98272		0.98272	NA		1.0168		1.0168	NA
Q8CJ53	Cdc42-interacting protein 4;Thyroid receptor-interacting protein 10	Cip4;Trip10	>sp|Q8CJ53|CIP4_MOUSE Cdc42-interacting protein 4 OS=Mus musculus GN=Trip10 PE=1 SV=2	5.1	68.489	603	0.791515		0.38308	0.587297	0.288807	0.89541		0.578637	0.737023	0.223993	1.1179		1.55159	1.33475	0.306665
Q91WS0	CDGSH iron sulfur domain-containing protein 1;MitoNEET	Cisd1;D10Ertd214e;Zcd1	>sp|Q91WS0|CISD1_MOUSE CDGSH iron-sulfur domain-containing protein 1 OS=Mus musculus GN=Cisd1 PE=1 SV=1	38	12.097	108	1.3346	1.28864	0.84839	1.15721	0.268431	1.3826	1.3309	1.4707	1.39473	0.0706834	1.0257	1.0834	1.49071	1.19994	0.253466
Q9CQB5;D3Z3X4	CDGSH iron sulfur domain-containing protein 2;MitoNEET-related 1 protein;Nervous system over-expressed protein 70;Putative uncharacterized protein Cisd2;RIKEN cDNA 1500009M05, isoform CRA_b	Cdgsh2;Cisd2;Noxp70;Zcd2;1500009M05Rik;mCG_22363	>sp|Q9CQB5|CISD2_MOUSE CDGSH iron-sulfur domain-containing protein 2 OS=Mus musculus GN=Cisd2 PE=1 SV=1;>tr|D3Z3X4|D3Z3X4_MOUSE CDGSH iron-sulfur domain-containing protein 2 OS=Mus musculus GN=Cisd2 PE=4 SV=1	42.2	15.242	135	2.04859	1.96665	1.3799	1.79838	0.364723	2.1763	2.0055	2.15945	2.11375	0.0941261	1.1742	1.0516	1.41523	1.21368	0.185
A2A6E3;Q3TLJ5;Q3U506;Q99LM2;Q3TSS9;B0QZI8;A2A6D9;A2A6E1	CDK5 regulatory subunit associated protein 3;CDK5 regulatory subunit associated protein 3, isoform CRA_a;Putative uncharacterized protein;CDK5 regulatory subunit-associated protein 3	Cdk5rap3;mCG_13228;RP23-353J21.7-001;RP23-353J21.7-002;RP23-353J21.7-005;RP23-353J21.7-003	>tr|A2A6E3|A2A6E3_MOUSE CDK5 regulatory subunit associated protein 3 OS=Mus musculus GN=Cdk5rap3 PE=4 SV=1;>tr|Q3TLJ5|Q3TLJ5_MOUSE Putative uncharacterized protein OS=Mus musculus GN=Cdk5rap3 PE=2 SV=1;>tr|Q3U506|Q3U506_MOUSE Putative uncharacterized prote	9.1	56.99	503	0.964878		0.69209	0.828484	0.192891	0.94265		0.800064	0.871357	0.100824	1.013		1.12128	1.06714	0.0765637
P51949;A4FUR7	CDK7/cyclin-H assembly factor;CDK-activating kinase assembly factor MAT1;Menage a trois;p35;p36;RING finger protein MAT1;Mnat1 protein	Mat1;Mnat1	>sp|P51949|MAT1_MOUSE CDK-activating kinase assembly factor MAT1 OS=Mus musculus GN=Mnat1 PE=2 SV=2;>tr|A4FUR7|A4FUR7_MOUSE Mnat1 protein (Fragment) OS=Mus musculus GN=Mnat1 PE=2 SV=1	9.7	35.848	309	1.47453			1.47453	NA	0.52634			0.52634	NA	0.3321			0.3321	NA
Q9D211	CDKN2A-interacting protein N-terminal-like protein;CDKN2AIP N-terminal-like protein	Cdkn2aipnl;D11Ertd497e;MNCb-1520	>sp|Q9D211|C2AIL_MOUSE CDKN2AIP N-terminal-like protein OS=Mus musculus GN=Cdkn2aipnl PE=2 SV=1	15.5	13.209	116	1.12504		0.40878	0.766908	0.50647	1.0907		0.767224	0.928962	0.228732	1.0524		2.56634	1.80937	1.07052
Q8BI72	CDKN2A-interacting protein;Collaborator of ARF	Carf;Cdkn2aip	>sp|Q8BI72|CARF_MOUSE CDKN2A-interacting protein OS=Mus musculus GN=Cdkn2aip PE=2 SV=1	4.6	59.744	563	1.13829			1.13829	NA	1.0061			1.0061	NA	0.95786			0.95786	NA
E9PY85;Q5EBK7;Q99L28;G3UW80;Q3U5N8;F6RRJ1	cDNA sequence BC003885;cDNA sequence BC003885, isoform CRA_b;MCG1025618;Putative uncharacterized protein;Probable ribosome biogenesis protein RLP24;Ribosomal L24 domain-containing protein 1;Ribosomal protein L24-like	BC003885;mCG_1025618;mCG_8046;Rsl24d1	>tr|E9PY85|E9PY85_MOUSE Probable ribosome biogenesis protein RLP24 OS=Mus musculus GN=Rsl24d1 PE=4 SV=1;>tr|Q5EBK7|Q5EBK7_MOUSE MCG1025618 OS=Mus musculus GN=Rsl24d1 PE=2 SV=1;>sp|Q99L28|RLP24_MOUSE Probable ribosome biogenesis protein RLP24 OS=Mus musculu	30.5	19.506	164	1.1328	1.2438	0.7049	1.02716	0.284554	1.1057	1.2719	0.963855	1.11382	0.154183	0.97194	1.0042	1.15504	1.04373	0.097741
Q8VDP6;Q05BY1	CDP-diacylglycerol--inositol 3-phosphatidyltransferase;Phosphatidylinositol synthase	Cdipt;Pis1	>sp|Q8VDP6|CDIPT_MOUSE CDP-diacylglycerol--inositol 3-phosphatidyltransferase OS=Mus musculus GN=Cdipt PE=1 SV=1	24.4	23.599	213	2.1925	2.1978	1.1747	1.855	0.589164	2.1441	2.1793	2.32062	2.21467	0.0934232	1.0008	1.053	1.61744	1.22375	0.341947
A0MNP4;Q9ERF3;Q8BVQ0;Q9CWZ4;Q8BKW0	CDW13/WDR61;WD repeat domain 61, isoform CRA_c;Meiotic recombination REC14 protein homolog;WD repeat-containing protein 61;Putative uncharacterized protein	mCG_9684;Wdr61	>tr|A0MNP4|A0MNP4_MOUSE CDW13/WDR61 OS=Mus musculus GN=Wdr61 PE=2 SV=1;>sp|Q9ERF3|WDR61_MOUSE WD repeat-containing protein 61 OS=Mus musculus GN=Wdr61 PE=2 SV=1;>tr|Q8BVQ0|Q8BVQ0_MOUSE WD repeat-containing protein 61 OS=Mus musculus GN=Wdr61 PE=2 SV=1;>tr|	39	33.772	305	0.929714	0.9522	0.65808	0.846664	0.163705	0.8071	0.88859	1.01678	0.904156	0.105702	1.0173	1.0357	1.11887	1.05729	0.0541168
E9PYN1;Q8R5M8;Q1WIL9;Q9QYL4;Q9QYL3;E0CY16;B5L832;B5L833;B5L830;B5L834;B5L831	Cell adhesion molecule 1;Immunoglobulin superfamily member 4;Nectin-like protein 2;Spermatogenic immunoglobulin superfamily;Synaptic cell adhesion molecule;Tumor suppressor in lung cancer 1;Nectin-like 2;Adhesion protein RA175C;Adhesion protein RA175N;RA175 isoform h;RA175 isoform i;RA175 isoform f;RA175 isoform j;RA175 isoform g	Cadm1;Igsf4;Necl2;Ra175;Syncam;SynCam1;Tslc1;Igsf4a;ra175c;ra175n	>tr|E9PYN1|E9PYN1_MOUSE Cell adhesion molecule 1 OS=Mus musculus GN=Cadm1 PE=4 SV=1;>sp|Q8R5M8|CADM1_MOUSE Cell adhesion molecule 1 OS=Mus musculus GN=Cadm1 PE=1 SV=2;>tr|Q1WIL9|Q1WIL9_MOUSE Nectin-like 2 (Fragment) OS=Mus musculus GN=Cadm1 PE=2 SV=1;>tr|Q	8.2	51.688	474			0.74274	0.74274	NA			1.00792	1.00792	NA			1.61101	1.61101	NA
Q8CH18	Cell cycle and apoptosis regulatory protein 1;Cell division cycle and apoptosis regulator protein 1	Carp1;Ccar1	>sp|Q8CH18|CCAR1_MOUSE Cell division cycle and apoptosis regulator protein 1 OS=Mus musculus GN=Ccar1 PE=1 SV=1	5.6	132.06	1146	1.16042	1.09089	0.32212	0.85781	0.465221	1.0214	0.99327	0.735456	0.916709	0.157598	0.86414	0.82574	4.88019	2.19002	2.32983
Q9CSU0;F6YB25;F7DAY5;A2ACF7	Cell cycle-related and expression-elevated protein in tumor;Regulation of nuclear pre-mRNA domain-containing protein 1B;Regulation of nuclear pre-mRNA domain containing 1B	Crept;Rprd1b;RP23-396G1.1-007	>sp|Q9CSU0|RPR1B_MOUSE Regulation of nuclear pre-mRNA domain-containing protein 1B OS=Mus musculus GN=Rprd1b PE=1 SV=2;>tr|F6YB25|F6YB25_MOUSE Regulation of nuclear pre-mRNA domain-containing protein 1B (Fragment) OS=Mus musculus GN=Rprd1b PE=4 SV=1;>tr|F7	28.8	36.883	326	0.993838	1.00232	0.36263	0.786261	0.3669	1.2247	1.17	0.658805	1.01783	0.31213	1.2087	1.2348	1.75079	1.3981	0.305721
Q9D9K3;Q496R6;Q496S6;A2AGL5	Cell death regulator Aven;Aven protein;Apoptosis, caspase activation inhibitor;Apoptosis, caspase activation inhibitor, isoform CRA_c	Aven;mCG_20779;RP23-52C15.2-003	>sp|Q9D9K3|AVEN_MOUSE Cell death regulator Aven OS=Mus musculus GN=Aven PE=1 SV=2;>tr|Q496R6|Q496R6_MOUSE Aven protein (Fragment) OS=Mus musculus GN=Aven PE=2 SV=1;>tr|Q496S6|Q496S6_MOUSE Aven protein OS=Mus musculus GN=Aven PE=2 SV=1;>tr|A2AGL5|A2AGL5_MOU	10.2	37.195	342	0.978091		0.79458	0.886335	0.129762	1.0307		0.853388	0.942044	0.125379	0.98871		1.09448	1.04159	0.0747872
Q9ERS2	Cell death regulatory protein GRIM-19;Complex I-B16.6;Gene associated with retinoic and interferon-induced mortality 19 protein;NADH dehydrogenase [ubiquinone] 1 alpha subcomplex subunit 13;NADH-ubiquinone oxidoreductase B16.6 subunit	Grim19;Ndufa13	>sp|Q9ERS2|NDUAD_MOUSE NADH dehydrogenase [ubiquinone] 1 alpha subcomplex subunit 13 OS=Mus musculus GN=Ndufa13 PE=1 SV=3	55.6	16.859	144	1.49853	1.44105	1.0759	1.33849	0.229221	1.654	1.5596	1.57389	1.59583	0.0508817	1.0183	1.0459	1.423	1.1624	0.226109
Q9JKY0	Cell differentiation protein RCD1 homolog;EPO-induced protein FL10	Rcd1;Rqcd1	>sp|Q9JKY0|RCD1_MOUSE Cell differentiation protein RCD1 homolog OS=Mus musculus GN=Rqcd1 PE=1 SV=1	31.8	33.601	299	1.05607	1.01787	0.44195	0.83863	0.344065	0.99511	1.0305	0.970403	0.998671	0.0302065	0.86881	0.94606	2.19954	1.33814	0.746998
P11440;Q99JW7;Q8R4A4;D3Z2T9	Cell division control protein 2 homolog;Cyclin-dependent kinase 1;p34 protein kinase;Cdc2a protein;Cell cycle p34 CDC2 kinase protein;Putative uncharacterized protein Cdk1	Cdc2;Cdc2a;Cdk1	>sp|P11440|CDK1_MOUSE Cyclin-dependent kinase 1 OS=Mus musculus GN=Cdk1 PE=1 SV=3;>tr|Q99JW7|Q99JW7_MOUSE Cdc2a protein (Fragment) OS=Mus musculus GN=Cdk1 PE=2 SV=1;>tr|Q8R4A4|Q8R4A4_MOUSE Cell cycle p34 CDC2 kinase protein (Fragment) OS=Mus musculus GN=Cd	74.7	34.106	297	0.815727	0.806452	0.70666	0.77628	0.0604705	0.93898	0.92149	0.983478	0.947983	0.0319593	1.1412	1.144	1.2375	1.17423	0.0548091
P60766;Q3UL78;Q8R527;Q3TZU6;Q9ER71;Q7TMY0;D3YX61;F2Z463;D3Z3L1;G3UZM2;Q8CEV8	Cell division control protein 42 homolog;G25K GTP-binding protein;Putative uncharacterized protein	Cdc42	>sp|P60766|CDC42_MOUSE Cell division control protein 42 homolog OS=Mus musculus GN=Cdc42 PE=1 SV=2;>tr|Q3UL78|Q3UL78_MOUSE Putative uncharacterized protein OS=Mus musculus GN=Cdc42 PE=2 SV=1	41.4	21.258	191	1.3459	1.23697	1.0064	1.19642	0.173341	1.2099	1.1944	1.38005	1.26145	0.103004	0.89892	0.86284	1.54143	1.10106	0.381793
A2ATT3;Q8CII2	Cell division cycle 123 homolog (S. cerevisiae);RIKEN cDNA G431001I09;Cell division cycle protein 123 homolog	Cdc123;G431001I09Rik;mCG_18138;RP23-307E15.1-001	>tr|A2ATT3|A2ATT3_MOUSE Cell division cycle 123 homolog (S. cerevisiae) OS=Mus musculus GN=Cdc123 PE=4 SV=1;>sp|Q8CII2|CD123_MOUSE Cell division cycle protein 123 homolog OS=Mus musculus GN=Cdc123 PE=2 SV=2	14	38.816	336	1.01458	0.954016	0.91775	0.962115	0.0489202	1.1724	1.2051	0.796749	1.05808	0.226912	1.0543	1.0158	1.02514	1.03175	0.0200829
Q9DC48;Q3UXN9;Q6P8J8	Cell division cycle 40 homolog;Pre-mRNA-processing factor 17;PRP17 homolog;Putative uncharacterized protein;Cdc40 protein	Cdc40;Prp17;Prpf17	>sp|Q9DC48|PRP17_MOUSE Pre-mRNA-processing factor 17 OS=Mus musculus GN=Cdc40 PE=1 SV=1;>tr|Q3UXN9|Q3UXN9_MOUSE Putative uncharacterized protein OS=Mus musculus GN=Cdc40 PE=2 SV=1;>tr|Q6P8J8|Q6P8J8_MOUSE Cdc40 protein OS=Mus musculus GN=Cdc40 PE=2 SV=1	6.7	65.46	579	0.971723			0.971723	NA	0.90662			0.90662	NA	0.84337			0.84337	NA
A2A6Q5	Cell division cycle protein 27 homolog	Cdc27	>sp|A2A6Q5|CDC27_MOUSE Cell division cycle protein 27 homolog OS=Mus musculus GN=Cdc27 PE=1 SV=1	3	91.841	825	0.732815	0.719321		0.726068	0.00954206	1.0233	0.89083		0.957065	0.0936704	1.26	1.2978		1.2789	0.0267286
Q9CPY3	Cell division cycle-associated protein 5;Sororin	Cdca5	>sp|Q9CPY3|CDCA5_MOUSE Sororin OS=Mus musculus GN=Cdca5 PE=1 SV=1	10.6	28.991	264	0.996612			0.996612	NA	0.77841			0.77841	NA	0.95838			0.95838	NA
P97377;Q3U307;Q3UGB9;Q3U6X7;Q80YP0	Cell division protein kinase 2;Putative uncharacterized protein;Cyclin-dependent kinase 2, isoform CRA_b	Cdk2;mCG_18668	>sp|P97377|CDK2_MOUSE Cyclin-dependent kinase 2 OS=Mus musculus GN=Cdk2 PE=1 SV=2;>tr|Q3U307|Q3U307_MOUSE Putative uncharacterized protein OS=Mus musculus GN=Cdk2 PE=2 SV=1;>tr|Q3UGB9|Q3UGB9_MOUSE Putative uncharacterized protein OS=Mus musculus GN=Cdk2 PE	26.6	38.978	346	0.894134	0.899119	0.52903	0.774094	0.212247	1.0466	1.0497	0.983284	1.02653	0.0374824	1.1037	1.1248	1.48969	1.2394	0.217018
P30285;Q545C3;Q8BP21;Q9D193;E9PZX7;E9Q9E4;Q9CYR7;D3YWB0;Q9JKW8;D6RHS5;Q9CSQ6	Cell division protein kinase 4;CRK3;Cyclin-dependent kinase 4;PSK-J3;MCG126446;Putative uncharacterized protein	Cdk4;Crk3;mCG_126446	>sp|P30285|CDK4_MOUSE Cyclin-dependent kinase 4 OS=Mus musculus GN=Cdk4 PE=1 SV=1;>tr|Q545C3|Q545C3_MOUSE MCG126446 OS=Mus musculus GN=Cdk4 PE=2 SV=1;>tr|Q8BP21|Q8BP21_MOUSE Putative uncharacterized protein OS=Mus musculus GN=Cdk4 PE=2 SV=1;>tr|Q9D193|Q9D1	47.9	33.75	303	0.664849	0.635001	0.40809	0.569314	0.140419	0.83903	0.76015	0.91083	0.83667	0.0753676	1.3016	1.2156	1.89054	1.46925	0.367375
Q08288;D3Z345;D3Z7N3;D3Z5X8;D3YU83;D3Z009;D6RDT2	Cell growth-regulating nucleolar protein;Protein expressed in male leptotene and zygotene spermatocytes 264	Lyar	>sp|Q08288|LYAR_MOUSE Cell growth-regulating nucleolar protein OS=Mus musculus GN=Lyar PE=1 SV=2	31.2	43.735	388	1.70648	1.79292	1.1192	1.53953	0.366576	1.3977	1.4327	1.66783	1.49941	0.146904	0.86151	0.84486	1.50315	1.06984	0.375349
P11352;Q5RJH8	Cellular glutathione peroxidase;Glutathione peroxidase 1;Glutathione peroxidase	Gpx1	>sp|P11352|GPX1_MOUSE Glutathione peroxidase 1 OS=Mus musculus GN=Gpx1 PE=1 SV=2;>tr|Q5RJH8|Q5RJH8_MOUSE Glutathione peroxidase OS=Mus musculus GN=Gpx1 PE=2 SV=1	61.7	22.347	201	1.06288	0.955019	0.40828	0.808726	0.350965	0.88334	0.8466	0.534331	0.754757	0.191777	0.90923	0.95698	1.32282	1.06301	0.226266
Q8VDD5;Q3UFT0;Q811J9;Q99JJ3;Q7TQJ6;Q8BIE2;A2VCK0;Q14B05;Q8BIM8;F2Z494;O89055	Cellular myosin heavy chain, type A;Myosin heavy chain 9;Myosin heavy chain, non-muscle IIa;Myosin-9;Non-muscle myosin heavy chain A;Non-muscle myosin heavy chain IIa;Putative uncharacterized protein	Myh9	>sp|Q8VDD5|MYH9_MOUSE Myosin-9 OS=Mus musculus GN=Myh9 PE=1 SV=4;>tr|Q3UFT0|Q3UFT0_MOUSE Putative uncharacterized protein (Fragment) OS=Mus musculus GN=Myh9 PE=2 SV=1	69.2	226.37	1960	0.972668	0.947508	1.2534	1.05786	0.16981	1.0293	1.0178	1.0722	1.03977	0.0286718	1.0619	1.0635	0.8371	0.9875	0.130253
Q3ULK8;Q3U935;D3YYF6	Cellular nucleic acid binding protein, isoform CRA_a;Putative uncharacterized protein;Putative uncharacterized protein Cnbp	Cnbp;Cnbp1;mCG_130858	>tr|Q3ULK8|Q3ULK8_MOUSE Cellular nucleic acid binding protein, isoform CRA_a OS=Mus musculus GN=Cnbp PE=2 SV=1;>tr|Q3U935|Q3U935_MOUSE Putative uncharacterized protein OS=Mus musculus GN=Cnbp PE=2 SV=1;>tr|D3YYF6|D3YYF6_MOUSE Cellular nucleic acid-binding	64.4	19.463	177	0.985999	0.983478	0.95736	0.975612	0.015857	1.0301	0.99333	1.1003	1.04124	0.0543507	1.0286	1.006	1.45505	1.16322	0.25299
P09103;Q3TF72;Q3THC3;Q3TWE3;Q3TGS0;Q3TIM0;Q3UA23;Q3UJA8;Q3UBY9;Q3URP6;Q3UDR2;Q3U738;Q3TT76;E9Q8G8;Q3TIQ5;REV__G3X9J2;REV__Q9D5W3	Cellular thyroid hormone-binding protein;Endoplasmic reticulum resident protein 59;p55;Prolyl 4-hydroxylase subunit beta;Protein disulfide-isomerase;Putative uncharacterized protein	P4hb;Pdia1	>sp|P09103|PDIA1_MOUSE Protein disulfide-isomerase OS=Mus musculus GN=P4hb PE=1 SV=2;>tr|Q3TF72|Q3TF72_MOUSE Putative uncharacterized protein OS=Mus musculus GN=P4hb PE=2 SV=1;>tr|Q3THC3|Q3THC3_MOUSE Putative uncharacterized protein OS=Mus musculus GN=P4hb	81.3	57.058	509	0.897747	0.894374	1.2209	1.00434	0.187554	0.98414	0.99666	0.995718	0.992173	0.00697252	1.0818	1.0676	0.633673	0.927691	0.254726
A2AM05	Centlein;Centrosomal protein	Cntln	>sp|A2AM05|CNTLN_MOUSE Centlein OS=Mus musculus GN=Cntln PE=1 SV=1	1.2	160.75	1397		1.12453		1.12453	NA		1.037		1.037	NA		1.178		1.178	NA
Q9CXS4	Centromere protein V;Proline-rich protein 6	Cenpv;Prr6	>sp|Q9CXS4|CENPV_MOUSE Centromere protein V OS=Mus musculus GN=Cenpv PE=2 SV=2	40.5	27.541	252	1.58283	1.36433	0.84367	1.26361	0.379734	1.2612	1.0606	1.27903	1.20028	0.121293	0.8367	0.70256	1.45153	0.996929	0.399365
O54692	Centromere/kinetochore protein zw10 homolog	Zw10	>sp|O54692|ZW10_MOUSE Centromere/kinetochore protein zw10 homolog OS=Mus musculus GN=Zw10 PE=2 SV=3	6.4	88.062	779	0.897908	0.800192	0.60351	0.767203	0.149946	0.91447	0.98513	0.667869	0.855823	0.166563	1.1015	1.003	0.982415	1.02897	0.0636492
A3KGJ7;E9Q5A8;B2RWX5;Q60952;B7ZCN4	Centrosomal protein 250;250 kDa centrosomal protein;Centrosomal Nek2-associated protein 1;Centrosomal protein 2;Centrosome-associated protein CEP250;Intranuclear matrix protein	Cep250;RP23-220D12.1-001;Cep2;Inmp	>tr|A3KGJ7|A3KGJ7_MOUSE Centrosomal protein 250 OS=Mus musculus GN=Cep250 PE=4 SV=2;>tr|E9Q5A8|E9Q5A8_MOUSE Centrosome-associated protein CEP250 OS=Mus musculus GN=Cep250 PE=4 SV=1;>tr|B2RWX5|B2RWX5_MOUSE Centrosomal protein 250 OS=Mus musculus GN=Cep250 P	1.2	278.97	2435	0.976086			0.976086	NA	1.1522			1.1522	NA	1.2077			1.2077	NA
Q8BT07;Q9CZP8	Centrosomal protein of 55 kDa;Putative uncharacterized protein	Cep55	>sp|Q8BT07|CEP55_MOUSE Centrosomal protein of 55 kDa OS=Mus musculus GN=Cep55 PE=1 SV=2;>tr|Q9CZP8|Q9CZP8_MOUSE Putative uncharacterized protein OS=Mus musculus GN=Cep55 PE=2 SV=1	4.1	53.93	462		1.42088		1.42088	NA		1.0346		1.0346	NA		0.68524		0.68524	NA
P23116;Q6A0B9;Q3UL99;Q3TKF9;Q3UM46;Q3UEK3;Q3TRH1	Centrosomin;eIF3 p167;eIF3 p180;eIF3 p185;eIF-3-theta;Eukaryotic translation initiation factor 3 subunit 10;Eukaryotic translation initiation factor 3 subunit A;p162;MKIAA0139 protein;Putative uncharacterized protein	Csma;Eif3;Eif3a;Eif3s10;mKIAA0139	>sp|P23116|EIF3A_MOUSE Eukaryotic translation initiation factor 3 subunit A OS=Mus musculus GN=Eif3a PE=1 SV=5;>tr|Q6A0B9|Q6A0B9_MOUSE MKIAA0139 protein (Fragment) OS=Mus musculus GN=Eif3a PE=2 SV=1;>tr|Q3UL99|Q3UL99_MOUSE Putative uncharacterized protein	29.2	161.93	1344	1.01443	0.993246	1.1191	1.04226	0.0673853	0.99767	1.0154	0.891902	0.968324	0.0667747	1.0105	1.0048	0.805412	0.940237	0.116797
O88693	Ceramide glucosyltransferase;GLCT-1;Glucosylceramide synthase;UDP-glucose ceramide glucosyltransferase;UDP-glucose:N-acylsphingosine D-glucosyltransferase	Ugcg	>sp|O88693|CEGT_MOUSE Ceramide glucosyltransferase OS=Mus musculus GN=Ugcg PE=2 SV=1	7.9	44.838	394			1.1595	1.1595	NA			1.44001	1.44001	NA			1.25483	1.25483	NA
A6X966;Q8BHG9	CGG triplet repeat binding protein 1;20 kDa CGG-binding protein;CGG triplet repeat-binding protein 1;p20-CGGBP DNA-binding protein	Cggbp1;mCG_128765;RP23-32M15.1-001	>tr|A6X966|A6X966_MOUSE CGG triplet repeat binding protein 1 OS=Mus musculus GN=Cggbp1 PE=4 SV=1;>sp|Q8BHG9|CGBP1_MOUSE CGG triplet repeat-binding protein 1 OS=Mus musculus GN=Cggbp1 PE=2 SV=1	55.7	18.761	167	0.722022	0.80782	0.39287	0.640904	0.219045	1.0103	1.0272	0.45583	0.83111	0.325112	1.2281	1.3031	1.69713	1.40944	0.25195
Q7TNC4;Q3UZ17;Q3UGK2;Q05CX5;E9PX54;E9Q715;Q3U5L2;Q3USM3	CGI-74 homolog;Putative RNA-binding protein Luc7-like 2;Putative uncharacterized protein;Luc7l2 protein	Luc7l2	>sp|Q7TNC4|LC7L2_MOUSE Putative RNA-binding protein Luc7-like 2 OS=Mus musculus GN=Luc7l2 PE=1 SV=1;>tr|Q3UZ17|Q3UZ17_MOUSE Putative uncharacterized protein OS=Mus musculus GN=Luc7l2 PE=2 SV=1;>tr|Q3UGK2|Q3UGK2_MOUSE Putative uncharacterized protein OS=Mus	18.1	46.582	392	1.12174	1.05199	0.55351	0.909081	0.309902	1.214	1.1806	0.841609	1.07874	0.206036	1.1333	1.005	1.8206	1.31963	0.438566
Q9QZM0	Chap1;DSK2 homolog;Protein linking IAP with cytoskeleton 2;Ubiquilin-2;Ubiquitin-like product Chap1/Dsk2	Plic2;Ubqln2	>sp|Q9QZM0|UBQL2_MOUSE Ubiquilin-2 OS=Mus musculus GN=Ubqln2 PE=1 SV=2	29.6	67.35	638	1.13028	1.02785	0.44505	0.867727	0.369614	1.0312	1.1117	1.0657	1.06953	0.0403867	0.93513	0.99191	2.80183	1.57629	1.06173
Q9JI13;Q05DC6;Q05DV3	Charged amino acid-rich leucine zipper 1;Disrupter of silencing SAS10;Something about silencing protein 10;UTP3 homolog;Utp3 protein	Crl1;Crlz1;Sas10;Utp3	>sp|Q9JI13|SAS10_MOUSE Something about silencing protein 10 OS=Mus musculus GN=Utp3 PE=1 SV=1;>tr|Q05DC6|Q05DC6_MOUSE Utp3 protein (Fragment) OS=Mus musculus GN=Utp3 PE=2 SV=1;>tr|Q05DV3|Q05DV3_MOUSE Utp3 protein (Fragment) OS=Mus musculus GN=Utp3 PE=2 SV=	19.4	53.398	469	0.952744	1.056	0.74852	0.919088	0.156478	0.81642	0.99734	0.835981	0.883247	0.0992904	1.0383	1.1554	1.31258	1.16876	0.137626
Q921W0	Charged multivesicular body protein 1a;Chromatin-modifying protein 1a	Chmp1;Chmp1a;Pcoln3	>sp|Q921W0|CHM1A_MOUSE Charged multivesicular body protein 1a OS=Mus musculus GN=Chmp1a PE=1 SV=1	16.3	21.607	196		0.443636	0.62547	0.534553	0.128576		0.26004	0.772559	0.516299	0.362405		1.1165	1.22199	1.16924	0.0745898
Q8BJF9	Charged multivesicular body protein 2b;Chromatin-modifying protein 2b	Chmp2b	>sp|Q8BJF9|CHM2B_MOUSE Charged multivesicular body protein 2b OS=Mus musculus GN=Chmp2b PE=2 SV=1	18.3	23.934	213	0.79968			0.79968	NA	0.93003			0.93003	NA	1.1985			1.1985	NA
Q9CQ10	Charged multivesicular body protein 3;Chromatin-modifying protein 3;Vacuolar protein sorting-associated protein 24	Chmp3;Vps24	>sp|Q9CQ10|CHMP3_MOUSE Charged multivesicular body protein 3 OS=Mus musculus GN=Chmp3 PE=1 SV=3	17.9	25.219	224	0.896218	0.95229	0.64357	0.830693	0.16446	0.76199	0.95949	0.780701	0.83406	0.109027	0.91095	0.99595	1.08739	0.998098	0.0882415
Q9D8B3;Q3TLQ5;Q9D7F7	Charged multivesicular body protein 4b;Chromatin-modifying protein 4b	Chmp4b	>sp|Q9D8B3|CHM4B_MOUSE Charged multivesicular body protein 4b OS=Mus musculus GN=Chmp4b PE=2 SV=2	29.9	24.936	224	0.99295	1.00322	1.1362	1.04412	0.0799058	0.89518	1.1304	1.05034	1.02531	0.119592	0.94931	1.0431	0.854044	0.948818	0.094529
O54804;G3X9G1;F6S062;Q3TLJ9;Q99KD4	CHETK-alpha;Choline kinase alpha;Ethanolamine kinase;;Putative uncharacterized protein;Chka protein	Chk;Chka	>sp|O54804|CHKA_MOUSE Choline kinase alpha OS=Mus musculus GN=Chka PE=1 SV=3;>tr|G3X9G1|G3X9G1_MOUSE Choline kinase alpha OS=Mus musculus GN=Chka PE=4 SV=1;>tr|F6S062|F6S062_MOUSE Choline kinase alpha (Fragment) OS=Mus musculus GN=Chka PE=4 SV=1;>tr|Q3TLJ9	7.9	51.984	453	4.08714	3.88048		3.98381	0.146128	1.0289	1.1527		1.0908	0.0875398	0.33008	0.33782		0.33395	0.00547301
Q923F1;Q61189;P97506	Chloride channel, nucleotide-sensitive, 1A;Chloride channel, nucleotide-sensitive, 1A, isoform CRA_b;Putative uncharacterized protein;Chloride channel, nucleotide sensitive 1A;Chloride conductance regulatory protein ICln;Chloride ion current inducer protein;Methylosome subunit pICln	Clns1a;mCG_7058;Clci;Clcni	>tr|Q923F1|Q923F1_MOUSE Chloride channel, nucleotide-sensitive, 1A OS=Mus musculus GN=Clns1a PE=2 SV=1;>sp|Q61189|ICLN_MOUSE Methylosome subunit pICln OS=Mus musculus GN=Clns1a PE=1 SV=1	33.2	26.522	241	0.932836	0.973331	0.31045	0.738872	0.371577	1.0398	1.0968	0.272442	0.803014	0.460372	1.175	1.2637	0.826241	1.08831	0.231254
Q542F1;Q9Z1Q5;Q3TIP8;Q8BXK9;Q9CYD1	Chloride intracellular channel 1, isoform CRA_c;Putative uncharacterized protein;Chloride intracellular channel protein 1;Nuclear chloride ion channel 27	Clic1;mCG_15935	>tr|Q542F1|Q542F1_MOUSE Chloride intracellular channel 1, isoform CRA_c OS=Mus musculus GN=Clic1 PE=2 SV=1;>sp|Q9Z1Q5|CLIC1_MOUSE Chloride intracellular channel protein 1 OS=Mus musculus GN=Clic1 PE=1 SV=3;>tr|Q3TIP8|Q3TIP8_MOUSE Putative uncharacterized p	75.1	27.013	241	0.919879	0.876117	0.88176	0.892585	0.0238046	0.97151	0.95899	0.988533	0.973011	0.0148286	1.0743	1.0642	0.959877	1.03279	0.0633481
Q543N5;Q9QYB1;B2KGW0;B2KGW3;Q3U8I1	Chloride intracellular channel 4 (Mitochondrial);Clic4 protein;Putative uncharacterized protein;Chloride intracellular channel protein 4	Clic4;RP23-230K10.1-001	>tr|Q543N5|Q543N5_MOUSE Chloride intracellular channel 4 (Mitochondrial) OS=Mus musculus GN=Clic4 PE=2 SV=1;>sp|Q9QYB1|CLIC4_MOUSE Chloride intracellular channel protein 4 OS=Mus musculus GN=Clic4 PE=1 SV=3;>tr|B2KGW0|B2KGW0_MOUSE Chloride intracellular ch	83	28.729	253	1.03681	1.00946	0.66595	0.904072	0.206672	0.90988	0.94765	0.993443	0.950324	0.0418458	0.90785	0.89591	1.25069	1.01815	0.201473
Q9D1P4	CHORD domain-containing protein 1;Cysteine and histidine-rich domain-containing protein 1	Chordc1;Chp1	>sp|Q9D1P4|CHRD1_MOUSE Cysteine and histidine-rich domain-containing protein 1 OS=Mus musculus GN=Chordc1 PE=1 SV=1	44.1	37.35	331	0.971251	0.988631	0.63509	0.864991	0.199289	0.91679	0.92312	1.02808	0.955996	0.0625043	0.94459	0.96005	1.66016	1.18827	0.408747
A1ILG8;Q8BX70	Chorein;Vacuolar protein sorting-associated protein 13C	Vps13c;Kiaa3021	>tr|A1ILG8|A1ILG8_MOUSE Chorein OS=Mus musculus GN=Vps13c PE=2 SV=1;>sp|Q8BX70|VP13C_MOUSE Vacuolar protein sorting-associated protein 13C OS=Mus musculus GN=Vps13c PE=1 SV=2	0.5	420.08	3748		1.00977		1.00977	NA		0.85936		0.85936	NA		1.1084		1.1084	NA
Q9JKP8;D3Z0U4	Chromatin accessibility complex protein 1;DNA polymerase epsilon subunit p15;NF-YC-like protein;YC-like protein 1;Chromatin accessibility complex 1, isoform CRA_a;Putative uncharacterized protein Chrac1	Chrac1;mCG_9175	>sp|Q9JKP8|CHRC1_MOUSE Chromatin accessibility complex protein 1 OS=Mus musculus GN=Chrac1 PE=1 SV=1;>tr|D3Z0U4|D3Z0U4_MOUSE Chromatin accessibility complex 1, isoform CRA_a OS=Mus musculus GN=Chrac1 PE=4 SV=1	33.3	14.127	129	0.780945	0.852878	0.45729	0.697038	0.21072	0.95418	0.98774	0.657678	0.866533	0.18165	1.2413	1.0762	0.963484	1.09366	0.139729
Q9D0N7;D3Z616;D3YTP6	Chromatin assembly factor 1 subunit B;Chromatin assembly factor I p60 subunit;Putative uncharacterized protein Chaf1b	Chaf1b	>sp|Q9D0N7|CAF1B_MOUSE Chromatin assembly factor 1 subunit B OS=Mus musculus GN=Chaf1b PE=2 SV=1;>tr|D3Z616|D3Z616_MOUSE Chromatin assembly factor 1 subunit B (Fragment) OS=Mus musculus GN=Chaf1b PE=4 SV=1;>tr|D3YTP6|D3YTP6_MOUSE Chromatin assembly factor	3.7	63.131	572	0.637511		0.44442	0.540966	0.136536	1.065		0.895415	0.980208	0.119914	1.3696		2.09732	1.73346	0.514573
Q60972;A8Y5E8	Chromatin assembly factor 1 subunit C;Chromatin assembly factor I p48 subunit;Histone-binding protein RBBP4;Nucleosome-remodeling factor subunit RBAP48;Retinoblastoma-binding protein 4;Retinoblastoma-binding protein p48	Rbap48;Rbbp4	>sp|Q60972|RBBP4_MOUSE Histone-binding protein RBBP4 OS=Mus musculus GN=Rbbp4 PE=1 SV=5	30.8	47.655	425	0.926012	0.869036	0.98941	0.928153	0.0602154	0.99379	0.95595	0.690036	0.879925	0.165534	1.0718	1.0763	0.84076	0.996287	0.134709
B1AY07;Q9D7S9	Chromatin modifying protein 5;Chromatin modifying protein 5, isoform CRA_b;Charged multivesicular body protein 5;Chromatin-modifying protein 5;SNF7 domain-containing protein 2	Chmp5;mCG_9813;RP23-28I8.4-001;Snf7dc2	>tr|B1AY07|B1AY07_MOUSE Chromatin modifying protein 5 OS=Mus musculus GN=Chmp5 PE=4 SV=1;>sp|Q9D7S9|CHMP5_MOUSE Charged multivesicular body protein 5 OS=Mus musculus GN=Chmp5 PE=2 SV=1	26.5	24.575	219	1.11255	1.10811	0.7164	0.979017	0.227444	1.1291	0.86029	1.14911	1.04617	0.161284	0.91102	1.1035	1.43918	1.15123	0.267296
[truncated: 2,647 more rows]
