# Supplementary material for: Comparative Proteomic Study of Fatty Acid-treated Myoblasts Reveals Role of Cox-2 in Palmitate-induced Insulin Resistance
Source: Sci Rep. 2016 Feb 22;6:21454. doi: 10.1038/srep21454 (PMC4761885; doi:10.1038/srep21454)
Supplement: Supplementary Table S2 [file srep21454-s3.xls]

## Sheet: P1
Table S2 pattern analysis of all quantified proteins
Protein IDs	Protein Names	Gene Names	Protein Descriptions	Unique + Razor Sequence Coverage [%]	Mol. Weight [kDa]	Sequence Length	F1（PA/ctrl）	F2（PA/ctrl）	R1（PA/ctrl）	Mean(PA/ctrl)	S.D（PA/ctrl）	F1（PA+OA/ctrl）	F2（PA+OA/ctrl）	R1（PA+OA/ctrl）	Mean(PA+OA/ctrl)	S.D (PA+OA/ctrl)	F1（PA+OA/PA）	F2（PA+OA/PA）	R1（PA+OA/PA）	Mean(PA+OA/PA)	S.D (PA+OA/PA)
P07214;Q5NCU5;Q5NCU4;Q3TXI6;Q5NCU3	Basement-membrane protein 40;Osteonectin;Secreted protein acidic and rich in cysteine;SPARC;Putative uncharacterized protein;Secreted acidic cysteine rich glycoprotein;Sparc protein	Sparc;RP23-465I4.1-001;RP23-465I4.1-002	>sp|P07214|SPRC_MOUSE SPARC OS=Mus musculus GN=Sparc PE=1 SV=1;>tr|Q5NCU5|Q5NCU5_MOUSE Secreted acidic cysteine rich glycoprotein OS=Mus musculus GN=Sparc PE=2 SV=1;>tr|Q5NCU4|Q5NCU4_MOUSE SPARC OS=Mus musculus GN=Sparc PE=2 SV=1;>tr|Q3TXI6|Q3TXI6_MOUSE Pu	27.5	34.45	302	1.79695	1.78536	0.98882	1.52371	0.463264	0.99666	0.91447	0.363782	0.758304	0.344129	0.56946	0.53697	0.448732	0.518387	0.0624722
Q9CR57;Q9CWK0;Q569Z0;Q922F9;B0LAB8	60S ribosomal protein L14;Putative uncharacterized protein;Ribosomal protein L14;Rpl14 protein	Rpl14	>sp|Q9CR57|RL14_MOUSE 60S ribosomal protein L14 OS=Mus musculus GN=Rpl14 PE=2 SV=3;>tr|Q9CWK0|Q9CWK0_MOUSE Putative uncharacterized protein OS=Mus musculus GN=Rpl14 PE=2 SV=1;>tr|Q569Z0|Q569Z0_MOUSE Ribosomal protein L14 OS=Mus musculus GN=Rpl14 PE=2 SV=1;	46.5	23.564	217	0.583839	0.58524	2.2912	1.15343	0.985341	0.30314	0.28874	1.07048	0.55412	0.447239	0.52313	0.50902	0.547166	0.526439	0.0192869
Q3U2P1;A2AA71;A4FUV5	Protein transport protein Sec24A;SEC24-related protein A;SEC24 related gene family, member A (S. cerevisiae);Sec24a protein	Sec24a;RP23-79E13.2-006	>sp|Q3U2P1|SC24A_MOUSE Protein transport protein Sec24A OS=Mus musculus GN=Sec24a PE=1 SV=1;>tr|A2AA71|A2AA71_MOUSE Protein transport protein Sec24A OS=Mus musculus GN=Sec24a PE=4 SV=1;>tr|A4FUV5|A4FUV5_MOUSE Sec24a protein (Fragment) OS=Mus musculus GN=Se	2.1	118.78	1090	0.792644	1.65804		1.22534	0.611931	0.7723	1.0406		0.90645	0.189717	0.53843	0.6309		0.584665	0.0653862
Q548K2;Q64437;Q9D748;Q3UMM7;Q8JZP5;Q8JZP4	Alcohol dehydrogenase class 4;ADH-C2;Alcohol dehydrogenase 7;Alcohol dehydrogenase class 4 mu/sigma chain;Alcohol dehydrogenase class IV mu/sigma chain;Gastric alcohol dehydrogenase;Retinol dehydrogenase;Alcohol dehydrogenase 7 (Class IV), mu or sigma polypeptide;Putative uncharacterized protein	Adh4;Adh7;Adh3;Adh-3;mCG_4121	>tr|Q548K2|Q548K2_MOUSE Alcohol dehydrogenase class 4 OS=Mus musculus GN=Adh7 PE=2 SV=1;>sp|Q64437|ADH7_MOUSE Alcohol dehydrogenase class 4 mu/sigma chain OS=Mus musculus GN=Adh7 PE=2 SV=2;>tr|Q9D748|Q9D748_MOUSE Alcohol dehydrogenase 7 (Class IV), mu or s	49.5	39.837	374	1.60503	1.59992	1.5775	1.59415	0.0146458	0.97206	0.9957	0.807037	0.924932	0.102782	0.64793	0.60579	0.50597	0.586563	0.0729066
P35980;Q58EW0;Q642K1;Q0QEW9;G3UZK4;G3UZJ6;G3UX28;G3UYV6	60S ribosomal protein L18;Ribosomal protein L18	Rpl18;mCG_132477;RPL18	>sp|P35980|RL18_MOUSE 60S ribosomal protein L18 OS=Mus musculus GN=Rpl18 PE=2 SV=3;>tr|Q58EW0|Q58EW0_MOUSE 60S ribosomal protein L18 OS=Mus musculus GN=Rpl18 PE=2 SV=1;>tr|Q642K1|Q642K1_MOUSE 60S ribosomal protein L18 OS=Mus musculus GN=Rpl18 PE=2 SV=1;>tr	46.8	21.644	188	0.43305	0.405351	1.3324	0.7236	0.527418	0.21952	0.22294	0.773635	0.405365	0.318935	0.53099	0.53685	0.707114	0.591651	0.100036
J3QPG5;Q3UFE8;Q61207;B2RUD7;Q3TIT5;Q3TKB2;Q3TKK3;Q3TWE9;Q3TWL8;Q3TXP9;Q3U5W2;Q3U825;Q3U897;Q3U8C4;Q8BFQ1;Q3TXJ0;E9PZ00;Q3UAS4;Q3TWM9;Q3TID4;Q3TWF9;Q3UE29	Prosaposin, isoform CRA_e;Putative uncharacterized protein;Prosaposin;Sulfated glycoprotein 1;Psap protein;Prosaposin, isoform CRA_a	mCG_61290;Psap;Sgp1	>tr|J3QPG5|J3QPG5_MOUSE Sulfated glycoprotein 1 OS=Mus musculus GN=Psap PE=4 SV=1;>tr|Q3UFE8|Q3UFE8_MOUSE Prosaposin, isoform CRA_e OS=Mus musculus GN=Psap PE=2 SV=1;>sp|Q61207|SAP_MOUSE Sulfated glycoprotein 1 OS=Mus musculus GN=Psap PE=1 SV=2;>tr|B2RUD7|	19.9	61.363	557	1.72613	1.97597	1.8966	1.86623	0.127658	0.91134	1.0015	1.02401	0.978951	0.0596251	0.73124	0.55759	0.532935	0.607255	0.108079
A2AUF6;P20029;Q3U9G2;Q3TWF2;Q9DC41;Q3TI47;Q3TKF8;Q3U7T8;Q3U6V3;Q3UEM8;Q3TUS2	Heat shock 70kD protein 5 (Glucose-regulated protein);Heat shock 70kD protein 5 (Glucose-regulated protein), isoform CRA_a;78 kDa glucose-regulated protein;Heat shock 70 kDa protein 5;Immunoglobulin heavy chain-binding protein;Putative uncharacterized protein	Hspa5;mCG_21276;RP23-446N16.1-001;Grp78	>tr|A2AUF6|A2AUF6_MOUSE Heat shock 70kD protein 5 (Glucose-regulated protein) OS=Mus musculus GN=Hspa5 PE=3 SV=1;>sp|P20029|GRP78_MOUSE 78 kDa glucose-regulated protein OS=Mus musculus GN=Hspa5 PE=1 SV=3;>tr|Q3U9G2|Q3U9G2_MOUSE Putative uncharacterized pro	67.6	72.421	655	1.64061	1.59253	2.3155	1.84955	0.404242	1.1897	1.1699	1.09043	1.15001	0.0525394	0.73426	0.73947	0.418936	0.630889	0.183575
O08528;E9Q5B5;E9Q9M6	Hexokinase type II;Hexokinase-2	Hk2	>sp|O08528|HXK2_MOUSE Hexokinase-2 OS=Mus musculus GN=Hk2 PE=1 SV=1;>tr|E9Q5B5|E9Q5B5_MOUSE Hexokinase-2 OS=Mus musculus GN=Hk2 PE=3 SV=1	44.1	102.53	917	1.69059	1.80248	1.6881	1.72706	0.065333	1.1604	1.243	0.969368	1.12426	0.140351	0.65971	0.65444	0.653595	0.655915	0.00331369
P31266;F7BPQ6;Q3UM17;E9Q7W0;Q3U6F1;O08674;Q3V2I2	J kappa-recombination signal-binding protein;RBP-J kappa;Recombining binding protein suppressor of hairless;Putative uncharacterized protein	Igkjrb1;Igkrsbp;Rbpj;Rbpsuh	>sp|P31266|SUH_MOUSE Recombining binding protein suppressor of hairless OS=Mus musculus GN=Rbpj PE=1 SV=1;>tr|F7BPQ6|F7BPQ6_MOUSE Uncharacterized protein (Fragment) OS=Mus musculus GN=Rbpsuh-rs3 PE=4 SV=1;>tr|Q3UM17|Q3UM17_MOUSE Putative uncharacterized pr	13.9	58.537	526	1.24671	1.76274	1.3856	1.46502	0.267021	0.98474	0.79051	1.10629	0.960514	0.159279	0.72553	0.45882	0.850196	0.678182	0.199938
Q80UT7;D3Z3R0;P12970;Q58ET1;Q6P1A9;D3YXT4;Q5EBG5;D3YVE6;F6U2H0;D3YU93;F6YI27;F6ZVW4;F6TIC7;F6VBB8;Q8CDE3;F6SSI5;Q9Z0H8;Q6A090;Q8BFS9;Q8C565;Q8VHS6;Q99NF7;Q5BKS2	Rpl7a protein;Putative uncharacterized protein Gm16477;60S ribosomal protein L7a;Surfeit locus protein 3;MCG11348;Putative uncharacterized protein;Ribosomal protein L7a;Ribosomal protein L7A;Putative uncharacterized protein Gm5459;MCG18601;Putative uncharacterized protein Gm6347;MCG121875;Putative uncharacterized protein Gm5044	Rpl7a;Gm16477;Surf3;Surf-3;mCG_11348;RP23-414L19.4-001;Gm5459;Gm6347;mCG_18601;Gm5044;mCG_121875	>tr|Q80UT7|Q80UT7_MOUSE Rpl7a protein (Fragment) OS=Mus musculus GN=Rpl7a PE=2 SV=1;>tr|D3Z3R0|D3Z3R0_MOUSE Uncharacterized protein OS=Mus musculus GN=Gm16477 PE=4 SV=1;>sp|P12970|RL7A_MOUSE 60S ribosomal protein L7a OS=Mus musculus GN=Rpl7a PE=2 SV=2;>tr|	60	30.474	270	0.707764	0.724848	1.4914	0.974671	0.447582	0.58765	0.5997	0.815927	0.667759	0.128459	0.78216	0.81332	0.462577	0.686019	0.194132
P38647;Q3TW93;Q3V015;Q3UVN1	75 kDa glucose-regulated protein;Heat shock 70 kDa protein 9;Mortalin;p66 MOT;Peptide-binding protein 74;Stress-70 protein, mitochondrial;Putative uncharacterized protein	Grp75;Hsp74;Hspa9;Hspa9a	>sp|P38647|GRP75_MOUSE Stress-70 protein, mitochondrial OS=Mus musculus GN=Hspa9 PE=1 SV=3;>tr|Q3TW93|Q3TW93_MOUSE Chaperone protein DnaK B OS=Mus musculus GN=Hspa9 PE=2 SV=1;>tr|Q3V015|Q3V015_MOUSE Chaperone protein DnaK C OS=Mus musculus GN=Hspa9 PE=2 SV	56.6	73.46	679	1.68671	1.71283	2.0132	1.80425	0.18143	1.3747	1.367	1.10973	1.28381	0.150807	0.81612	0.81123	0.449964	0.692438	0.210003
Q6ZWN5;Q9CXW7;Q96EC0;D3YWH9;F7CJS8;D3Z673;D3YUV6	40S ribosomal protein S9;Putative uncharacterized protein;Rps9 protein;Putative uncharacterized protein Rps9	Rps9	>sp|Q6ZWN5|RS9_MOUSE 40S ribosomal protein S9 OS=Mus musculus GN=Rps9 PE=2 SV=3;>tr|Q9CXW7|Q9CXW7_MOUSE 40S ribosomal protein S9 OS=Mus musculus GN=Rps9 PE=2 SV=1;>tr|Q96EC0|Q96EC0_MOUSE Rps9 protein (Fragment) OS=Mus musculus GN=Rps9 PE=2 SV=1;>tr|D3YWH9|	71.6	22.591	194	0.712301	0.71144	0.89619	0.77331	0.106418	0.3832	0.38889	0.90465	0.558913	0.29943	0.5331	0.53361	1.01856	0.695089	0.280132
Q8BVG4	Dipeptidyl peptidase 9;Dipeptidyl peptidase IX;Dipeptidyl peptidase-like protein 9	Dpp9	>sp|Q8BVG4|DPP9_MOUSE Dipeptidyl peptidase 9 OS=Mus musculus GN=Dpp9 PE=2 SV=2	5.1	98	862	1.28684	1.20467	1.0415	1.17767	0.124877	0.88082	0.76881	1.31227	0.987299	0.286949	0.38227	0.6065	1.11044	0.699738	0.372934
P30115;Q9DCU1	Glutathione S-transferase A3;Glutathione S-transferase Ya3;Glutathione S-transferase Yc;GST class-alpha member 3;Glutathione S-transferase	Gsta3;Gstyc	>sp|P30115|GSTA3_MOUSE Glutathione S-transferase A3 OS=Mus musculus GN=Gsta3 PE=1 SV=2;>tr|Q9DCU1|Q9DCU1_MOUSE Glutathione S-transferase OS=Mus musculus GN=Gsta3 PE=2 SV=1	10	25.36	221	1.10348		0.76531	0.934397	0.239126	0.69442		0.713674	0.704047	0.0136146	0.57348		0.833264	0.703372	0.183695
P47911;Q3UCH0;Q3UFI4;E9PUX4	60S ribosomal protein L6;TAX-responsive enhancer element-binding protein 107	Rpl6;mCG_16023	>sp|P47911|RL6_MOUSE 60S ribosomal protein L6 OS=Mus musculus GN=Rpl6 PE=1 SV=3;>tr|Q3UCH0|Q3UCH0_MOUSE 60S ribosomal protein L6 OS=Mus musculus GN=Rpl6 PE=2 SV=1;>tr|Q3UFI4|Q3UFI4_MOUSE 60S ribosomal protein L6 OS=Mus musculus GN=Rpl6 PE=2 SV=1;>tr|E9PUX4	64.2	33.509	296	0.8364	0.820749	2.1555	1.27088	0.766141	0.72923	0.65869	0.826925	0.738282	0.0844818	0.84355	0.81471	0.454607	0.704289	0.216711
Q3TL20	Putative uncharacterized protein	Rps2	>tr|Q3TL20|Q3TL20_MOUSE Putative uncharacterized protein OS=Mus musculus GN=Rps2 PE=2 SV=1	52.6	31.23	293		0.883236	2.0158	1.44952	0.800844		0.75905	1.06951	0.914279	0.219526		0.85481	0.558909	0.70686	0.209234
Q8BFZ3	Beta-actin-like protein 2;Kappa-actin	Actbl2	>sp|Q8BFZ3|ACTBL_MOUSE Beta-actin-like protein 2 OS=Mus musculus GN=Actbl2 PE=1 SV=1	8	42.004	376	1.00398	1.02871	1.7997	1.27746	0.45244	0.87772	0.85391	1.15229	0.961305	0.165822	0.77764	0.81844	0.535246	0.710442	0.15309
E9QKI4;E9QKI5;Q9D1F4;F6R8S6;D3Z4R0;D3Z4W3	Proline-rich AKT1 substrate 1;Putative uncharacterized protein Akt1s1	Akt1s1;Pras	>tr|E9QKI4|E9QKI4_MOUSE Proline-rich AKT1 substrate 1 OS=Mus musculus GN=Akt1s1 PE=4 SV=1;>tr|E9QKI5|E9QKI5_MOUSE Proline-rich AKT1 substrate 1 OS=Mus musculus GN=Akt1s1 PE=4 SV=1;>sp|Q9D1F4|AKTS1_MOUSE Proline-rich AKT1 substrate 1 OS=Mus musculus GN=Akt1	9.1	35.581	328		0.911079	0.81778	0.864429	0.0659722		1.049	0.609199	0.829099	0.310986		0.69607	0.739645	0.717857	0.0308122
O09172;Q3T9P2;Q4FJZ6;H3BJA3;F6VNW5	Gamma-ECS regulatory subunit;Gamma-glutamylcysteine synthetase regulatory subunit;GCS light chain;Glutamate--cysteine ligase modifier subunit;Glutamate--cysteine ligase regulatory subunit;Putative uncharacterized protein;Gclm protein	Gclm;Glclr	>sp|O09172|GSH0_MOUSE Glutamate--cysteine ligase regulatory subunit OS=Mus musculus GN=Gclm PE=2 SV=1;>tr|Q3T9P2|Q3T9P2_MOUSE Putative uncharacterized protein OS=Mus musculus GN=Gclm PE=2 SV=1;>tr|Q4FJZ6|Q4FJZ6_MOUSE Gclm protein OS=Mus musculus GN=Gclm PE	43.4	30.534	274	1.76442	1.82505	1.3799	1.65646	0.241415	1.0986	1.1574	1.23417	1.16339	0.0679841	0.66206	0.65755	0.835911	0.718507	0.1017
P62315	Small nuclear ribonucleoprotein Sm D1;Sm-D autoantigen;snRNP core protein D1	Snrpd1	>sp|P62315|SMD1_MOUSE Small nuclear ribonucleoprotein Sm D1 OS=Mus musculus GN=Snrpd1 PE=2 SV=1	45.4	13.281	119	0.704622	0.692953	0.89	0.762525	0.110551	0.44696	0.40252	0.853898	0.567793	0.248769	0.59871	0.52586	1.03249	0.719021	0.273907
Q8C483;P26638;Q3U6F6;Q3U8N1;A2AFS0;A2AFS1;Q8CEH3	Putative uncharacterized protein;Seryl-aminoacyl-tRNA synthetase;Seryl-aminoacyl-tRNA synthetase, isoform CRA_b;Serine--tRNA ligase;Seryl-tRNA synthetase, cytoplasmic;Seryl-tRNA(Ser/Sec) synthetase	mCG_4072;RP23-37G19.1-002;Sars;Sars1;Sers;RP23-37G19.1-004	>tr|Q8C483|Q8C483_MOUSE Serine--tRNA ligase, cytoplasmic OS=Mus musculus GN=Sars PE=2 SV=1;>sp|P26638|SYSC_MOUSE Serine--tRNA ligase, cytoplasmic OS=Mus musculus GN=Sars PE=2 SV=3;>tr|Q3U6F6|Q3U6F6_MOUSE Putative uncharacterized protein OS=Mus musculus GN=	60.1	61.166	536	1.3434	1.30107	1.5142	1.38622	0.112835	1.0443	0.98811	0.974659	1.00236	0.0369417	0.76701	0.75437	0.654922	0.725434	0.0613915
B1B1D6;Q9D773;B1B1D8;B1B1D7	Mitochondrial ribosomal protein L2;Mitochondrial ribosomal protein L2, isoform CRA_d;39S ribosomal protein L2, mitochondrial;Mitochondrial ribosomal protein L2, isoform CRA_c	mCG_2358;Mrpl2;RP23-76I16.2-001;RP23-76I16.2-003;RP23-76I16.2-002	>tr|B1B1D6|B1B1D6_MOUSE Mitochondrial ribosomal protein L2 OS=Mus musculus GN=Mrpl2 PE=4 SV=1;>sp|Q9D773|RM02_MOUSE 39S ribosomal protein L2, mitochondrial OS=Mus musculus GN=Mrpl2 PE=2 SV=1;>tr|B1B1D8|B1B1D8_MOUSE 39S ribosomal protein L2, mitochondrial O	13.4	33.34	306	1.93986	1.47291		1.70639	0.330189	1.2393	1.2111		1.2252	0.0199404	0.56074	0.89022		0.72548	0.232978
F8VPR5;P45481;Q8QZV8;Q6GQV9;B2RWS6;E9PYJ8;Q32MR6;Q3USQ9;Q60603;Q32MR7;Q3UHC9;Q8BJ14	CREB-binding protein;Crebbp protein	Cbp;Crebbp	>tr|F8VPR5|F8VPR5_MOUSE CREB-binding protein OS=Mus musculus GN=Crebbp PE=4 SV=1;>sp|P45481|CBP_MOUSE CREB-binding protein OS=Mus musculus GN=Crebbp PE=1 SV=3;>tr|Q8QZV8|Q8QZV8_MOUSE CREB-binding protein (Fragment) OS=Mus musculus GN=Crebbp PE=2 SV=1;>tr|Q	1	265.56	2441	0.920217	0.659761	1.2996	0.959859	0.321756	0.6853	0.4992	0.548757	0.577752	0.0963787	1.0784	0.86884	0.229663	0.725634	0.442119
Q3TYI2;Q6PI63;D3YZ19;O08740;D3YZ20	Putative uncharacterized protein;Polymerase (RNA) II (DNA directed) polypeptide J;Putative uncharacterized protein Polr2j;DNA-directed RNA polymerase II subunit J;DNA-directed RNA polymerase II subunit RPB11;RNA polymerase II 13.3 kDa subunit;RPB14	Polr2j;mCG_1879;Rpo2-4	>tr|Q3TYI2|Q3TYI2_MOUSE Putative uncharacterized protein OS=Mus musculus GN=Polr2j PE=2 SV=1;>tr|Q6PI63|Q6PI63_MOUSE DNA-directed RNA polymerase II subunit RPB11 OS=Mus musculus GN=Polr2j PE=2 SV=1;>tr|D3YZ19|D3YZ19_MOUSE DNA-directed RNA polymerase II sub	24.8	13.321	117		0.92773	1.7515	1.33961	0.582493		1.2133	0.397204	0.805252	0.577067		1.1969	0.256581	0.726741	0.664906
Q9DCX2;G3X9L6;B1ASE2;D3Z1B2	ATP synthase subunit d, mitochondrial;ATP synthase, H+ transporting, mitochondrial F0 complex, subunit d	Atp5h;RP23-380B14.2-007	>sp|Q9DCX2|ATP5H_MOUSE ATP synthase subunit d, mitochondrial OS=Mus musculus GN=Atp5h PE=1 SV=3;>tr|G3X9L6|G3X9L6_MOUSE MCG55033 OS=Mus musculus GN=Gm10250 PE=4 SV=1;>tr|B1ASE2|B1ASE2_MOUSE ATP synthase subunit d, mitochondrial (Fragment) OS=Mus musculus G	87.6	18.749	161	1.69256	1.67269	0.20784	1.19103	0.851526	1.7048	1.7377	0.0363875	1.15963	0.972895	1.0018	1.0034	0.177148	0.727449	0.476576
O08992;Q3U6J5;Q3UB97;Q3UBE4;O88601;Q3TMX0;Q3TWV1;Q3TXC7;Q3UC68;Q3U724;Q3TET7;Q3U902;H3BLG5;A2AKJ6;A2AKJ9;Q3U6Q3;A2AKJ4;A2AKJ5	Scaffold protein Pbp1;Syndecan-binding protein 1;Syntenin-1;Putative uncharacterized protein;Syntenin;MCG4375, isoform CRA_b;Syndecan binding protein	Sdcbp;mCG_4375;RP23-89L15.4-002;RP23-89L15.4-005;RP23-89L15.4-003	>sp|O08992|SDCB1_MOUSE Syntenin-1 OS=Mus musculus GN=Sdcbp PE=2 SV=1;>tr|Q3U6J5|Q3U6J5_MOUSE Putative uncharacterized protein OS=Mus musculus GN=Sdcbp PE=2 SV=1;>tr|Q3UB97|Q3UB97_MOUSE Putative uncharacterized protein OS=Mus musculus GN=Sdcbp PE=2 SV=1;>tr	25.4	32.379	299	0.975705	1.09555	0.7158	0.92902	0.194134	0.55916	0.74321	0.8036	0.70199	0.127327	0.56838	0.66913	0.946074	0.727861	0.195577
Q3UN60;Q9JLB0;B9EHZ5;E9PWC5;Q3TPA2;Q811G2;Q6NSS8;Q8BP37	Membrane protein, palmitoylated 6 (MAGUK p55 subfamily member 6), isoform CRA_b;Mpp6 protein;Putative uncharacterized protein;Dlgh4 protein;MAGUK p55 subfamily member 6;P55T protein;Protein associated with Lin-7 2;Membrane protein, palmitoylated 6 (MAGUK p55 subfamily member 6);Membrane protein, palmitoylated 6 (MAGUK p55 subfamily member 6), isoform CRA_a	mCG_119906;Mpp6;Dlgh4;Pals2	>tr|Q3UN60|Q3UN60_MOUSE Membrane protein, palmitoylated 6 (MAGUK p55 subfamily member 6), isoform CRA_b OS=Mus musculus GN=Mpp6 PE=2 SV=1;>sp|Q9JLB0|MPP6_MOUSE MAGUK p55 subfamily member 6 OS=Mus musculus GN=Mpp6 PE=1 SV=1;>tr|B9EHZ5|B9EHZ5_MOUSE Membrane	5.4	62.63	553	1.12095		2.0057	1.56333	0.625612	0.83231		1.16944	1.00088	0.238387	0.76368		0.692329	0.728004	0.0504528
Q9JMH6;Q91Y95;Q91Y98;Q9JLT4;J3QMQ8;D3Z0K8;J3QMN4;Q9D8I4	Thioredoxin reductase 1, cytoplasmic;Thioredoxin reductase TR1	Trxr1;Txnrd1	>sp|Q9JMH6|TRXR1_MOUSE Thioredoxin reductase 1, cytoplasmic OS=Mus musculus GN=Txnrd1 PE=1 SV=3	49.1	67.101	613	1.24156	1.21242	2.8563	1.77009	0.940798	1.0655	1.0528	1.12036	1.07955	0.0359058	0.87458	0.87722	0.433257	0.728352	0.255564
Q99L27	GMP reductase 2;Guanosine 5-monophosphate oxidoreductase 2	Gmpr2	>sp|Q99L27|GMPR2_MOUSE GMP reductase 2 OS=Mus musculus GN=Gmpr2 PE=2 SV=2	6.3	38.018	348	3.04971		0.68215	1.86593	1.67412	0.79493		0.852297	0.823613	0.0405646	0.26466		1.20821	0.736436	0.667191
Q80W47;D3YWK1	WD repeat domain phosphoinositide-interacting protein 2;Putative uncharacterized protein Wipi2	Wipi2	>sp|Q80W47|WIPI2_MOUSE WD repeat domain phosphoinositide-interacting protein 2 OS=Mus musculus GN=Wipi2 PE=1 SV=1;>tr|D3YWK1|D3YWK1_MOUSE WD repeat domain phosphoinositide-interacting protein 2 OS=Mus musculus GN=Wipi2 PE=4 SV=1	9.9	48.477	445	1.04088	1.29415		1.16751	0.17909	0.93653	0.9842		0.960365	0.0337078	0.82214	0.65144		0.73679	0.120703
Q5CZY9;Q641N3;A4FUS1;P14131	Rps16 protein;MCG123443;MCG129846;40S ribosomal protein S16	ENSMUSG00000060419;Gm10079;Rps16;mCG_123443;mCG_129846	>tr|Q5CZY9|Q5CZY9_MOUSE Rps16 protein OS=Mus musculus GN=Rps16 PE=2 SV=1;>tr|Q641N3|Q641N3_MOUSE Rps16 protein (Fragment) OS=Mus musculus GN=Rps16 PE=2 SV=1;>tr|A4FUS1|A4FUS1_MOUSE MCG123443 OS=Mus musculus GN=Rps16 PE=2 SV=1;>sp|P14131|RS16_MOUSE 40S ribo	65.7	19.274	172	0.890155	0.869792	1.0752	0.945049	0.113173	0.62469	0.61169	1.00203	0.746138	0.221708	0.69096	0.70315	0.819605	0.737905	0.0710163
P17742;Q3UAJ1;Q5SVY2;Q3TE63;Q9CZK9;F8VPN3	Cyclophilin A;Cyclosporin A-binding protein;Peptidyl-prolyl cis-trans isomerase A;Rotamase A;SP18;Peptidyl-prolyl cis-trans isomerase	Ppia;mCG_121511;RP23-198N14.9-001	>sp|P17742|PPIA_MOUSE Peptidyl-prolyl cis-trans isomerase A OS=Mus musculus GN=Ppia PE=1 SV=2;>tr|Q3UAJ1|Q3UAJ1_MOUSE Peptidyl-prolyl cis-trans isomerase OS=Mus musculus GN=Ppia PE=2 SV=1;>tr|Q5SVY2|Q5SVY2_MOUSE Peptidyl-prolyl cis-trans isomerase OS=Mus m	95.7	17.971	164	0.927902	0.973141	1.0509	0.983981	0.0622114	1.012	1.0224	0.28664	0.77368	0.421821	1.0239	1.002	0.208511	0.744804	0.464572
A2RS23;Q11136;G3UXC5	Peptidase D;Peptidase D, isoform CRA_a;Imidodipeptidase;Peptidase 4;Proline dipeptidase;Xaa-Pro dipeptidase	mCG_18190;Pepd;Pep4	>tr|A2RS23|A2RS23_MOUSE Peptidase D OS=Mus musculus GN=Pepd PE=2 SV=1;>sp|Q11136|PEPD_MOUSE Xaa-Pro dipeptidase OS=Mus musculus GN=Pepd PE=2 SV=3	27.8	55.028	493	0.94688	0.966931	2.0127	1.30884	0.609646	0.87156	0.89859	0.880902	0.883684	0.0137281	0.90886	0.82258	0.507202	0.746214	0.211438
Q3UM23;Q91VI7	Putative uncharacterized protein;Ribonuclease inhibitor;Ribonuclease/angiogenin inhibitor 1	Rnh1;Rnh	>tr|Q3UM23|Q3UM23_MOUSE Putative uncharacterized protein OS=Mus musculus GN=Rnh1 PE=2 SV=1;>sp|Q91VI7|RINI_MOUSE Ribonuclease inhibitor OS=Mus musculus GN=Rnh1 PE=1 SV=1	87.1	49.843	456	1.10255	1.11463	1.177	1.13139	0.0399568	0.84902	0.86933	0.843526	0.853959	0.0135925	0.79181	0.78892	0.66538	0.748703	0.0721744
A2AH73;Q3UAG2;Q91V28;Q9DCD0;Q91YT9;Q9CVF2;Q99KV3	6-phosphogluconate dehydrogenase, decarboxylating	mCG_141692;Pgd;RP23-249G3.4-001	>tr|A2AH73|A2AH73_MOUSE 6-phosphogluconate dehydrogenase, decarboxylating OS=Mus musculus GN=Pgd PE=3 SV=1;>tr|Q3UAG2|Q3UAG2_MOUSE 6-phosphogluconate dehydrogenase, decarboxylating OS=Mus musculus GN=Pgd PE=2 SV=1;>tr|Q91V28|Q91V28_MOUSE 6-phosphogluconate	61.9	53.247	483	1.18837	1.19161	2.3773	1.58576	0.685496	1.0132	1.0364	1.05686	1.03549	0.0218438	0.84996	0.86318	0.535619	0.749586	0.185419
Q8BVK3;Q3TW96	Putative uncharacterized protein;UDP-N-acetylhexosamine pyrophosphorylase-like protein 1	Uap1l1	>tr|Q8BVK3|Q8BVK3_MOUSE Putative uncharacterized protein (Fragment) OS=Mus musculus GN=Uap1l1 PE=2 SV=1;>sp|Q3TW96|UAP1L_MOUSE UDP-N-acetylhexosamine pyrophosphorylase-like protein 1 OS=Mus musculus GN=Uap1l1 PE=2 SV=1	35.9	56.872	510	1.11733	1.03125	1.2425	1.13036	0.106228	0.80799	0.80807	0.908595	0.841552	0.0580614	0.74136	0.76374	0.744546	0.749882	0.0121066
P24472	Glutathione S-transferase 5.7;Glutathione S-transferase A4;GST A4-4;GST class-alpha member 4	Gsta;Gsta4	>sp|P24472|GSTA4_MOUSE Glutathione S-transferase A4 OS=Mus musculus GN=Gsta4 PE=1 SV=3	46.4	25.564	222	1.29515	1.22035	1.2032	1.23957	0.0488965	0.93104	0.92753	0.976276	0.944949	0.0271872	0.68838	0.66827	0.900252	0.752301	0.128524
O35129;Q3V235;F6QPR1;Q3V2V2;F6Q8V7	B-cell receptor-associated protein BAP37;Prohibitin-2;Repressor of estrogen receptor activity;Prohibitin 2;Putative uncharacterized protein	Bap;Bcap37;Phb2;Rea	>sp|O35129|PHB2_MOUSE Prohibitin-2 OS=Mus musculus GN=Phb2 PE=1 SV=1;>tr|Q3V235|Q3V235_MOUSE Prohibitin 2 OS=Mus musculus GN=Phb2 PE=2 SV=1;>tr|F6QPR1|F6QPR1_MOUSE Prohibitin-2 (Fragment) OS=Mus musculus GN=Phb2 PE=4 SV=1;>tr|Q3V2V2|Q3V2V2_MOUSE Putative u	73.2	33.296	299	1.5138	1.6539	1.4894	1.55237	0.0887754	1.2672	1.232	1.57545	1.35822	0.18895	0.80926	0.77416	0.684791	0.75607	0.0641761
Q3U2X5;Q3UJ53;Q64133;Q3TPD9	Putative uncharacterized protein;Amine oxidase [flavin-containing] A;Monoamine oxidase type A	Maoa	>tr|Q3U2X5|Q3U2X5_MOUSE Putative uncharacterized protein OS=Mus musculus GN=Maoa PE=2 SV=1;>tr|Q3UJ53|Q3UJ53_MOUSE Putative uncharacterized protein OS=Mus musculus GN=Maoa PE=2 SV=1;>sp|Q64133|AOFA_MOUSE Amine oxidase [flavin-containing] A OS=Mus musculus	20.2	59.629	526	1.67272	1.62485	1.6192	1.63892	0.0294018	1.2818	1.2639	1.36214	1.30261	0.0523216	0.73042	0.79233	0.746603	0.756451	0.0321084
A2BE28	Protein LAS1 homolog	Las1l	>sp|A2BE28|LAS1L_MOUSE Ribosomal biogenesis protein LAS1L OS=Mus musculus GN=Las1l PE=2 SV=1	3.9	89.413	776	1.15165	1.35775		1.2547	0.145739	0.79551	0.92756		0.861535	0.0933735	0.82981	0.68963		0.75972	0.0991222
Q9CZD3;Q9DBT1	Diadenosine tetraphosphate synthetase;Glycine--tRNA ligase;Glycyl-tRNA synthetase	Gars	>sp|Q9CZD3|SYG_MOUSE Glycine--tRNA ligase OS=Mus musculus GN=Gars PE=1 SV=1	44.2	81.877	729	1.17836	1.16518	1.5106	1.28471	0.195737	0.95814	0.95765	1.03276	0.98285	0.0432235	0.82139	0.83289	0.625861	0.760047	0.116351
Q61151;Q3UZJ4	PP2A B subunit isoform B56-epsilon;PP2A B subunit isoform B-epsilon;PP2A B subunit isoform PR61-epsilon;PP2A B subunit isoform R5-epsilon;Serine/threonine-protein phosphatase 2A 56 kDa regulatory subunit epsilon isoform;Putative uncharacterized protein	Kiaa4006;Ppp2r5e	>sp|Q61151|2A5E_MOUSE Serine/threonine-protein phosphatase 2A 56 kDa regulatory subunit epsilon isoform OS=Mus musculus GN=Ppp2r5e PE=2 SV=3;>tr|Q3UZJ4|Q3UZJ4_MOUSE Putative uncharacterized protein OS=Mus musculus GN=Ppp2r5e PE=2 SV=1	6.9	54.713	467	2.30309	0.856825		1.57996	1.02266	1.3353	0.62338		0.97934	0.503403	0.90873	0.61256		0.760645	0.209424
Q3UC49;Q544X6;P22315;Q8C3V7;Q4QRK2;Q91W09	Ferrochelatase;Ferrochelatase, mitochondrial;Heme synthase;Protoheme ferro-lyase;Fech protein	Fech	>tr|Q3UC49|Q3UC49_MOUSE Ferrochelatase C OS=Mus musculus GN=Fech PE=2 SV=1;>tr|Q544X6|Q544X6_MOUSE Ferrochelatase D OS=Mus musculus GN=Fech PE=2 SV=1;>sp|P22315|HEMH_MOUSE Ferrochelatase, mitochondrial OS=Mus musculus GN=Fech PE=1 SV=2;>tr|Q8C3V7|Q8C3V7_MO	8.3	47.453	422	1.68404	1.57218		1.62811	0.0790981	1.5276	0.93996		1.23378	0.415524	0.84684	0.68071		0.763775	0.117472
P47713;Q3UMQ1;Q9DBX5	Cytosolic phospholipase A2;Lysophospholipase;Phosphatidylcholine 2-acylhydrolase;Phospholipase A2;Phospholipase A2 group IVA;Phospholipase A2, group IVA (Cytosolic, calcium-dependent);Putative uncharacterized protein	Cpla2;Pla2g4;Pla2g4a;mCG_125138	>sp|P47713|PA24A_MOUSE Cytosolic phospholipase A2 OS=Mus musculus GN=Pla2g4a PE=1 SV=1;>tr|Q3UMQ1|Q3UMQ1_MOUSE Phospholipase A2, group IVA (Cytosolic, calcium-dependent) OS=Mus musculus GN=Pla2g4a PE=2 SV=1;>tr|Q9DBX5|Q9DBX5_MOUSE Phospholipase A2 OS=Mus m	7.8	85.221	748	1.16634	1.17357	1.2143	1.18474	0.0258549	0.90111	0.9918	0.770832	0.887914	0.111074	0.76722	0.82551	0.707864	0.766865	0.0588236
P05201;F7ALS6	Aspartate aminotransferase, cytoplasmic;Glutamate oxaloacetate transaminase 1;Transaminase A	Got1	>sp|P05201|AATC_MOUSE Aspartate aminotransferase, cytoplasmic OS=Mus musculus GN=Got1 PE=1 SV=3	65.4	46.247	413	1.47421	1.5472	1.5376	1.51967	0.0396608	1.0825	1.1217	1.29761	1.16727	0.114564	0.75107	0.74106	0.809389	0.767173	0.0369011
O55091	Imprinted and ancient gene protein;Protein IMPACT	Impact	>sp|O55091|IMPCT_MOUSE Protein IMPACT OS=Mus musculus GN=Impact PE=1 SV=2	35.2	36.276	318	1.34147	1.24769	1.2041	1.26442	0.0701972	0.97633	0.92421	0.998801	0.966447	0.0382652	0.72176	0.74688	0.83626	0.7683	0.0601805
Q9CQB4;Q9D855	MCG67985;Putative uncharacterized protein;Ubiquinol-cytochrome c reductase binding protein;Complex III subunit 7;Complex III subunit VII;Cytochrome b-c1 complex subunit 7;Ubiquinol-cytochrome c reductase complex 14 kDa protein	mCG_67985;Uqcrb	>tr|Q9CQB4|Q9CQB4_MOUSE Cytochrome b-c1 complex subunit 7 OS=Mus musculus GN=Uqcrb PE=4 SV=1;>sp|Q9D855|QCR7_MOUSE Cytochrome b-c1 complex subunit 7 OS=Mus musculus GN=Uqcrb PE=1 SV=3	59.5	13.561	111	1.71674	1.48471	0.17149	1.12431	0.833285	1.822	1.5895	0.035387	1.14896	0.971366	1.0149	1.0468	0.245158	0.768953	0.4539
Q8R480	85 kDa nucleoporin;FROUNT;Nuclear pore complex protein Nup85;Nucleoporin Nup85;Pericentrin-1	Nup85;Pcnt1	>sp|Q8R480|NUP85_MOUSE Nuclear pore complex protein Nup85 OS=Mus musculus GN=Nup85 PE=1 SV=1	17.8	74.775	656	0.847601	0.872372	1.6277	1.11589	0.443413	0.91303	0.87403	0.992851	0.926637	0.0605682	0.92905	0.92179	0.460066	0.770302	0.268697
Q9D0I9;Q3TVC5;Q3UAZ3	Arginine--tRNA ligase;Arginyl-tRNA synthetase, cytoplasmic;Putative uncharacterized protein	Rars	>sp|Q9D0I9|SYRC_MOUSE Arginine--tRNA ligase, cytoplasmic OS=Mus musculus GN=Rars PE=2 SV=2;>tr|Q3TVC5|Q3TVC5_MOUSE Putative uncharacterized protein (Fragment) OS=Mus musculus GN=Rars PE=2 SV=1;>tr|Q3UAZ3|Q3UAZ3_MOUSE Putative uncharacterized protein (Fragm	56.1	75.673	660	1.23612	1.15484	1.4717	1.28756	0.164571	0.9624	0.96084	0.981065	0.968102	0.0112539	0.81968	0.79065	0.715154	0.775161	0.0539568
P82343;D6RHA2;G3XA46;Q6PCZ4	AGE;GlcNAc 2-epimerase;N-acetyl-D-glucosamine 2-epimerase;N-acylglucosamine 2-epimerase;Renin-binding protein	Renbp	>sp|P82343|RENBP_MOUSE N-acylglucosamine 2-epimerase OS=Mus musculus GN=Renbp PE=2 SV=3;>tr|D6RHA2|D6RHA2_MOUSE N-acylglucosamine 2-epimerase OS=Mus musculus GN=Renbp PE=4 SV=2	19.5	49.771	430	0.928678	1.53297	1.6174	1.35968	0.37564	0.95812	0.95152	1.09883	1.00282	0.0832089	1.0646	0.68068	0.585412	0.776897	0.25367
Q61024;Q3TIA9;Q3TV20;D3Z0C2;D3YYR0;D3Z028	Asparagine synthetase [glutamine-hydrolyzing];Glutamine-dependent asparagine synthetase;Putative uncharacterized protein	Asns	>sp|Q61024|ASNS_MOUSE Asparagine synthetase [glutamine-hydrolyzing] OS=Mus musculus GN=Asns PE=2 SV=3;>tr|Q3TIA9|Q3TIA9_MOUSE Asparagine synthetase OS=Mus musculus GN=Asns PE=2 SV=1;>tr|Q3TV20|Q3TV20_MOUSE Asparagine synthetase OS=Mus musculus GN=Asns PE=2	52	64.282	561	1.28123	1.31966	1.5806	1.39383	0.162885	1.0943	1.15	1.15435	1.13288	0.0334842	0.84493	0.85061	0.639754	0.778431	0.120131
Q3UIP2;Q3UN82;Q61398;D3YUE2;Q3TX39;D3YZE3;F6QJE1;D3YWH0	Procollagen C-endopeptidase enhancer protein;Putative uncharacterized protein;P14;Procollagen C-endopeptidase enhancer 1;Procollagen COOH-terminal proteinase enhancer 1;Type 1 procollagen C-proteinase enhancer protein;Type I procollagen COOH-terminal proteinase enhancer;Putative uncharacterized protein Fbxo24	mCG_6880;Pcolce;Pcpe1;Fbxo24	>tr|Q3UIP2|Q3UIP2_MOUSE Procollagen C-endopeptidase enhancer protein OS=Mus musculus GN=Pcolce PE=2 SV=1;>tr|Q3UN82|Q3UN82_MOUSE Putative uncharacterized protein OS=Mus musculus GN=Pcolce PE=2 SV=1;>sp|Q61398|PCOC1_MOUSE Procollagen C-endopeptidase enhance	18.4	50.167	468	1.44333	1.32373	1.2601	1.34239	0.0930312	1.004	1.0712	0.961169	1.01212	0.0554635	0.76458	0.72101	0.85237	0.77932	0.0669088
G3XA41;Q2TBF9;Q9CQV6;J3QN16;Q91VR7	Microtubule-associated protein 1 light chain 3 beta;Autophagy-related protein LC3 B;Autophagy-related ubiquitin-like modifier LC3 B;MAP1 light chain 3-like protein 2;MAP1A/MAP1B light chain 3 B;Microtubule-associated proteins 1A/1B light chain 3B	Map1lc3b;Map1alc3;Map1lc3	>tr|G3XA41|G3XA41_MOUSE MCG50219 OS=Mus musculus GN=Gm6055 PE=3 SV=1;>tr|Q2TBF9|Q2TBF9_MOUSE Microtubule-associated protein 1 light chain 3 beta OS=Mus musculus GN=Map1lc3b PE=2 SV=1;>sp|Q9CQV6|MLP3B_MOUSE Microtubule-associated proteins 1A/1B light chain	29.6	14.589	125	1.53452	1.45258	1.1759	1.38767	0.187916	0.93399	0.94531	1.30478	1.06136	0.210887	0.63469	0.63067	1.08108	0.782147	0.258892
Q9JIK5;Q6PCP0;Q3ULC7;Q9CWZ5;Q8K2L4;Q9CSR3	DEAD box protein 21;Gu-alpha;Nucleolar RNA helicase 2;Nucleolar RNA helicase Gu;Nucleolar RNA helicase II;RH II/Gu;DEAD (Asp-Glu-Ala-Asp) box polypeptide 21;Putative uncharacterized protein;Ddx21 protein	Ddx21	>sp|Q9JIK5|DDX21_MOUSE Nucleolar RNA helicase 2 OS=Mus musculus GN=Ddx21 PE=1 SV=3;>tr|Q6PCP0|Q6PCP0_MOUSE DEAD (Asp-Glu-Ala-Asp) box polypeptide 21 OS=Mus musculus GN=Ddx21 PE=2 SV=1;>tr|Q3ULC7|Q3ULC7_MOUSE Putative uncharacterized protein OS=Mus musculus	55.5	93.55	851	1.24755	1.20616	2.0915	1.51507	0.499633	1.0419	1.0147	1.27165	1.10942	0.141155	0.83152	0.83237	0.683247	0.782379	0.085852
P70296;Q5EBQ2;D3Z1V4;Q3TGC5;D6RHS6	HCNPpp;Hippocampal cholinergic neurostimulating peptide;Phosphatidylethanolamine-binding protein 1;MCG7941, isoform CRA_f;Phosphatidylethanolamine binding protein 1;Putative uncharacterized protein;Putative uncharacterized protein Pebp1	Pbp;Pebp;Pebp1;mCG_7941;Pbp1	>sp|P70296|PEBP1_MOUSE Phosphatidylethanolamine-binding protein 1 OS=Mus musculus GN=Pebp1 PE=1 SV=3;>tr|Q5EBQ2|Q5EBQ2_MOUSE MCG7941, isoform CRA_f OS=Mus musculus GN=Pebp1 PE=2 SV=1;>tr|D3Z1V4|D3Z1V4_MOUSE Hippocampal cholinergic neurostimulating peptide	88.2	20.83	187	1.0326	0.961076	0.49899	0.830889	0.289649	0.93489	0.95352	0.25898	0.715797	0.395724	0.90901	0.90559	0.533106	0.782569	0.216048
P47963;D3YX54;Q5RKP3;G3X9K7;Q8BZS1	60S ribosomal protein L13;A52;MCG6146;Putative uncharacterized protein Gm9026	Rpl13;Gm9026;mCG_6146	>sp|P47963|RL13_MOUSE 60S ribosomal protein L13 OS=Mus musculus GN=Rpl13 PE=2 SV=3;>tr|D3YX54|D3YX54_MOUSE 60S ribosomal protein L13 OS=Mus musculus GN=Rpl13-ps3 PE=3 SV=1;>tr|Q5RKP3|Q5RKP3_MOUSE 60S ribosomal protein L13 OS=Mus musculus GN=Rpl13 PE=2 SV=1	59.2	24.305	211	0.961261	0.962001	1.7254	1.21622	0.440962	0.88149	0.89455	0.87108	0.882373	0.0117598	0.87716	0.9061	0.568279	0.783846	0.187247
Q9D1I6	39S ribosomal protein L14, mitochondrial	Mrpl14	>sp|Q9D1I6|RM14_MOUSE 39S ribosomal protein L14, mitochondrial OS=Mus musculus GN=Mrpl14 PE=2 SV=1	38.6	15.874	145	1.62085	1.64222	0.39241	1.2185	0.715491	1.4319	1.6581	0.251705	1.1139	0.755201	0.92403	0.97736	0.452448	0.784613	0.288896
Q3TWN8;Q9Z110;Q3UGW8;Q3UZ27;D3Z0B4;H3BKK0;H3BLE8;H3BKJ8	Putative uncharacterized protein;Aldehyde dehydrogenase family 18 member A1;Delta-1-pyrroline-5-carboxylate synthase;Gamma-glutamyl kinase;Gamma-glutamyl phosphate reductase;Glutamate 5-kinase;Glutamate-5-semialdehyde dehydrogenase;Glutamyl-gamma-semialdehyde dehydrogenase	Aldh18a1;P5cs;Pycs	>tr|Q3TWN8|Q3TWN8_MOUSE Putative uncharacterized protein OS=Mus musculus GN=Aldh18a1 PE=2 SV=1;>sp|Q9Z110|P5CS_MOUSE Delta-1-pyrroline-5-carboxylate synthase OS=Mus musculus GN=Aldh18a1 PE=2 SV=2;>tr|Q3UGW8|Q3UGW8_MOUSE Putative uncharacterized protein (Fr	40.9	87.262	795	1.95046	1.88207	2.0232	1.95191	0.0705764	1.4828	1.5427	1.5256	1.51703	0.0308551	0.75401	0.80749	0.796305	0.785935	0.0282078
P56480	ATP synthase subunit beta, mitochondrial	Atp5b	>sp|P56480|ATPB_MOUSE ATP synthase subunit beta, mitochondrial OS=Mus musculus GN=Atp5b PE=1 SV=2	76.6	56.3	529	1.4618	1.45467	1.5556	1.49069	0.0563269	1.2587	1.2761	1.31645	1.28375	0.029624	0.88255	0.8857	0.590493	0.786248	0.169536
Q8BVE3;Q3U9S9	Vacuolar proton pump subunit H;V-type proton ATPase subunit H	Atp6v1h	>sp|Q8BVE3|VATH_MOUSE V-type proton ATPase subunit H OS=Mus musculus GN=Atp6v1h PE=1 SV=1	21.7	55.854	483	1.31525	1.2628	1.0329	1.20365	0.150183	0.82227	0.89584	1.05229	0.923466	0.117471	0.60715	0.62658	1.12971	0.787815	0.296253
B1AXW7;P35700;B1AXW6;B1AXW5;Q3U9J9;B1AXW4	MCG19655;Peroxiredoxin 1;Macrophage 23 kDa stress protein;Osteoblast-specific factor 3;Peroxiredoxin-1;Thioredoxin peroxidase 2;Thioredoxin-dependent peroxide reductase 2;Putative uncharacterized protein	mCG_19655;Prdx1;RP23-177C18.2-001;Msp23;Paga;Tdpx2;RP23-177C18.2-006;RP23-177C18.2-004;RP23-177C18.2-002	>tr|B1AXW7|B1AXW7_MOUSE MCG19655 OS=Mus musculus GN=Prdx1 PE=4 SV=1;>sp|P35700|PRDX1_MOUSE Peroxiredoxin-1 OS=Mus musculus GN=Prdx1 PE=1 SV=1;>tr|B1AXW6|B1AXW6_MOUSE Peroxiredoxin 1 (Fragment) OS=Mus musculus GN=Prdx1 PE=4 SV=1;>tr|B1AXW5|B1AXW5_MOUSE Pero	76.4	22.176	199	1.1987	1.07775	1.4135	1.22998	0.170048	0.98265	0.93921	0.977899	0.966586	0.0238274	0.79947	0.88229	0.685871	0.78921	0.0986106
Q5M8M3;Q9DCG9;Q8VCR4	Putative uncharacterized protein;TRM112-like protein;tRNA methyltransferase 112 homolog;0610038D11Rik protein;MCG130245, isoform CRA_b	Trmt112;mCG_130245	>tr|Q5M8M3|Q5M8M3_MOUSE Putative uncharacterized protein OS=Mus musculus GN=Trmt112 PE=2 SV=1;>sp|Q9DCG9|TR112_MOUSE tRNA methyltransferase 112 homolog OS=Mus musculus GN=Trmt112 PE=2 SV=1;>tr|Q8VCR4|Q8VCR4_MOUSE 0610038D11Rik protein OS=Mus musculus GN=Tr	36.8	14.107	125	1.21578	1.25488	0.38496	0.951871	0.491349	1.3235	1.2015	0.0831947	0.869398	0.683599	1.0767	0.95214	0.343466	0.790769	0.39235
A2RSX9	Arfip1 protein	Arfip1	>tr|A2RSX9|A2RSX9_MOUSE Arfip1 protein OS=Mus musculus GN=Arfip1 PE=2 SV=1	17.9	38.416	341	1.09627	1.18465		1.14046	0.0624918	1.0266	1.0667		1.04665	0.028355	0.87236	0.71065		0.791505	0.114346
Q9DBD5;Q9D4T3	Modulator of non-genomic activity of estrogen receptor;Proline-, glutamic acid- and leucine-rich protein 1	Mnar;Pelp1	>sp|Q9DBD5|PELP1_MOUSE Proline-, glutamic acid- and leucine-rich protein 1 OS=Mus musculus GN=Pelp1 PE=1 SV=2	4.7	118.07	1123	1.07632		0.75271	0.914516	0.228828	0.75624		0.644787	0.700513	0.0788092	0.72758		0.855871	0.791726	0.0907156
Q8BP47	Asparagine--tRNA ligase;Asparaginyl-tRNA synthetase, cytoplasmic	Nars	>sp|Q8BP47|SYNC_MOUSE Asparagine--tRNA ligase, cytoplasmic OS=Mus musculus GN=Nars PE=1 SV=2	47.9	64.279	559	1.26142	1.28659	1.1494	1.23247	0.0730314	0.95188	1.0427	0.957396	0.983992	0.0509174	0.81014	0.78897	0.782656	0.793922	0.0143955
Q5F285	UPF0451 protein C17orf61 homolog		>sp|Q5F285|CQ061_MOUSE UPF0451 protein C17orf61 homolog OS=Mus musculus PE=2 SV=1	32.7	11.655	113	1.65333	1.6642		1.65876	0.00768505	1.2251	1.2786		1.25185	0.0378302	0.79711	0.79313		0.79512	0.00281428
P48024;Q4V9T8;G3UW42;J3QN87;D3YXK8;Q3UBT8;J3QPZ8	Eukaryotic translation initiation factor 1;Protein translation factor SUI1 homolog;MCG20540;Putative uncharacterized protein;MCG1035767;Putative uncharacterized protein Gm16378	Eif1;Sui1;Sui1-rs1;mCG_20540;RP23-392I3.1-001;Gm16378;mCG_1035767	>sp|P48024|EIF1_MOUSE Eukaryotic translation initiation factor 1 OS=Mus musculus GN=Eif1 PE=2 SV=2;>tr|Q4V9T8|Q4V9T8_MOUSE Eukaryotic translation initiation factor 1 OS=Mus musculus GN=Eif1 PE=2 SV=1;>tr|G3UW42|G3UW42_MOUSE MCG49030 OS=Mus musculus GN=mCG_	74.3	12.746	113	1.26995	1.26521	0.91282	1.14933	0.204837	1.1583	1.1261	0.584556	0.956319	0.322358	0.86848	0.87824	0.638978	0.795233	0.135409
Q4FJY5;A2ALW3;Q91YR9	Ltb4dh protein;Leukotriene B4 12-hydroxydehydrogenase;15-oxoprostaglandin 13-reductase;NADP-dependent leukotriene B4 12-hydroxydehydrogenase;Prostaglandin reductase 1	Ltb4dh;Ptgr1;mCG_12399;RP23-211P15.3-001	>tr|Q4FJY5|Q4FJY5_MOUSE Ltb4dh protein OS=Mus musculus GN=Ptgr1 PE=2 SV=1;>tr|A2ALW3|A2ALW3_MOUSE Leukotriene B4 12-hydroxydehydrogenase OS=Mus musculus GN=Ptgr1 PE=4 SV=1;>sp|Q91YR9|PTGR1_MOUSE Prostaglandin reductase 1 OS=Mus musculus GN=Ptgr1 PE=2 SV=2	48	35.594	329	1.142	1.15981	1.2353	1.17904	0.0495341	0.93631	0.90609	0.945805	0.929402	0.0207393	0.82353	0.81556	0.74677	0.795287	0.0422051
Q9D0R2;Q3U630;Q99KJ4;Q8BLY2	Threonine--tRNA ligase;Threonyl-tRNA synthetase, cytoplasmic;Putative uncharacterized protein;Tars protein	Tars	>sp|Q9D0R2|SYTC_MOUSE Threonine--tRNA ligase, cytoplasmic OS=Mus musculus GN=Tars PE=1 SV=2;>tr|Q3U630|Q3U630_MOUSE Threonine--tRNA ligase B OS=Mus musculus GN=Tars PE=2 SV=1;>tr|Q99KJ4|Q99KJ4_MOUSE Tars protein (Fragment) OS=Mus musculus GN=Tars PE=2 SV=1	52.5	83.355	722	1.2056	1.18658	1.2921	1.22809	0.0562415	0.9996	0.95969	0.992851	0.984047	0.0213621	0.79962	0.81978	0.767401	0.7956	0.0264199
Q9JLI8;D0VLQ4;E9Q9Y4;Q3URK3	Squamous cell carcinoma antigen recognized by T-cells 3;Tumor-rejection antigen SART3	Kiaa0156;Sart3	>sp|Q9JLI8|SART3_MOUSE Squamous cell carcinoma antigen recognized by T-cells 3 OS=Mus musculus GN=Sart3 PE=2 SV=1	2.9	109.62	962	1.10736	0.831947		0.969653	0.194745	0.77617	1.1237		0.949935	0.245741	0.74509	0.84796		0.796525	0.0727401
Q5RL20;Q6P060;Q810B1;Q99N89	Mitochondrial ribosomal protein L43;Mrpl43 protein;39S ribosomal protein L43, mitochondrial;Mitochondrial ribosomal protein bMRP36a	mCG_16934;Mrpl43	>tr|Q5RL20|Q5RL20_MOUSE 39S ribosomal protein L43, mitochondrial OS=Mus musculus GN=Mrpl43 PE=2 SV=1;>tr|Q6P060|Q6P060_MOUSE Mrpl43 protein (Fragment) OS=Mus musculus GN=Mrpl43 PE=2 SV=1;>tr|Q810B1|Q810B1_MOUSE Mitochondrial ribosomal protein L43 (Fragment	50.9	17.877	159	1.54871	1.45613	0.58747	1.19744	0.530271	1.6707	1.6326	0.190865	1.16472	0.8436	1.0721	1.0508	0.271267	0.798056	0.456336
P10922;Q3U4Y0;Q8C1Y3	Histone H1;Histone H1(0);Histone H1.0;MyD196;Putative uncharacterized protein	H1f0;H1fv	>sp|P10922|H10_MOUSE Histone H1.0 OS=Mus musculus GN=H1f0 PE=2 SV=4;>tr|Q3U4Y0|Q3U4Y0_MOUSE Putative uncharacterized protein OS=Mus musculus GN=H1f0 PE=2 SV=1;>tr|Q8C1Y3|Q8C1Y3_MOUSE Putative uncharacterized protein OS=Mus musculus GN=H1f0 PE=2 SV=1	23.7	20.861	194	1.19346	1.22353	1.0783	1.1651	0.0766554	0.98663	0.99286	0.46657	0.815353	0.302071	0.8937	0.87359	0.630716	0.799335	0.146374
P63038;D3Z2F2;D3Z7J9	60 kDa chaperonin;60 kDa heat shock protein, mitochondrial;Chaperonin 60;Heat shock protein 60;HSP-65;Mitochondrial matrix protein P1	Hsp60;Hspd1	>sp|P63038|CH60_MOUSE 60 kDa heat shock protein, mitochondrial OS=Mus musculus GN=Hspd1 PE=1 SV=1	88.7	60.955	573	1.50625	1.48553	2.0988	1.69686	0.348244	1.2945	1.3305	1.22478	1.28326	0.0537462	0.86726	0.90619	0.625234	0.799561	0.152221
P40142;Q9Z2L5;E0CY51;O55021	P68;Transketolase	Tkt	>sp|P40142|TKT_MOUSE Transketolase OS=Mus musculus GN=Tkt PE=1 SV=1	60.8	67.63	623	0.948677	0.982704	1.9108	1.28073	0.545924	0.86092	0.85246	1.41659	1.04332	0.323287	0.91003	0.83498	0.656039	0.80035	0.130489
Q6ZQH0;Q6PGF5;Q3V0N4;Q8K0N8;Q3UYW7;Q8CEG3	MKIAA0187 protein;BMS1 homolog, ribosome assembly protein (Yeast);BMS1-like, ribosome assembly protein (Yeast);Putative uncharacterized protein;Bms1 protein	Bms1;Bms1l;mKIAA0187;mCG_133436	>tr|Q6ZQH0|Q6ZQH0_MOUSE MKIAA0187 protein (Fragment) OS=Mus musculus GN=Bms1 PE=2 SV=1;>tr|Q6PGF5|Q6PGF5_MOUSE BMS1 homolog, ribosome assembly protein (Yeast) OS=Mus musculus GN=Bms1 PE=2 SV=1;>tr|Q3V0N4|Q3V0N4_MOUSE Putative uncharacterized protein (Fragm	3.1	145.73	1287	0.971723	0.968429		0.970076	0.00232897	0.64415	0.70235		0.67325	0.0411536	0.73601	0.86495		0.80048	0.0911743
B2KG30;Q9CQ39;B2KG29	Mediator complex subunit 21;SRB7 (Suppressor of RNA polymerase B) homolog (S. cerevisiae), isoform CRA_a;Mediator of RNA polymerase II transcription subunit 21;RNA polymerase II holoenzyme component SRB7	mCG_15016;Med21;RP23-158O11.4-001;Surb7;Srb7	>tr|B2KG30|B2KG30_MOUSE Mediator complex subunit 21 OS=Mus musculus GN=Med21 PE=4 SV=1;>sp|Q9CQ39|MED21_MOUSE Mediator of RNA polymerase II transcription subunit 21 OS=Mus musculus GN=Med21 PE=1 SV=1	31.2	15.588	144	1.01482	0.805867		0.910342	0.14775	1.3294	0.50881		0.919105	0.580245	1.1922	0.41152		0.80186	0.552024
Q3UD67;Q8BGQ7;Q3TZ32;Q6XMP4;Q6PDM7;Q8R346	Putative uncharacterized protein;Alanine--tRNA ligase;Alanyl-tRNA synthetase, cytoplasmic;Alanyl-tRNA synthase;Aars protein	Aars	>tr|Q3UD67|Q3UD67_MOUSE Putative uncharacterized protein OS=Mus musculus GN=Aars PE=2 SV=1;>sp|Q8BGQ7|SYAC_MOUSE Alanine--tRNA ligase, cytoplasmic OS=Mus musculus GN=Aars PE=1 SV=1;>tr|Q3TZ32|Q3TZ32_MOUSE Putative uncharacterized protein OS=Mus musculus GN	46	106.88	968	1.16015	1.11196	1.2177	1.16327	0.0529373	0.97135	0.9671	1.008	0.982151	0.0224894	0.81191	0.82516	0.768758	0.801943	0.0294927
P05202	Aspartate aminotransferase, mitochondrial;Fatty acid-binding protein;Glutamate oxaloacetate transaminase 2;Plasma membrane-associated fatty acid-binding protein;Transaminase A	Got2;Got-2	>sp|P05202|AATM_MOUSE Aspartate aminotransferase, mitochondrial OS=Mus musculus GN=Got2 PE=1 SV=1	54	47.411	430	1.33556	1.36227	2.282	1.65994	0.538883	1.1392	1.208	1.53053	1.29258	0.208923	0.85122	0.85472	0.701607	0.802516	0.0874072
P09405;Q8CD23;Q3TGR3;Q3TL52;Q3TT41;Q9CT46;Q8R0Z5	Nucleolin;Protein C23;Putative uncharacterized protein	Ncl;Nuc	>sp|P09405|NUCL_MOUSE Nucleolin OS=Mus musculus GN=Ncl PE=1 SV=2;>tr|Q8CD23|Q8CD23_MOUSE Putative uncharacterized protein OS=Mus musculus GN=Ncl PE=2 SV=1;>tr|Q3TGR3|Q3TGR3_MOUSE Putative uncharacterized protein OS=Mus musculus GN=Ncl PE=2 SV=1;>tr|Q3TL52|	52.5	76.722	707	1.12257	1.12649	2.3442	1.53109	0.704177	1.0564	1.1012	1.17118	1.10959	0.0578483	0.93715	0.95399	0.519913	0.803684	0.245898
Q62048;D3Z375	15 kDa phosphoprotein enriched in astrocytes;Astrocytic phosphoprotein PEA-15;Putative uncharacterized protein Pea15a	Pea15;Pea15a	>sp|Q62048|PEA15_MOUSE Astrocytic phosphoprotein PEA-15 OS=Mus musculus GN=Pea15 PE=1 SV=1;>tr|D3Z375|D3Z375_MOUSE Protein Pea15a (Fragment) OS=Mus musculus GN=Pea15a PE=4 SV=1	45.4	15.054	130	1.06768	1.02304	1.2432	1.11131	0.116384	0.91965	1.0092	0.677323	0.868724	0.171699	0.89276	0.92477	0.594601	0.804044	0.182087
Q3U2W5;Q542M5;Q9JL15;A8DIL0;Q8C6H0	Putative uncharacterized protein;Lectin, galactose binding, soluble 8, isoform CRA_a;Lgals8 protein;Galectin-8;LGALS-8;Galectin-8L	Lgals8;mCG_9125	>tr|Q3U2W5|Q3U2W5_MOUSE Putative uncharacterized protein (Fragment) OS=Mus musculus GN=Lgals8 PE=2 SV=1;>tr|Q542M5|Q542M5_MOUSE Lectin, galactose binding, soluble 8, isoform CRA_a OS=Mus musculus GN=Lgals8 PE=2 SV=1;>sp|Q9JL15|LEG8_MOUSE Galectin-8 OS=Mus	20.1	37.092	329	1.99001	2.45809	1.1658	1.8713	0.654272	1.1605	1.3553	1.407	1.3076	0.12999	0.7294	0.53378	1.14953	0.804237	0.314623
P20152;Q5FWJ3;Q3TFD9;Q3U6S1;Q3V2S4;Q3UAX1;Q3TWV0;Q3UD36;A4IF59;A2AKJ2;A0MTM0	Vimentin;Putative uncharacterized protein;Vimentin, isoform CRA_b;Vim protein	Vim;mCG_15706;RP23-185P20.1-001	>sp|P20152|VIME_MOUSE Vimentin OS=Mus musculus GN=Vim PE=1 SV=3;>tr|Q5FWJ3|Q5FWJ3_MOUSE Vimentin OS=Mus musculus GN=Vim PE=2 SV=1;>tr|Q3TFD9|Q3TFD9_MOUSE Putative uncharacterized protein OS=Mus musculus GN=Vim PE=2 SV=1;>tr|Q3U6S1|Q3U6S1_MOUSE Putative unc	96.4	53.687	466	1.01057	1.00596	1.7555	1.25734	0.431424	0.9622	0.96603	1.05984	0.996023	0.0552991	0.93322	0.93959	0.542446	0.805085	0.227474
Q3U6G1;Q923D2;E9PZC3;E9PZC4;Q3TP34	Biliverdin reductase B (Flavin reductase (NADPH));Putative uncharacterized protein;Biliverdin reductase B;Biliverdin-IX beta-reductase;Flavin reductase;NADPH-dependent diaphorase;NADPH-flavin reductase	Blvrb;mCG_22763	>tr|Q3U6G1|Q3U6G1_MOUSE Biliverdin reductase B (Flavin reductase (NADPH)) OS=Mus musculus GN=Blvrb PE=2 SV=1;>sp|Q923D2|BLVRB_MOUSE Flavin reductase (NADPH) OS=Mus musculus GN=Blvrb PE=2 SV=3;>tr|E9PZC3|E9PZC3_MOUSE Flavin reductase (NADPH) OS=Mus musculus	82	22.197	206	1.09288	1.00496	0.6555	0.917783	0.231358	0.9493	0.8224	0.478217	0.749972	0.24375	0.84793	0.87379	0.702198	0.807973	0.0925117
Q6NSP9;P52927	Hmga2 protein;High mobility group AT-hook protein 2;High mobility group protein HMGI-C	Hmga2;Hmgic	>tr|Q6NSP9|Q6NSP9_MOUSE High mobility group protein HMGI-C OS=Mus musculus GN=Hmga2 PE=2 SV=1;>sp|P52927|HMGA2_MOUSE High mobility group protein HMGI-C OS=Mus musculus GN=Hmga2 PE=1 SV=1	45.7	14.055	129	1.84601	1.84104	1.7586	1.81522	0.0490943	1.4248	1.4492	1.64815	1.50738	0.122518	0.74586	0.71701	0.967492	0.810121	0.137049
P62918;Q3UJS0;Q3THC7;Q9Z237	60S ribosomal protein L8;Putative uncharacterized protein;Ribosomal protein L8	Rpl8	>sp|P62918|RL8_MOUSE 60S ribosomal protein L8 OS=Mus musculus GN=Rpl8 PE=2 SV=2;>tr|Q3UJS0|Q3UJS0_MOUSE Putative uncharacterized protein OS=Mus musculus GN=Rpl8 PE=2 SV=1;>tr|Q3THC7|Q3THC7_MOUSE Putative uncharacterized protein OS=Mus musculus GN=Rpl8 PE=2	62.3	28.024	257	0.91416	0.916758	1.9677	1.26621	0.607513	0.86136	0.87289	0.895335	0.876528	0.0172774	0.91552	0.93279	0.582954	0.810421	0.197181
P59235;Q3UJY4;Q7TT04;Q8BT98;Q921S9;Q3URN3	Nucleoporin Nup43;Nup107-160 subcomplex subunit Nup43;Putative uncharacterized protein;Nup43 protein;Nucleoporin 43	Nup43	>sp|P59235|NUP43_MOUSE Nucleoporin Nup43 OS=Mus musculus GN=Nup43 PE=2 SV=2;>tr|Q3UJY4|Q3UJY4_MOUSE Putative uncharacterized protein OS=Mus musculus GN=Nup43 PE=2 SV=1;>tr|Q7TT04|Q7TT04_MOUSE Nup43 protein (Fragment) OS=Mus musculus GN=Nup43 PE=2 SV=2;>tr|	13.2	41.989	380	1.18486	1.03806	0.46504	0.895986	0.38036	1.1647	1.0411	0.131297	0.779032	0.564349	1.0779	1.0789	0.274884	0.810561	0.463911
Q3UYX6;Q9R0U0;Q3UA07;Q3UDH7;Q3TFP0;Q3UXS8;Q8CF51	Putative uncharacterized protein;FUS-interacting serine-arginine-rich protein 1;Neural-salient serine/arginine-rich protein;Neural-specific SR protein;Splicing factor, arginine/serine-rich 13A;TLS-associated protein with Ser-Arg repeats;TLS-associated serine-arginine protein;FUS interacting protein (Serine-arginine rich) 1	Fusip1;Sfrs13a;Nssr;RP23-161N17.2-002;RP23-161N17.2-004	>tr|Q3UYX6|Q3UYX6_MOUSE Putative uncharacterized protein OS=Mus musculus GN=Srsf10 PE=2 SV=1;>sp|Q9R0U0|SRS10_MOUSE Serine/arginine-rich splicing factor 10 OS=Mus musculus GN=Srsf10 PE=1 SV=2;>tr|Q3UA07|Q3UA07_MOUSE FUS interacting protein (Serine-arginine	23	33.157	278	1.05413	0.939055	0.21311	0.735432	0.455988	1.1908	1.0563	0.0479708	0.765024	0.624617	1.0489	1.1127	0.273471	0.81169	0.467202
Q03265;D3Z6F5;Q3U452;D6RJ16	ATP synthase subunit alpha, mitochondrial;ATP synthase, H+ transporting, mitochondrial F1 complex, alpha subunit, isoform 1, isoform CRA_e;Putative uncharacterized protein Atp5a1	Atp5a1;mCG_18273	>sp|Q03265|ATPA_MOUSE ATP synthase subunit alpha, mitochondrial OS=Mus musculus GN=Atp5a1 PE=1 SV=1;>tr|D3Z6F5|D3Z6F5_MOUSE ATP synthase subunit alpha OS=Mus musculus GN=Atp5a1 PE=3 SV=1	68.4	59.752	553	1.35764	1.32675	1.9755	1.5533	0.365963	1.174	1.1954	1.38152	1.25031	0.114137	0.93886	0.94432	0.552425	0.811868	0.224701
Q9R0P3;H3BJL6;H3BLJ9;H3BK43;H3BJP2;H3BJC6	Esterase 10;Esterase D;S-formylglutathione hydrolase;Sid 478	Es10;Esd;Sid478	>sp|Q9R0P3|ESTD_MOUSE S-formylglutathione hydrolase OS=Mus musculus GN=Esd PE=2 SV=1;>tr|H3BJL6|H3BJL6_MOUSE S-formylglutathione hydrolase OS=Mus musculus GN=Esd PE=4 SV=1;>tr|H3BLJ9|H3BLJ9_MOUSE S-formylglutathione hydrolase OS=Mus musculus GN=Esd PE=4 SV	74.1	31.319	282	1.18752	1.17196	1.2546	1.20469	0.0439141	0.94001	0.95608	1.07946	0.99185	0.0762962	0.83758	0.86604	0.732923	0.812181	0.070099
P47791;Q3TXK9;Q3UB84;Q3U9R7;Q3TWI5;Q3UAS7;Q91Z57;Q3U9P5	Glutathione reductase, mitochondrial;Putative uncharacterized protein;Gsr protein	Gr1;Gsr	>sp|P47791|GSHR_MOUSE Glutathione reductase, mitochondrial OS=Mus musculus GN=Gsr PE=2 SV=3;>tr|Q3TXK9|Q3TXK9_MOUSE Putative uncharacterized protein (Fragment) OS=Mus musculus GN=Gsr PE=2 SV=1;>tr|Q3UB84|Q3UB84_MOUSE Putative uncharacterized protein (Fragm	43.2	53.662	500	1.07417	1.04321	2.121	1.41279	0.61352	1.0352	1.0143	1.14457	1.06469	0.0699634	0.94913	0.92689	0.566348	0.814123	0.214867
Q543B9;Q9QUR6;Q3TCS0;Q8C6A3;Q3TQ97	Prolyl endopeptidase;Putative uncharacterized protein;Post-proline cleaving enzyme	mCG_17869;Prep;Pep	>tr|Q543B9|Q543B9_MOUSE Prolyl endopeptidase OS=Mus musculus GN=Prep PE=2 SV=1;>sp|Q9QUR6|PPCE_MOUSE Prolyl endopeptidase OS=Mus musculus GN=Prep PE=2 SV=1;>tr|Q3TCS0|Q3TCS0_MOUSE Putative uncharacterized protein OS=Mus musculus GN=Prep PE=2 SV=1;>tr|Q8C6A	68	80.751	710	1.00143	0.948047	1.3404	1.09663	0.212795	0.87973	0.84476	0.942774	0.889088	0.0496724	0.88574	0.87097	0.690799	0.815836	0.108537
Q9CQJ2;D3Z026;D3Z484;D3YZF4	Nucleolar protein 17 homolog;PIH1 domain-containing protein 1;Putative uncharacterized protein Pih1d1	Nop17;Pih1d1	>sp|Q9CQJ2|PIHD1_MOUSE PIH1 domain-containing protein 1 OS=Mus musculus GN=Pih1d1 PE=2 SV=1;>tr|D3Z026|D3Z026_MOUSE PIH1 domain-containing protein 1 (Fragment) OS=Mus musculus GN=Pih1d1 PE=4 SV=1;>tr|D3Z484|D3Z484_MOUSE PIH1 domain-containing protein 1 (Fr	19	32.208	290	1.05417	1.10811	0.42889	0.863724	0.377541	0.90021	0.9134	0.316226	0.709945	0.341035	0.87539	0.7185	0.85492	0.81627	0.0852877
Q3U0M8;Q80Y81;B1ATP7;B1ATP9	ElaC homolog 2 (E. coli);Putative uncharacterized protein;ElaC homolog protein 2;Ribonuclease Z 2;tRNA 3 endonuclease 2;tRNase Z 2;Zinc phosphodiesterase ELAC protein 2	Elac2;RP23-219K7.1-001;RP23-219K7.1-005	>tr|Q3U0M8|Q3U0M8_MOUSE ElaC homolog 2 (E. coli) OS=Mus musculus GN=Elac2 PE=2 SV=1;>sp|Q80Y81|RNZ2_MOUSE Zinc phosphodiesterase ELAC protein 2 OS=Mus musculus GN=Elac2 PE=1 SV=1;>tr|B1ATP7|B1ATP7_MOUSE ElaC homolog 2 (E. coli) OS=Mus musculus GN=Elac2 PE=	18.8	92.718	831	1.15892	1.07035	1.1007	1.10999	0.0450096	1.0184	0.81795	0.8726	0.902983	0.103621	0.81332	0.77748	0.867378	0.819393	0.0452556
P16110;Q8C253;Q3V471;Q61357	35 kDa lectin;Carbohydrate-binding protein 35;Galactose-specific lectin 3;Galectin-3;IgE-binding protein;L-34 galactoside-binding lectin;Laminin-binding protein;Lectin L-29;Mac-2 antigen;Lectin, galactose binding, soluble 3;Lectin, galactose binding, soluble 3, isoform CRA_a;Lectin, galactose binding, soluble 3, isoform CRA_d;Putative uncharacterized protein;Beta-galactoside-binding lectin (L-34)	Lgals3;mCG_6908	>sp|P16110|LEG3_MOUSE Galectin-3 OS=Mus musculus GN=Lgals3 PE=1 SV=3;>tr|Q8C253|Q8C253_MOUSE Galectin-3 OS=Mus musculus GN=Lgals3 PE=2 SV=1;>tr|Q3V471|Q3V471_MOUSE Putative uncharacterized protein (Fragment) OS=Mus musculus GN=Lgals3 PE=2 SV=1;>tr|Q61357|Q	43.9	27.515	264	1.07287	1.08438	0.91539	1.02421	0.0944176	0.97823	0.9603	0.742942	0.893824	0.130975	0.88456	0.86715	0.706514	0.819408	0.0981558
A2APD6;Q9D6Z1;Q3UJZ7;Q3USZ5;E0CXZ0;F7CHQ7;A2APD7;F6USW7;F7CHP9;F6V095;F6U250	MCG9901, isoform CRA_a;Nucleolar protein 5A;Nucleolar protein 56;Putative uncharacterized protein	mCG_9901;Nol5a;RP23-20A6.6-001;Nop56	>tr|A2APD6|A2APD6_MOUSE MCG9901, isoform CRA_a OS=Mus musculus GN=Nop56 PE=4 SV=1;>sp|Q9D6Z1|NOP56_MOUSE Nucleolar protein 56 OS=Mus musculus GN=Nop56 PE=1 SV=2;>tr|Q3UJZ7|Q3UJZ7_MOUSE Putative uncharacterized protein OS=Mus musculus GN=Nop56 PE=2 SV=1;>tr	46.9	64.464	580	1.3076	1.35291	2.0621	1.5742	0.423139	1.0582	1.0616	1.32443	1.14808	0.152738	0.81012	0.76537	0.886603	0.820698	0.061305
P68037;Q561N4;Q3TIH9;D3YZS3;Q3TW19;Q3U7T7;A2AP88;Q8BYK8	UbcM4;Ubiquitin carrier protein L3;Ubiquitin-conjugating enzyme E2 L3;Ubiquitin-protein ligase L3;Ubiquitin carrier protein;Putative uncharacterized protein Ube2l3	Ubce7;Ube2l3;mCG_1032217;mCG_131170	>sp|P68037|UB2L3_MOUSE Ubiquitin-conjugating enzyme E2 L3 OS=Mus musculus GN=Ube2l3 PE=2 SV=1;>tr|Q561N4|Q561N4_MOUSE MCG1032217 OS=Mus musculus GN=Ube2l3 PE=2 SV=1;>tr|Q3TIH9|Q3TIH9_MOUSE Putative uncharacterized protein OS=Mus musculus GN=Ube2l3 PE=2 SV=	85.7	17.861	154	1.03076	1.04075	0.50615	0.859218	0.305806	1.0497	1.0164	0.302407	0.789502	0.422165	0.96177	0.99387	0.50746	0.821033	0.272037
Q3UJY3;Q8R2N2	Putative uncharacterized protein;Cirhin;Testis-expressed gene 292 protein	Cirh1a;Kiaa1988;Tex292	>tr|Q3UJY3|Q3UJY3_MOUSE Putative uncharacterized protein OS=Mus musculus GN=Cirh1a PE=2 SV=1;>sp|Q8R2N2|CIR1A_MOUSE Cirhin OS=Mus musculus GN=Cirh1a PE=2 SV=3	16.9	76.885	686	1.39078	1.19204	1.2804	1.28774	0.0995754	1.1558	1.0701	1.13718	1.12103	0.0450753	0.77654	0.819	0.868206	0.821249	0.0458745
P10126;Q3UA81;Q58E64;Q3TII3;Q3UZQ3;D3YZ68;D3Z3I8;P62631;B7ZBW3;Q4FZE5	Elongation factor 1-alpha 1;Elongation factor Tu;Eukaryotic elongation factor 1 A-1;Elongation factor 1-alpha;Putative uncharacterized protein Eef1a1	Eef1a;Eef1a1;mCG_15232	>sp|P10126|EF1A1_MOUSE Elongation factor 1-alpha 1 OS=Mus musculus GN=Eef1a1 PE=1 SV=3;>tr|Q3UA81|Q3UA81_MOUSE Elongation factor 1-alpha OS=Mus musculus GN=Eef1a1 PE=2 SV=1;>tr|Q58E64|Q58E64_MOUSE Elongation factor 1-alpha OS=Mus musculus GN=Eef1a1 PE=2 SV	73.4	50.113	462	0.992851	0.984349	1.8503	1.27583	0.497521	1.0038	1.0092	0.985707	0.999569	0.0123046	0.98378	0.98609	0.495565	0.821812	0.28254
Q8CD92	Tetratricopeptide repeat protein 27	Ttc27	>sp|Q8CD92|TTC27_MOUSE Tetratricopeptide repeat protein 27 OS=Mus musculus GN=Ttc27 PE=2 SV=2	8.1	96.43	847	0.796178	0.769882	0.93008	0.832047	0.0859113	0.68195	0.78867	0.582276	0.684299	0.103217	0.83046	0.96365	0.673537	0.822549	0.145218
Q3UDS4;Q9R112;F6ZKZ3;A2ATW7;H3BLH2	Putative uncharacterized protein;Sulfide:quinone oxidoreductase, mitochondrial;Sulfide quinone reductase-like (Yeast)	Sqrdl;RP23-70E1.4-006	>tr|Q3UDS4|Q3UDS4_MOUSE Putative uncharacterized protein OS=Mus musculus GN=Sqrdl PE=2 SV=1;>sp|Q9R112|SQRD_MOUSE Sulfide:quinone oxidoreductase, mitochondrial OS=Mus musculus GN=Sqrdl PE=2 SV=3;>tr|F6ZKZ3|F6ZKZ3_MOUSE Sulfide:quinone oxidoreductase, mitoc	16.4	50.21	450	1.20101	1.50634	1.199	1.30212	0.176865	1.1595	0.9293	1.0753	1.0547	0.116475	0.94922	0.83166	0.688137	0.823006	0.130757
P52293;Q52L97;Q641N9;A6PW68;A2A601;A2A600;A2A602;F2Z431	Importin alpha P1;Importin subunit alpha-2;Karyopherin subunit alpha-2;Pendulin;Pore targeting complex 58 kDa subunit;RAG cohort protein 1;SRP1-alpha;Karyopherin (Importin) alpha 2;MCG2886, isoform CRA_a;Putative uncharacterized protein;Kpna2 protein	Kpna2;Rch1;mCG_2886;RP23-170A23.5-001	>sp|P52293|IMA2_MOUSE Importin subunit alpha-2 OS=Mus musculus GN=Kpna2 PE=1 SV=2;>tr|Q52L97|Q52L97_MOUSE Importin subunit alpha OS=Mus musculus GN=Kpna2 PE=2 SV=1;>tr|Q641N9|Q641N9_MOUSE Kpna2 protein OS=Mus musculus GN=Kpna2 PE=2 SV=1	46.7	57.927	529	1.05209	1.08059	1.6099	1.24753	0.314148	0.96903	0.97143	1.03015	0.990204	0.0346171	0.8865	0.89419	0.688421	0.823037	0.116644
P07356;Q542G9;Q3UCD3;Q9CZI7;B0V2N5;Q99KH3;B0V2N7;B0V2N8	Annexin A2;Annexin II;Annexin-2;Calpactin I heavy chain;Calpactin-1 heavy chain;Chromobindin-8;Lipocortin II;p36;Placental anticoagulant protein IV;Protein I;Annexin A2, isoform CRA_a;Putative uncharacterized protein;Anxa2 protein	Anx2;Anxa2;Cal1h;CT009708.1-001;mCG_5731;CT009708.1-005;CT009708.1-003;CT009708.1-004	>sp|P07356|ANXA2_MOUSE Annexin A2 OS=Mus musculus GN=Anxa2 PE=1 SV=2;>tr|Q542G9|Q542G9_MOUSE Annexin OS=Mus musculus GN=Anxa2 PE=2 SV=1;>tr|Q3UCD3|Q3UCD3_MOUSE Annexin OS=Mus musculus GN=Anxa2 PE=2 SV=1;>tr|Q9CZI7|Q9CZI7_MOUSE Annexin OS=Mus musculus GN=An	85	38.676	339	0.964599	0.956297	1.537	1.15263	0.332898	0.97039	0.97439	0.909422	0.951401	0.0364098	0.98438	0.99388	0.4914	0.82322	0.287404
Q9D8M4;Q3U8B9;Q99L18	60S ribosomal protein L7-like 1;Putative uncharacterized protein	Rpl7l1	>sp|Q9D8M4|RL7L_MOUSE 60S ribosomal protein L7-like 1 OS=Mus musculus GN=Rpl7l1 PE=2 SV=1;>tr|Q3U8B9|Q3U8B9_MOUSE Putative uncharacterized protein (Fragment) OS=Mus musculus GN=Rpl7l1 PE=2 SV=1	14.2	28.543	246	0.736485	0.804376	0.70223	0.747697	0.0519877	0.45275	0.35114	1.13554	0.646476	0.426576	0.58394	0.59553	1.29478	0.824751	0.407101
E9Q0V4;Q9D6B6;E9PXT1;P63030;Q3TCV4;Q3UX28;D3Z5S0;D3YWY6;D3Z786	Putative uncharacterized protein;Brain protein 44-like protein;Brain protein 44-like;Brain protein 44-like, isoform CRA_e;Brain protein 44-like, isoform CRA_a;Putative uncharacterized protein Brp44l	Brp44l;mCG_8579	>tr|E9Q0V4|E9Q0V4_MOUSE Protein Mpc1 OS=Mus musculus GN=Mpc1 PE=4 SV=1;>tr|Q9D6B6|Q9D6B6_MOUSE Putative uncharacterized protein OS=Mus musculus GN=Brp44l PE=2 SV=1;>tr|E9PXT1|E9PXT1_MOUSE Protein Brp44l-ps OS=Mus musculus GN=Mpc1-ps PE=4 SV=1;>sp|P63030|MP	12.6	18.36	167	1.69615	1.5313		1.61373	0.116568	1.3226	1.3858		1.3542	0.0446891	0.79112	0.85947		0.825295	0.0483307
Q3TC91;Q3U057;Q3UDS1;Q9QXK7;Q497G2;Q9CWL0;Q8BRA5	Putative uncharacterized protein;Cleavage and polyadenylation specificity factor 73 kDa subunit;Cleavage and polyadenylation specificity factor subunit 3;Cpsf3 protein	Cpsf3;Cpsf73	>tr|Q3TC91|Q3TC91_MOUSE Putative uncharacterized protein OS=Mus musculus GN=Cpsf3 PE=2 SV=1;>tr|Q3U057|Q3U057_MOUSE Putative uncharacterized protein OS=Mus musculus GN=Cpsf3 PE=2 SV=1;>tr|Q3UDS1|Q3UDS1_MOUSE Putative uncharacterized protein OS=Mus musculus	5.6	77.552	684	0.981547		0.96789	0.974718	0.0096569	0.77502		0.76646	0.77074	0.00605303	0.76811		0.88308	0.825595	0.0812962
Q9D1R9;D3YWC0	60S ribosomal protein L34	Rpl34	>sp|Q9D1R9|RL34_MOUSE 60S ribosomal protein L34 OS=Mus musculus GN=Rpl34 PE=3 SV=2	52.1	13.293	117	0.90967	0.939232	0.94386	0.93092	0.0185486	0.75244	0.76368	0.783392	0.766504	0.0156681	0.79509	0.78181	0.900252	0.825717	0.0648896
Q7M6U4;Q7M6W6;Q7M6W2;Q7M6W5	Gag protein	gag	>tr|Q7M6U4|Q7M6U4_MOUSE Gag protein OS=Mus musculus GN=gag PE=4 SV=1;>tr|Q7M6W6|Q7M6W6_MOUSE Gag protein OS=Mus musculus GN=gag PE=4 SV=1;>tr|Q7M6W2|Q7M6W2_MOUSE Gag protein OS=Mus musculus GN=gag PE=4 SV=1;>tr|Q7M6W5|Q7M6W5_MOUSE Gag protein OS=Mus muscul	5.4	63.352	576	1.46729	0.923702		1.19549	0.384372	0.76544	0.92022		0.84283	0.109446	0.60367	1.0485		0.826085	0.314542
O09131;Q8BW12;Q8K2Q2;Q9D2S1;Q9D2J1;D3Z1Q9	Glutathione S-transferase omega-1;p28	Gsto1;Gstx;Gtsttl	>sp|O09131|GSTO1_MOUSE Glutathione S-transferase omega-1 OS=Mus musculus GN=Gsto1 PE=2 SV=2	89.6	27.497	240	1.206	1.22209	1.0808	1.16963	0.0773478	1.0573	1.0536	0.933707	1.01487	0.0703128	0.86182	0.89055	0.726427	0.826266	0.0876478
P17182;Q5FW97;Q6PHC1;Q8CF78;B0QZL1;B1ARR7;B1ARR6;Q9WV89	2-phospho-D-glycerate hydro-lyase;Alpha-enolase;Enolase 1;Non-neural enolase;Enolase	Eno1;Eno-1;EG433182;mCG_115657;mCG_17183;RP23-278I3.3-001;RP23-278I3.3-002	>sp|P17182|ENOA_MOUSE Alpha-enolase OS=Mus musculus GN=Eno1 PE=1 SV=3;>tr|Q5FW97|Q5FW97_MOUSE Enolase G OS=Mus musculus GN=Eno1 PE=2 SV=1;>tr|Q6PHC1|Q6PHC1_MOUSE Enolase OS=Mus musculus GN=Eno1 PE=2 SV=1;>tr|Q8CF78|Q8CF78_MOUSE Enolase OS=Mus musculus GN=E	89.9	47.14	434	0.893815	0.906783	1.3799	1.06017	0.276974	0.93966	0.936	0.908348	0.928003	0.0171197	1.0316	1.0193	0.428412	0.826437	0.344755
B2RRH9;Q3THK7	Guanine monphosphate synthetase;MCG6377, isoform CRA_a;Glutamine amidotransferase;GMP synthase [glutamine-hydrolyzing];GMP synthetase	Gmps;mCG_6377	>tr|B2RRH9|B2RRH9_MOUSE Guanine monphosphate synthetase OS=Mus musculus GN=Gmps PE=2 SV=1;>sp|Q3THK7|GUAA_MOUSE GMP synthase [glutamine-hydrolyzing] OS=Mus musculus GN=Gmps PE=1 SV=2	40.5	76.723	693	1.11431	1.13834	1.2457	1.16612	0.0699618	0.97249	0.89373	1.12769	0.997969	0.119042	0.78993	0.80932	0.880592	0.826614	0.047741
Q8K411	Pitrilysin metalloproteinase 1;Presequence protease, mitochondrial	Kiaa1104;Ntup1;Pitrm1	>sp|Q8K411|PREP_MOUSE Presequence protease, mitochondrial OS=Mus musculus GN=Pitrm1 PE=2 SV=1	17.1	117.37	1036	1.60277	1.6767	1.5462	1.60856	0.0654416	1.3336	1.2626	1.41277	1.33632	0.0751213	0.81956	0.70079	0.959877	0.826742	0.129693
P32921;Q4FJZ4;Q3U6U7;Q3UDG2	T1-TrpRS;T2-TrpRS;Tryptophan--tRNA ligase;Tryptophanyl-tRNA synthetase, cytoplasmic;Wars protein;Putative uncharacterized protein	Wars;Wrs	>sp|P32921|SYWC_MOUSE Tryptophan--tRNA ligase, cytoplasmic OS=Mus musculus GN=Wars PE=1 SV=2;>tr|Q4FJZ4|Q4FJZ4_MOUSE Wars protein OS=Mus musculus GN=Wars PE=2 SV=1;>tr|Q3U6U7|Q3U6U7_MOUSE Putative uncharacterized protein OS=Mus musculus GN=Wars PE=2 SV=1;>	42.6	54.357	481	1.30659	1.29182	1.4883	1.36224	0.109422	1.09	1.0401	1.04599	1.0587	0.0272684	0.82319	0.81916	0.838715	0.827022	0.0103253
A2AJ87;Q9CQN7;F7CXS7	MCG55255;Mitochondrial ribosomal protein L41;39S ribosomal protein L41, mitochondrial	mCG_55255;Mrpl41;RP23-226M2.3-001	>tr|A2AJ87|A2AJ87_MOUSE MCG55255 OS=Mus musculus GN=Mrpl41 PE=4 SV=1;>sp|Q9CQN7|RM41_MOUSE 39S ribosomal protein L41, mitochondrial OS=Mus musculus GN=Mrpl41 PE=2 SV=1;>tr|F7CXS7|F7CXS7_MOUSE Protein Gm6434 OS=Mus musculus GN=Gm6434 PE=4 SV=2	25.2	15.261	135	1.56145	1.57262	0.60412	1.24606	0.555969	1.6488	1.6221	0.319224	1.19671	0.760041	0.94764	1.0572	0.481835	0.828892	0.305511
P47738;Q3TVM2;Q3U9J7;Q3UJW1;Q544B1;Q3U6I3;D3YYF3;B1AWX7;Q9CZS1;Q62148;Q3UIA4;Q9JHW9;B2RTL5;O35945;P24549;G3UWP3	AHD-M1;Aldehyde dehydrogenase, mitochondrial;ALDH class 2;ALDH-E2;ALDHI;Putative uncharacterized protein;Aldehyde dehydrogenase 2, mitochondrial, isoform CRA_b	Ahd1;Ahd-1;Aldh2;mCG_16016	>sp|P47738|ALDH2_MOUSE Aldehyde dehydrogenase, mitochondrial OS=Mus musculus GN=Aldh2 PE=1 SV=1;>tr|Q3TVM2|Q3TVM2_MOUSE Putative uncharacterized protein OS=Mus musculus GN=Aldh2 PE=2 SV=1;>tr|Q3U9J7|Q3U9J7_MOUSE Putative uncharacterized protein OS=Mus musc	53.9	56.537	519	1.3608	1.31349	1.6396	1.43796	0.176216	1.2061	1.1275	1.27239	1.202	0.0725341	0.88457	0.86734	0.735456	0.829122	0.0815731
O88569;B7ZP22	Heterogeneous nuclear ribonucleoproteins A2/B1;Heterogeneous nuclear ribonucleoprotein A2/B1	Hnrnpa2b1;Hnrpa2b1	>sp|O88569|ROA2_MOUSE Heterogeneous nuclear ribonucleoproteins A2/B1 OS=Mus musculus GN=Hnrnpa2b1 PE=1 SV=2;>tr|B7ZP22|B7ZP22_MOUSE Heterogeneous nuclear ribonucleoprotein A2/B1 OS=Mus musculus GN=Hnrnpa2b1 PE=2 SV=1	68	37.402	353	0.941176	0.95511	0.56382	0.820035	0.221998	0.9732	0.98628	0.228217	0.729232	0.433941	1.0346	1.0364	0.417014	0.829338	0.357084
Q60960;G3UXF0;G3UZK5;G3UXT6;G3UWJ8	Importin alpha-S1;Importin subunit alpha-1;Karyopherin subunit alpha-1;Nucleoprotein interactor 1;RAG cohort protein 2;SRP1-beta	Kpna1;Rch2	>sp|Q60960|IMA1_MOUSE Importin subunit alpha-1 OS=Mus musculus GN=Kpna1 PE=1 SV=2;>tr|G3UXF0|G3UXF0_MOUSE Importin subunit alpha-1 (Fragment) OS=Mus musculus GN=Kpna1 PE=4 SV=1;>tr|G3UZK5|G3UZK5_MOUSE Importin subunit alpha-1 OS=Mus musculus GN=Kpna1 PE=4	10	60.182	538	1.39817	0.901957		1.15006	0.350876	0.81944	1.0121		0.91577	0.136231	0.71382	0.94538		0.8296	0.163738
P63101;Q8BWN0;D3YXN6;Q3UA58;D3YXF4;D3YW45;Q9R0A2	14-3-3 protein zeta/delta;Protein kinase C inhibitor protein 1;SEZ-2;Putative uncharacterized protein	Ywhaz	>sp|P63101|1433Z_MOUSE 14-3-3 protein zeta/delta OS=Mus musculus GN=Ywhaz PE=1 SV=1;>tr|Q8BWN0|Q8BWN0_MOUSE Putative uncharacterized protein OS=Mus musculus GN=Ywhaz PE=2 SV=1	84.9	27.771	245	0.960892	0.971345	1.6717	1.20131	0.407401	0.94699	0.97517	0.929973	0.950711	0.0228271	1.0131	0.98593	0.492878	0.830636	0.292822
B2KF41;P84104;Q9D6W4;Q3U781;A2A4X6	MCG21131, isoform CRA_d;Splicing factor, arginine/serine-rich 3 (SRp20);Pre-mRNA-splicing factor SRP20;Protein X16;Splicing factor, arginine/serine-rich 3;Putative uncharacterized protein;MCG21131, isoform CRA_a;MCG21910;Novel protein similar to splicing factor, arginine/serine-rich 3 (SRp20) Sfrs3	mCG_21131;RP23-73N16.4-001;Sfrs3;Srp20;X16;mCG_21910;OTTMUSG00000006392;RP23-438D7.4-001	>tr|B2KF41|B2KF41_MOUSE MCG21131, isoform CRA_d OS=Mus musculus GN=Srsf3 PE=4 SV=1;>sp|P84104|SRSF3_MOUSE Serine/arginine-rich splicing factor 3 OS=Mus musculus GN=Srsf3 PE=1 SV=1;>tr|Q9D6W4|Q9D6W4_MOUSE Putative uncharacterized protein OS=Mus musculus GN=	53	19.329	164	1.09937	1.11464	0.96	1.058	0.0852169	1.073	0.98674	0.649815	0.903185	0.223624	0.83849	0.83726	0.818264	0.831338	0.0113393
Q9CSH3	Exosome complex exonuclease RRP44;Protein DIS3 homolog;Ribosomal RNA-processing protein 44	Dis3;Kiaa1008;Rrp44	>sp|Q9CSH3|RRP44_MOUSE Exosome complex exonuclease RRP44 OS=Mus musculus GN=Dis3 PE=2 SV=4	8.7	108.84	958	1.11513	1.23798	1.8704	1.40783	0.405276	1.0137	0.9554	2.33182	1.43364	0.778391	0.83145	0.72221	0.941442	0.831701	0.109616
Q3TN42;Q8C7V3	Putative uncharacterized protein;Src-associated protein SAW;U3 small nucleolar RNA-associated protein 15 homolog	Utp15	>tr|Q3TN42|Q3TN42_MOUSE Putative uncharacterized protein OS=Mus musculus GN=Utp15 PE=2 SV=1;>sp|Q8C7V3|UTP15_MOUSE U3 small nucleolar RNA-associated protein 15 homolog OS=Mus musculus GN=Utp15 PE=2 SV=1	13.1	59.417	528	1.58456	1.30193	1.1388	1.34176	0.225534	1.0352	0.93842	1.06476	1.01279	0.0660827	0.84111	0.67626	0.978282	0.831884	0.151222
Q00612;Q790Y8;Q3TNL1;A3KG36;G3UWD6;P97324;A0FF38	Glucose-6-phosphate 1-dehydrogenase X;Glucose-6-phosphate 1-dehydrogenase	G6pd;G6pd-1;G6pdx;mCG_21218;RP23-436K3.17-001;RP23-436K3.17-004	>sp|Q00612|G6PD1_MOUSE Glucose-6-phosphate 1-dehydrogenase X OS=Mus musculus GN=G6pdx PE=1 SV=3;>tr|Q790Y8|Q790Y8_MOUSE Glucose-6-phosphate 1-dehydrogenase OS=Mus musculus GN=G6pdx PE=2 SV=1;>tr|Q3TNL1|Q3TNL1_MOUSE Glucose-6-phosphate 1-dehydrogenase OS=Mu	67.2	59.262	515	1.06389	1.02979	1.5535	1.21573	0.293017	0.97182	0.96334	0.925069	0.95341	0.0249071	0.91806	0.9226	0.661989	0.834216	0.149171
Q3TVZ1;Q542K4;P24270;Q3UZE7;Q8C6E3;Q91XI2;Q3UF58;A2AL20;Q8BI29	Catalase	Cat;Cas1;Cas-1	>tr|Q3TVZ1|Q3TVZ1_MOUSE Catalase OS=Mus musculus GN=Cat PE=2 SV=1;>tr|Q542K4|Q542K4_MOUSE Catalase OS=Mus musculus GN=Cat PE=2 SV=1;>sp|P24270|CATA_MOUSE Catalase OS=Mus musculus GN=Cat PE=1 SV=4;>tr|Q3UZE7|Q3UZE7_MOUSE Catalase OS=Mus musculus GN=Cat PE=2	56.2	59.731	527	1.67794	1.64968	1.1646	1.4974	0.288563	1.2372	1.2419	1.08975	1.18962	0.0865179	0.78291	0.77597	0.949758	0.836213	0.0983942
P12787	Cytochrome c oxidase polypeptide Va;Cytochrome c oxidase subunit 5A, mitochondrial	Cox5a	>sp|P12787|COX5A_MOUSE Cytochrome c oxidase subunit 5A, mitochondrial OS=Mus musculus GN=Cox5a PE=1 SV=2	22.6	16.101	146	1.26602	1.44044	0.79254	1.16633	0.335257	1.5094	1.4941	0.310453	1.10465	0.687838	1.085	1.0392	0.384941	0.83638	0.391628
Q2NL51;D3Z7E5	Glycogen synthase kinase-3 alpha;Putative uncharacterized protein Gsk3a	Gsk3a	>sp|Q2NL51|GSK3A_MOUSE Glycogen synthase kinase-3 alpha OS=Mus musculus GN=Gsk3a PE=1 SV=2;>tr|D3Z7E5|D3Z7E5_MOUSE Glycogen synthase kinase-3 alpha OS=Mus musculus GN=Gsk3a PE=4 SV=1	5.7	51.66	490	0.870777	1.52697	1.1503	1.18268	0.329295	1.0931	0.77378	0.901307	0.922729	0.160734	1.1277	0.71799	0.66836	0.838017	0.252097
Q7TQH0;Q3TGG2;Q3TYH7;E9Q5Q0;Q8CG70	Ataxin-2-like protein;Putative uncharacterized protein	A2lp;Atxn2l	>sp|Q7TQH0|ATX2L_MOUSE Ataxin-2-like protein OS=Mus musculus GN=Atxn2l PE=1 SV=1;>tr|Q3TGG2|Q3TGG2_MOUSE Ataxin-2-like protein OS=Mus musculus GN=Atxn2l PE=2 SV=1;>tr|Q3TYH7|Q3TYH7_MOUSE Putative uncharacterized protein OS=Mus musculus GN=Atxn2l PE=2 SV=1;	4.1	110.65	1049	1.11177	1.82842		1.47009	0.506752	0.92214	0.91941		0.920775	0.0019304	0.92089	0.75563		0.83826	0.116856
P47955;Q58E35;E9Q3T0;G5E901	60S acidic ribosomal protein P1;MCG10168;Putative uncharacterized protein;Ribosomal protein, large, P1;Rplp1 protein	Rplp1;mCG_10168	>sp|P47955|RLA1_MOUSE 60S acidic ribosomal protein P1 OS=Mus musculus GN=Rplp1 PE=1 SV=1;>tr|Q58E35|Q58E35_MOUSE MCG10168 OS=Mus musculus GN=Rplp1 PE=4 SV=1	95.6	11.475	114	1.10461	1.22672	1.4768	1.26938	0.189728	0.99972	0.98207	1.17299	1.05159	0.105504	0.93307	0.77722	0.805672	0.838654	0.082995
Q9CZU6;Q0QEL9	Citrate synthase, mitochondrial;Citrate synthase	Cs;CS	>sp|Q9CZU6|CISY_MOUSE Citrate synthase, mitochondrial OS=Mus musculus GN=Cs PE=1 SV=1;>tr|Q0QEL9|Q0QEL9_MOUSE Citrate synthase (Fragment) OS=Mus musculus GN=Cs PE=2 SV=1	40.1	51.736	464	1.48527	1.48987	2.5996	1.85825	0.642036	1.3984	1.4175	1.35181	1.38924	0.0337912	0.95275	0.95764	0.607755	0.839382	0.20061
Q5RJV5;Q922I7;Q3T984;Q8BGJ5;Q6NZB8;Q8K144;Q80T07;Q3UBR5;Q3TQW3;Q8CB58;Q3U5I2;Q8R509;P17225;E9QMW9;Q8C2R5;Q923A7;F7DCW4;F7AXP1;E9Q0W3;E9Q279;E9PZ39	Polypyrimidine tract binding protein 1;MCG13402, isoform CRA_c;Putative uncharacterized protein;MCG13402, isoform CRA_a;Polypirimidine tract binding protein;MCG13402, isoform CRA_d;Heterogeneous nuclear ribonucleoprotein I;Polypyrimidine tract-binding protein 1	Ptbp1;mCG_13402;PTB4;mPTB1;Ptb	>tr|Q5RJV5|Q5RJV5_MOUSE Polypyrimidine tract binding protein 1 OS=Mus musculus GN=Ptbp1 PE=2 SV=1;>tr|Q922I7|Q922I7_MOUSE MCG13402, isoform CRA_c OS=Mus musculus GN=Ptbp1 PE=2 SV=1;>tr|Q3T984|Q3T984_MOUSE Putative uncharacterized protein OS=Mus musculus GN	60.2	59.263	555	1.02507	0.991179	1.2862	1.10082	0.161438	0.89168	0.92518	0.913159	0.910006	0.016971	0.94001	0.93593	0.644039	0.839993	0.169713
Q6P8M1	Putative deoxyribonuclease TATDN1	Tatdn1	>sp|Q6P8M1|TATD1_MOUSE Putative deoxyribonuclease TATDN1 OS=Mus musculus GN=Tatdn1 PE=2 SV=1	16.6	33.365	295	1.21114	1.18509		1.19811	0.0184207	0.92749	0.84785		0.88767	0.056314	0.76965	0.91089		0.84027	0.0998718
Q99LG2;E9PV58;Q3U1S0;Q3U316	Karyopherin beta-2b;Transportin-2;Putative uncharacterized protein	Tnpo2	>sp|Q99LG2|TNPO2_MOUSE Transportin-2 OS=Mus musculus GN=Tnpo2 PE=2 SV=1;>tr|E9PV58|E9PV58_MOUSE Transportin-2 OS=Mus musculus GN=Tnpo2 PE=4 SV=1;>tr|Q3U1S0|Q3U1S0_MOUSE Putative uncharacterized protein OS=Mus musculus GN=Tnpo2 PE=2 SV=1;>tr|Q3U316|Q3U316_M	3.3	100.46	887	0.959049	0.917095	0.57189	0.816011	0.212453	0.59956	0.72933	0.58548	0.638123	0.0793004	0.7674	0.98348	0.775494	0.842125	0.122484
Q9CY57;Q2VPR3;E9PW20;B7ZMS6;D3Z7T7;D3YZA1	Uncharacterized protein C1orf77 homolog;2500003M10Rik protein;RIKEN cDNA 2500003M10, isoform CRA_h;Putative uncharacterized protein 2500003M10Rik	MNCb-1706;2500003M10Rik;mCG_22235	>sp|Q9CY57|FOP_MOUSE Friend of PRMT1 protein OS=Mus musculus GN=Fop PE=1 SV=2;>tr|Q2VPR3|Q2VPR3_MOUSE 2500003M10Rik protein (Fragment) OS=Mus musculus GN=2500003M10Rik PE=2 SV=1;>tr|E9PW20|E9PW20_MOUSE Protein 2500003M10Rik OS=Mus musculus GN=2500003M10Rik	20.9	26.585	249	1.41273	1.38085	1.293	1.36219	0.062007	1.0105	1.0553	1.25094	1.10558	0.127862	0.87253	0.80895	0.847889	0.843123	0.0320568
P60843;Q5F2A7;Q4FZL1;Q3TFG3;Q3TGK7;Q3UXC2;Q3TLL6;Q3U8I0;Q78WR5;Q3TSJ4;Q99LR0	ATP-dependent RNA helicase eIF4A-1;Eukaryotic initiation factor 4A-I;Eukaryotic translation initiation factor 4A1;Putative uncharacterized protein;Eif4a1 protein	Ddx2a;Eif4a;Eif4a1;RP23-422L16.20-001	>sp|P60843|IF4A1_MOUSE Eukaryotic initiation factor 4A-I OS=Mus musculus GN=Eif4a1 PE=2 SV=1;>tr|Q5F2A7|Q5F2A7_MOUSE Eukaryotic translation initiation factor 4A1 OS=Mus musculus GN=Eif4a1 PE=2 SV=1;>tr|Q4FZL1|Q4FZL1_MOUSE Eif4a1 protein (Fragment) OS=Mus m	70.2	46.153	406	1.06151	1.07196	1.9662	1.36656	0.519331	1.0368	1.0417	1.0601	1.0462	0.0122828	0.98419	0.97044	0.574746	0.843125	0.232525
Q01853;Q8BNF8;Q9D3R6;D3Z4J2;D6RGM7;D3Z0U5	15S Mg(2+)-ATPase p97 subunit;Transitional endoplasmic reticulum ATPase;Valosin-containing protein;Putative uncharacterized protein	Vcp	>sp|Q01853|TERA_MOUSE Transitional endoplasmic reticulum ATPase OS=Mus musculus GN=Vcp PE=1 SV=4;>tr|Q8BNF8|Q8BNF8_MOUSE Putative uncharacterized protein OS=Mus musculus GN=Vcp PE=2 SV=1	70.8	89.321	806	0.955292	0.975419	1.2209	1.05054	0.147881	0.9927	1.0045	0.705567	0.900922	0.169286	1.0056	1.0037	0.520888	0.843396	0.279302
P16460;Q3UEJ7;Q3UJ34;J3QNG0	Argininosuccinate synthase;Citrulline--aspartate ligase	Ass;Ass1;mCG_19004;RP23-442G9.2-001	>sp|P16460|ASSY_MOUSE Argininosuccinate synthase OS=Mus musculus GN=Ass1 PE=1 SV=1;>tr|Q3UEJ7|Q3UEJ7_MOUSE Argininosuccinate synthase B OS=Mus musculus GN=Ass1 PE=2 SV=1;>tr|Q3UJ34|Q3UJ34_MOUSE Argininosuccinate synthase C OS=Mus musculus GN=Ass1 PE=2 SV=1	57	46.584	412	0.851354	0.879817	0.83423	0.855134	0.0230274	0.72492	0.76994	0.7303	0.74172	0.0245868	0.84296	0.8532	0.834098	0.843419	0.00955932
Q61753;F6ZSB7;E9QAP9;Q8C5X4	A10;D-3-phosphoglycerate dehydrogenase	Phgdh	>sp|Q61753|SERA_MOUSE D-3-phosphoglycerate dehydrogenase OS=Mus musculus GN=Phgdh PE=1 SV=3	48.2	56.585	533	1.04695	0.997108	1.3917	1.14525	0.214881	1.0919	1.0379	0.888494	1.0061	0.105366	1.0083	0.99792	0.526732	0.844317	0.275086
F8VPK0;Q6ZQC8;Q3UYZ5;B2X2D9	MKIAA0372 protein;Putative uncharacterized protein;ASL1/AK129128 fusion	AK129128;mKIAA0372;Ttc37	>tr|F8VPK0|F8VPK0_MOUSE Protein Ttc37 OS=Mus musculus GN=Ttc37 PE=4 SV=1;>tr|Q6ZQC8|Q6ZQC8_MOUSE MKIAA0372 protein (Fragment) OS=Mus musculus GN=Ttc37 PE=2 SV=1;>tr|Q3UYZ5|Q3UYZ5_MOUSE Putative uncharacterized protein (Fragment) OS=Mus musculus GN=Ttc37 PE	1.3	173.94	1563	0.93835	0.798085		0.868217	0.0991829	0.81459	0.63061		0.7226	0.130094	0.61228	1.0765		0.84439	0.328253
Q3U343;Q91VY9;Q3TCX4	Putative uncharacterized protein;Zinc finger protein 622	Zfp622;D15Ertd806e;Znf622	>tr|Q3U343|Q3U343_MOUSE Putative uncharacterized protein OS=Mus musculus GN=Zfp622 PE=2 SV=1;>sp|Q91VY9|ZN622_MOUSE Zinc finger protein 622 OS=Mus musculus GN=Znf622 PE=2 SV=1;>tr|Q3TCX4|Q3TCX4_MOUSE Putative uncharacterized protein OS=Mus musculus GN=Zfp6	25	53.407	476	1.44728	1.77961	0.78745	1.33812	0.50501	0.84761	0.92272	0.952835	0.907722	0.054192	0.59267	0.66954	1.27387	0.84536	0.373085
E9QKL6;B2RWU7;E9Q3L4;D3Z2E7;Q8CGE8			>tr|E9QKL6|E9QKL6_MOUSE Interferon-activable protein 204 OS=Mus musculus GN=Ifi204 PE=4 SV=1	12.3	69.437	619	1.11811	1.12016	0.96051	1.06626	0.0915865	0.88753	1.0641	0.908843	0.953491	0.0963811	0.82509	0.83072	0.883704	0.846505	0.0323386
B1AU24;Q9Z0X1;B1AU25;Q1L6K5;Q2QKE3	Apoptosis-inducing factor, mitochondrion-associated 1;Programmed cell death 8;Apoptosis-inducing factor 1, mitochondrial;Programmed cell death protein 8	Aifm1;mCG_5046;Pdcd8;RP23-35N5.1-001;Aif;RP23-35N5.1-002	>tr|B1AU24|B1AU24_MOUSE Apoptosis-inducing factor, mitochondrion-associated 1 OS=Mus musculus GN=Aifm1 PE=4 SV=1;>sp|Q9Z0X1|AIFM1_MOUSE Apoptosis-inducing factor 1, mitochondrial OS=Mus musculus GN=Aifm1 PE=1 SV=1;>tr|B1AU25|B1AU25_MOUSE Apoptosis-inducing	42.5	66.765	612	1.53186	1.78244	1.7572	1.6905	0.137962	1.272	1.3849	1.657	1.43797	0.19791	0.85182	0.81375	0.875044	0.846871	0.0309451
D2KHZ9;P16858;F8WJL5;D3YU05;D3YYI5;D3Z0Z9;Q3TUZ9;F6UT49;F6QXU4;Q4VBD1;Q8CEV2;Q6IWE3;Q2VWQ4	Glyceraldehyde-3-phosphate dehydrogenase;Putative uncharacterized protein ENSMUSP00000100794;Putative uncharacterized protein Gm7293;Putative uncharacterized protein ENSMUSP00000050698	Gapdh;GAPDH;mCG_134295;Gapd;Gm7293	>tr|D2KHZ9|D2KHZ9_MOUSE Glyceraldehyde-3-phosphate dehydrogenase OS=Mus musculus GN=Gapdh PE=2 SV=1;>sp|P16858|G3P_MOUSE Glyceraldehyde-3-phosphate dehydrogenase OS=Mus musculus GN=Gapdh PE=1 SV=2;>tr|F8WJL5|F8WJL5_MOUSE Glyceraldehyde-3-phosphate dehydrog	88	35.81	333	0.971534	0.948587	1.0706	0.996907	0.0648433	0.96469	0.94377	0.903914	0.937458	0.0308758	0.96499	0.9769	0.599089	0.846993	0.214774
E9Q368			>tr|E9Q368|E9Q368_MOUSE Protein Gm17296 OS=Mus musculus GN=Gm17296 PE=4 SV=1	1.7	175.69	1579	1.16067	1.2982		1.22943	0.0972439	0.9893	0.86995		0.929625	0.0843932	0.8053	0.88918		0.84724	0.0593121
Q6NXL1;Q80V21;Q8R0M3	Sec24 related gene family, member D (S. cerevisiae);Sec24d protein	Sec24d	>tr|Q6NXL1|Q6NXL1_MOUSE Protein Sec24d OS=Mus musculus GN=Sec24d PE=2 SV=1;>tr|Q80V21|Q80V21_MOUSE Sec24d protein OS=Mus musculus GN=Sec24d PE=2 SV=1;>tr|Q8R0M3|Q8R0M3_MOUSE Sec24d protein (Fragment) OS=Mus musculus GN=Sec24d PE=2 SV=1	11.5	112.67	1032	0.875044	1.04897	1.2382	1.05407	0.181632	0.73995	0.74227	0.771843	0.751354	0.0177817	0.89709	0.76349	0.88433	0.848303	0.073727
P52480;G3X925;P53657;A7MCU9;Q3UEI4;E9Q509;Q3UEH4	Pyruvate kinase isozymes M1/M2;Pyruvate kinase muscle isozyme	Pk3;Pkm2;Pykm	>sp|P52480|KPYM_MOUSE Pyruvate kinase isozymes M1/M2 OS=Mus musculus GN=Pkm PE=1 SV=4	81.4	57.844	531	0.981354	0.974944	1.4472	1.1345	0.270826	1.0037	0.99588	0.78964	0.92974	0.121393	1.0071	1.0009	0.547315	0.851772	0.263685
Q9CXG3;Q9D3J1;Q9CSN5;Q9CSB0;D6RJ77	Cyclophilin-like protein PPIL4;Peptidyl-prolyl cis-trans isomerase-like 4;Rotamase PPIL4;Putative uncharacterized protein	Ppil4	>sp|Q9CXG3|PPIL4_MOUSE Peptidyl-prolyl cis-trans isomerase-like 4 OS=Mus musculus GN=Ppil4 PE=2 SV=2;>tr|Q9D3J1|Q9D3J1_MOUSE Putative uncharacterized protein OS=Mus musculus GN=Ppil4 PE=2 SV=1;>tr|Q9CSN5|Q9CSN5_MOUSE Putative uncharacterized protein (Fragm	11.2	57.23	492	0.992457	0.912242		0.95235	0.0567206	0.93572	0.92995		0.932835	0.00408001	0.79685	0.90675		0.8518	0.077711
Q8R5K4;Q3TB71;Q3TBM4;Q3U5C6	Nucleolar protein 6;Nucleolar RNA-associated protein;Putative uncharacterized protein	Nol6	>sp|Q8R5K4|NOL6_MOUSE Nucleolar protein 6 OS=Mus musculus GN=Nol6 PE=2 SV=2;>tr|Q3TB71|Q3TB71_MOUSE Putative uncharacterized protein (Fragment) OS=Mus musculus GN=Nol6 PE=2 SV=1;>tr|Q3TBM4|Q3TBM4_MOUSE Putative uncharacterized protein (Fragment) OS=Mus mus	13.5	129.23	1152	0.995223	1.11534	0.92643	1.01233	0.0956083	0.80663	0.75776	0.996413	0.853601	0.126069	0.7413	0.77385	1.04064	0.851929	0.164234
P14206;B2CY77;D3YTT7	37 kDa laminin receptor precursor;37 kDa oncofetal antigen;37/67 kDa laminin receptor;40S ribosomal protein SA;67 kDa laminin receptor;Laminin receptor 1;Laminin-binding protein precursor p40;OFA/iLRP;Laminin receptor;MCG2650;Putative uncharacterized protein Gm9819	Lamr1;P40-8;Rpsa;Gm9819;mCG_2650	>sp|P14206|RSSA_MOUSE 40S ribosomal protein SA OS=Mus musculus GN=Rpsa PE=1 SV=4;>tr|B2CY77|B2CY77_MOUSE Laminin receptor (Fragment) OS=Mus musculus GN=Rpsa PE=2 SV=1;>tr|D3YTT7|D3YTT7_MOUSE MCG2650 OS=Mus musculus GN=Rpsa-ps10 PE=3 SV=1	69.8	32.838	295	1.00101	1.02818	2.3407	1.45663	0.765747	1.0665	1.0909	1.12276	1.09339	0.0282138	1.0579	1.0089	0.489716	0.852172	0.314851
P08249	Malate dehydrogenase, mitochondrial	Mdh2;Mor1	>sp|P08249|MDHM_MOUSE Malate dehydrogenase, mitochondrial OS=Mus musculus GN=Mdh2 PE=1 SV=3	70.4	35.611	338	1.48701	1.50374	1.8256	1.60545	0.190839	1.3715	1.4345	1.32305	1.37635	0.0558836	0.93436	0.91435	0.708115	0.852275	0.125246
Q3UL54;Q8K235;Q3TS64;Q8BVY0;Q3TH37;Q3TAJ5;Q3TGI9;Q3TLJ3;Q3TN25;Q9CSF9	Putative uncharacterized protein;Rsl1d1 protein	Rsl1d1	>tr|Q3UL54|Q3UL54_MOUSE Putative uncharacterized protein OS=Mus musculus GN=Rsl1d1 PE=2 SV=1;>tr|Q8K235|Q8K235_MOUSE Rsl1d1 protein OS=Mus musculus GN=Rsl1d1 PE=2 SV=1;>tr|Q3TS64|Q3TS64_MOUSE Putative uncharacterized protein OS=Mus musculus GN=Rsl1d1 PE=2	39.6	51.921	465	0.712099	0.70082	0.95784	0.790253	0.145244	0.53586	0.51345	1.17136	0.740223	0.373542	0.74742	0.68895	1.12076	0.852377	0.234259
Q3TKG5;Q9CY66;D3YZ09;F6SL78	Putative uncharacterized protein;H/ACA ribonucleoprotein complex subunit 1;Nucleolar protein family A member 1;snoRNP protein GAR1;Putative uncharacterized protein Gar1	Gar1;Nola1	>tr|Q3TKG5|Q3TKG5_MOUSE Putative uncharacterized protein OS=Mus musculus GN=Gar1 PE=2 SV=1;>sp|Q9CY66|GAR1_MOUSE H/ACA ribonucleoprotein complex subunit 1 OS=Mus musculus GN=Gar1 PE=2 SV=1;>tr|D3YZ09|D3YZ09_MOUSE H/ACA ribonucleoprotein complex subunit 1 (	19.9	23.516	231	1.20215	1.31321	0.86562	1.127	0.23307	0.98702	1.1794	0.824538	0.996986	0.177641	0.86747	0.86423	0.82672	0.852807	0.02265
P62717;Q3THJ0;Q05CK2;F6YJW4	60S ribosomal protein L18a;Putative uncharacterized protein;Rpl18a protein	Rpl18a	>sp|P62717|RL18A_MOUSE 60S ribosomal protein L18a OS=Mus musculus GN=Rpl18a PE=1 SV=1;>tr|Q3THJ0|Q3THJ0_MOUSE 60S ribosomal protein L18a OS=Mus musculus GN=Rpl18a PE=2 SV=1;>tr|Q05CK2|Q05CK2_MOUSE 60S ribosomal protein L18a OS=Mus musculus GN=Rpl18a PE=2 S	75.6	20.732	176	0.682035	0.66335	0.7415	0.695628	0.0408098	0.52516	0.56056	0.784068	0.623263	0.140382	0.82142	0.80485	0.932575	0.852948	0.0694545
Q9CQ40;Q8BTB8	39S ribosomal protein L49, mitochondrial;Putative uncharacterized protein	Mrpl49	>sp|Q9CQ40|RM49_MOUSE 39S ribosomal protein L49, mitochondrial OS=Mus musculus GN=Mrpl49 PE=2 SV=1;>tr|Q8BTB8|Q8BTB8_MOUSE Putative uncharacterized protein (Fragment) OS=Mus musculus GN=Mrpl49 PE=2 SV=1	37.3	19.133	166	1.85791	3.29674	0.40867	1.85444	1.44404	1.7158	1.593	0.203728	1.17084	0.839793	1.0883	0.47045	1.00113	0.853294	0.334405
Q6KCD5	Delangin homolog;Nipped-B-like protein;SCC2 homolog	Nipbl	>sp|Q6KCD5|NIPBL_MOUSE Nipped-B-like protein OS=Mus musculus GN=Nipbl PE=1 SV=1	1	315.45	2798	0.891981	2.0924		1.49219	0.848825	0.77627	0.63042		0.703345	0.103132	1.0481	0.65955		0.853825	0.274746
F8WJA0;Q3U7R4;Q9ESV0;Q3TLR1;Q3UYV7	Putative uncharacterized protein;ATP-dependent RNA helicase DDX24;DEAD box protein 24	Ddx24	>tr|F8WJA0|F8WJA0_MOUSE ATP-dependent RNA helicase DDX24 OS=Mus musculus GN=Ddx24 PE=3 SV=1;>tr|Q3U7R4|Q3U7R4_MOUSE Putative uncharacterized protein OS=Mus musculus GN=Ddx24 PE=2 SV=1;>sp|Q9ESV0|DDX24_MOUSE ATP-dependent RNA helicase DDX24 OS=Mus musculus	6.1	101.37	903	0.695604	0.717772	0.60452	0.672632	0.060019	0.75483	0.69888	0.381316	0.611675	0.201449	1.041	0.81202	0.708968	0.853996	0.169949
Q91VC9	Growth hormone-inducible transmembrane protein	Ghitm	>sp|Q91VC9|GHITM_MOUSE Growth hormone-inducible transmembrane protein OS=Mus musculus GN=Ghitm PE=2 SV=1	6.6	37.275	346	1.76016	2.23879	1.7005	1.89982	0.295071	1.3062	1.183	1.74785	1.41235	0.297012	0.7114	0.66007	1.19096	0.854143	0.292818
Q9JJ80;G3X926	Brix domain-containing protein 1;Ribosome biogenesis protein RPF2 homolog;Ribosome production factor 2 homolog	Bxdc1;MNCb-4285;Rpf2	>sp|Q9JJ80|RPF2_MOUSE Ribosome production factor 2 homolog OS=Mus musculus GN=Rpf2 PE=2 SV=2;>tr|G3X926|G3X926_MOUSE MCG1407, isoform CRA_a OS=Mus musculus GN=Rpf2 PE=4 SV=1	19.9	35.363	306	0.645245	0.665336	0.79939	0.703324	0.0838003	0.47022	0.45266	0.969368	0.630749	0.293384	0.66695	0.6922	1.20623	0.855126	0.304326
Q9D6Y9;F6ZHD8;G3UW30;Q8C7E6;Q8BT78	1,4-alpha-glucan-branching enzyme;Brancher enzyme;Glycogen-branching enzyme;Putative uncharacterized protein	Gbe1	>sp|Q9D6Y9|GLGB_MOUSE 1,4-alpha-glucan-branching enzyme OS=Mus musculus GN=Gbe1 PE=2 SV=1;>tr|F6ZHD8|F6ZHD8_MOUSE 1,4-alpha-glucan-branching enzyme OS=Mus musculus GN=Gbe1 PE=4 SV=2;>tr|G3UW30|G3UW30_MOUSE 1,4-alpha-glucan-branching enzyme OS=Mus musculus	9.3	80.363	702		1.29126	0.87289	1.08207	0.295829		0.73942	0.853534	0.796477	0.0806905		0.68903	1.02144	0.855235	0.235049
Q5SQB7;Q5U438;Q61937;Q3U536;Q5SQB5;Q5SQB0;E9Q5T3;Q8BSZ3;Q3UDA7	MCG68069;Nucleophosmin 1;Putative uncharacterized protein;Nucleolar phosphoprotein B23;Nucleolar protein NO38;Nucleophosmin;Numatrin	mCG_68069;Npm1;RP23-323L8.2-001;RP23-323L8.2-003;RP23-323L8.2-006	>tr|Q5SQB7|Q5SQB7_MOUSE MCG68069 OS=Mus musculus GN=Npm1 PE=2 SV=1;>tr|Q5U438|Q5U438_MOUSE Nucleophosmin 1 OS=Mus musculus GN=Npm1 PE=2 SV=1;>sp|Q61937|NPM_MOUSE Nucleophosmin OS=Mus musculus GN=Npm1 PE=1 SV=1;>tr|Q3U536|Q3U536_MOUSE Putative uncharacteriz	71.2	32.56	292	1.0465	1.03092	2.04	1.37247	0.57815	0.9366	0.96076	1.09535	0.99757	0.0855374	0.90252	0.92219	0.745935	0.856882	0.0965849
Q8BH04;Q3TDE6;Q8R3X7;Q3UGF0;Q3UQD8;A0PJG3	Phosphoenolpyruvate carboxykinase [GTP], mitochondrial;Phosphoenolpyruvate carboxylase;Putative uncharacterized protein;Pck2 protein	Pck2	>sp|Q8BH04|PCKGM_MOUSE Phosphoenolpyruvate carboxykinase [GTP], mitochondrial OS=Mus musculus GN=Pck2 PE=2 SV=1;>tr|Q3TDE6|Q3TDE6_MOUSE Phosphoenolpyruvate carboxykinase [GTP] B OS=Mus musculus GN=Pck2 PE=2 SV=1;>tr|Q8R3X7|Q8R3X7_MOUSE Pck2 protein (Fragme	43	70.527	640	1.76991	1.82455	1.5308	1.70842	0.156231	1.4179	1.4218	1.53475	1.45815	0.0663688	0.83589	0.80735	0.92885	0.857363	0.0635326
Q3UH60;D3Z5G8;B2RQC7	Disco-interacting protein 2 homolog B;Putative uncharacterized protein Dip2b;DIP2 disco-interacting protein 2 homolog B (Drosophila)	Dip2b;Kiaa1463	>sp|Q3UH60|DIP2B_MOUSE Disco-interacting protein 2 homolog B OS=Mus musculus GN=Dip2b PE=1 SV=1;>tr|D3Z5G8|D3Z5G8_MOUSE Disco-interacting protein 2 homolog B OS=Mus musculus GN=Dip2b PE=4 SV=1;>tr|B2RQC7|B2RQC7_MOUSE DIP2 disco-interacting protein 2 homolo	2.4	171.12	1574	0.935104	1.08103		1.00807	0.103188	0.87862	0.85208		0.86535	0.0187666	0.8365	0.87881		0.857655	0.0299177
P17426;F6TPX8;F6VSP9;E9PWD0	100 kDa coated vesicle protein A;Adapter-related protein complex 2 alpha-1 subunit;Adaptor protein complex AP-2 subunit alpha-1;Alpha1-adaptin;Alpha-adaptin A;AP-2 complex subunit alpha-1;Clathrin assembly protein complex 2 alpha-A large chain;Plasma membrane adaptor HA2/AP2 adaptin alpha A subunit	Adtaa;Ap2a1;Clapa1	>sp|P17426|AP2A1_MOUSE AP-2 complex subunit alpha-1 OS=Mus musculus GN=Ap2a1 PE=1 SV=1	17.4	107.66	977	0.967492	1.09814	0.96238	1.00934	0.0769482	0.93165	0.98334	0.86326	0.926083	0.0602334	0.87486	0.85327	0.847314	0.858481	0.0144936
Q9D711;A2AIH8;Q8BNL6;Q8C1Y5	Pirin;Putative uncharacterized protein	Pir;RP23-202H24.1-004	>sp|Q9D711|PIR_MOUSE Pirin OS=Mus musculus GN=Pir PE=2 SV=1;>tr|A2AIH8|A2AIH8_MOUSE Pirin (Fragment) OS=Mus musculus GN=Pir PE=3 SV=1;>tr|Q8BNL6|Q8BNL6_MOUSE Putative uncharacterized protein OS=Mus musculus GN=Pir PE=2 SV=1;>tr|Q8C1Y5|Q8C1Y5_MOUSE Putative	17.6	32.066	290	0.921574	1.09069	0.41236	0.808208	0.353089	0.97367	1.0333	0.291078	0.766016	0.412387	1.0091	0.82004	0.748055	0.859065	0.134827
Q3UGB8;Q99J56	Putative uncharacterized protein;Degradation in endoplasmic reticulum protein 1;Der1-like protein 1;Derlin-1	Derl1;Der1	>tr|Q3UGB8|Q3UGB8_MOUSE Putative uncharacterized protein OS=Mus musculus GN=Derl1 PE=2 SV=1;>sp|Q99J56|DERL1_MOUSE Derlin-1 OS=Mus musculus GN=Derl1 PE=2 SV=1	21.9	28.774	251	2.12961		1.6208	1.8752	0.359782	2.017		1.69578	1.85639	0.227139	0.83938		0.878889	0.859135	0.0279371
Q91V61;Q3U4F0	Sideroflexin-3;Putative uncharacterized protein	Sfxn3	>sp|Q91V61|SFXN3_MOUSE Sideroflexin-3 OS=Mus musculus GN=Sfxn3 PE=1 SV=1;>tr|Q3U4F0|Q3U4F0_MOUSE Sideroflexin-3 OS=Mus musculus GN=Sfxn3 PE=2 SV=1	29.6	35.406	321	1.55574	1.74225	1.2548	1.5176	0.245954	1.2365	1.0794	1.53386	1.28325	0.230809	0.83624	0.73005	1.01746	0.86125	0.145328
Q8R5L1;O35658	Complement component 1, q subcomponent binding protein;Complement component 1, q subcomponent binding protein, isoform CRA_b;p32-RACK;Complement component 1 Q subcomponent-binding protein, mitochondrial;GC1q-R protein;Glycoprotein gC1qBP	C1qbp;DN-393H17.2-001;mCG_21176;RP23-83I13.1-001;Gc1qbp	>tr|Q8R5L1|Q8R5L1_MOUSE Complement component 1 Q subcomponent-binding protein, mitochondrial OS=Mus musculus GN=C1qbp PE=2 SV=1;>sp|O35658|C1QBP_MOUSE Complement component 1 Q subcomponent-binding protein, mitochondrial OS=Mus musculus GN=C1qbp PE=1 SV=1	32.3	31.025	279	1.60161	1.53431	1.4842	1.54004	0.0589168	1.1866	1.1763	1.12732	1.16341	0.0316738	0.78895	0.85316	0.944287	0.862132	0.0780562
O08749;Q3TIE8	Dihydrolipoamide dehydrogenase;Dihydrolipoyl dehydrogenase, mitochondrial;Dihydrolipoyl dehydrogenase	Dld	>sp|O08749|DLDH_MOUSE Dihydrolipoyl dehydrogenase, mitochondrial OS=Mus musculus GN=Dld PE=1 SV=2;>tr|Q3TIE8|Q3TIE8_MOUSE Putative uncharacterized protein OS=Mus musculus GN=Dld PE=2 SV=1	38.1	54.272	509	1.47495	1.5263	1.8943	1.63185	0.228735	1.3265	1.3711	1.45275	1.38345	0.0640243	0.86873	0.8583	0.859697	0.862242	0.00566165
Q3V3R1	Formyltetrahydrofolate synthetase;Monofunctional C1-tetrahydrofolate synthase, mitochondrial	Fthfsdc1;Mthfd1l	>sp|Q3V3R1|C1TM_MOUSE Monofunctional C1-tetrahydrofolate synthase, mitochondrial OS=Mus musculus GN=Mthfd1l PE=1 SV=2	31.8	105.73	977	1.67768	1.74128	1.4762	1.63172	0.138388	1.3976	1.4931	1.38164	1.42411	0.0602764	0.86901	0.86463	0.857559	0.863733	0.00577775
Q8K205;Q9D4G5;Q6A0D8	Processing of 1, ribonuclease P/MRP family, (S. cerevisiae);Putative uncharacterized protein	Pop1	>tr|Q8K205|Q8K205_MOUSE Processing of 1, ribonuclease P/MRP family, (S. cerevisiae) OS=Mus musculus GN=Pop1 PE=2 SV=1;>tr|Q9D4G5|Q9D4G5_MOUSE Protein Pop1 OS=Mus musculus GN=Pop1 PE=2 SV=1	16.6	117.37	1045	0.783883	0.799936	0.93954	0.84112	0.0856115	0.6594	0.66887	0.737409	0.68856	0.0425688	0.9062	0.83043	0.854628	0.863753	0.0387004
Q2M1K2;Q8BU03;Q8R538;A1A596;Q8K2C4	MCG115350;PWP2 periodic tryptophan protein homolog (Yeast);Periodic tryptophan protein 2 homolog;WD-repeat protein p103;Pwp2 protein	mCG_115350;Pwp2;Pwp2h;wdp103	>tr|Q2M1K2|Q2M1K2_MOUSE MCG115350 OS=Mus musculus GN=Pwp2 PE=2 SV=1;>sp|Q8BU03|PWP2_MOUSE Periodic tryptophan protein 2 homolog OS=Mus musculus GN=Pwp2 PE=1 SV=1;>tr|Q8R538|Q8R538_MOUSE WD-repeat protein p103 OS=Mus musculus GN=Pwp2 PE=2 SV=1;>tr|A1A596|A1	15.2	102.91	919	1.15238	1.03068	1.2647	1.14925	0.11704	1.077	1.1486	0.813273	1.01296	0.176599	0.98042	0.95123	0.659718	0.863789	0.177333
B1AUN2;Q3UKV0;B1AUN3;A0AUM9;A4FUS0;Q3T9T4	Eukaryotic translation initiation factor 2B, subunit 3;MCG14442;Putative uncharacterized protein;Eif2b3 protein	Eif2b3;mCG_14442;RP23-59L24.1-001;RP23-59L24.1-002	>tr|B1AUN2|B1AUN2_MOUSE Eukaryotic translation initiation factor 2B, subunit 3 OS=Mus musculus GN=Eif2b3 PE=4 SV=1;>tr|Q3UKV0|Q3UKV0_MOUSE Protein Eif2b3 OS=Mus musculus GN=Eif2b3 PE=2 SV=1;>tr|B1AUN3|B1AUN3_MOUSE Eukaryotic translation initiation factor 2	19	50.488	452	1.14896	1.1198	1.2118	1.16019	0.0470177	1.0911	0.92097	0.939585	0.983885	0.0933163	0.91554	0.85318	0.822707	0.863809	0.0473206
Q9CY46;Q9D181;Q9QXA5;D3YTP8	LSM4 homolog, U6 small nuclear RNA associated (S. cerevisiae), isoform CRA_b;Lsm4 protein;Putative uncharacterized protein;U6 snRNA-associated Sm-like protein LSm4;Putative uncharacterized protein Lsm4	Lsm4;mCG_14793	>tr|Q9CY46|Q9CY46_MOUSE LSM4 homolog, U6 small nuclear RNA associated (S. cerevisiae), isoform CRA_b OS=Mus musculus GN=Lsm4 PE=2 SV=1;>tr|Q9D181|Q9D181_MOUSE Putative uncharacterized protein OS=Mus musculus GN=Lsm4 PE=2 SV=1;>sp|Q9QXA5|LSM4_MOUSE U6 snRNA	29.7	15.204	138	1.09267	0.93791	0.57087	0.86715	0.268	0.99575	1.0504	0.389423	0.811858	0.366858	0.96706	0.91959	0.705268	0.863973	0.139476
Q9CWJ9;B0LAC5	5-aminoimidazole-4-carboxamide ribonucleotide formyltransferase;AICAR transformylase;ATIC;Bifunctional purine biosynthesis protein PURH;IMP cyclohydrolase;IMP synthase;Inosinicase;Phosphoribosylaminoimidazolecarboxamide formyltransferase	Atic;Purh	>sp|Q9CWJ9|PUR9_MOUSE Bifunctional purine biosynthesis protein PURH OS=Mus musculus GN=Atic PE=1 SV=2	74	64.217	592	1.10082	1.09947	1.3394	1.1799	0.138135	1.0031	0.97901	1.19835	1.06015	0.120287	0.91688	0.91413	0.762428	0.864479	0.08839
Q8C1A5;Q99LK5	Thimet oligopeptidase	Thop1	>sp|Q8C1A5|THOP1_MOUSE Thimet oligopeptidase OS=Mus musculus GN=Thop1 PE=1 SV=1	36	78.025	687	0.880514	0.880359	1.3406	1.03382	0.265675	0.77338	0.74488	1.14659	0.888284	0.224155	0.85888	0.81194	0.923276	0.864699	0.0558955
P60487;Q6IS27;Q5U5Y4	Pyridoxal phosphate phosphatase;Pdxp protein	Pdxp;Plp;Plpp	>sp|P60487|PLPP_MOUSE Pyridoxal phosphate phosphatase OS=Mus musculus GN=Pdxp PE=1 SV=1;>tr|Q6IS27|Q6IS27_MOUSE Pdxp protein (Fragment) OS=Mus musculus GN=Pdxp PE=2 SV=1	19.5	31.512	292	1.4736	1.38305		1.42832	0.0640293	1.204	1.086		1.145	0.0834386	0.7804	0.94913		0.864765	0.11931
Q3TJF2;Q9CZ30;Q3TW21;B1AYJ9	Putative uncharacterized protein;GTP-binding protein 9;Obg-like ATPase 1	Gtpbp9;Ola1;RP23-275P21.1-005	>tr|Q3TJF2|Q3TJF2_MOUSE Putative uncharacterized protein OS=Mus musculus GN=Ola1 PE=2 SV=1;>sp|Q9CZ30|OLA1_MOUSE Obg-like ATPase 1 OS=Mus musculus GN=Ola1 PE=1 SV=1;>tr|Q3TW21|Q3TW21_MOUSE Putative uncharacterized protein OS=Mus musculus GN=Ola1 PE=2 SV=1;	36.1	44.787	396	1.01582	1.0566	1.2701	1.11417	0.136568	1.0428	1.0455	1.07015	1.05282	0.0150707	1.0085	0.98673	0.599197	0.864809	0.230284
Q3TAH3;Q9CPP0	Putative uncharacterized protein;Nucleoplasmin-3	Npm3	>tr|Q3TAH3|Q3TAH3_MOUSE Putative uncharacterized protein OS=Mus musculus GN=Npm3 PE=2 SV=1;>sp|Q9CPP0|NPM3_MOUSE Nucleoplasmin-3 OS=Mus musculus GN=Npm3 PE=2 SV=3	46.3	19.053	175	1.07475	1.02723	0.6602	0.920727	0.22687	0.92962	0.84221	0.449035	0.740288	0.255991	0.80779	0.90978	0.880747	0.866106	0.0525477
A2AU35;Q8BHL8;A2VCP7	Proteasome (Prosome, macropain) inhibitor subunit 1;Proteasome (Prosome, macropain) inhibitor subunit 1, isoform CRA_e;Proteasome inhibitor PI31 subunit;Psmf1 protein	mCG_13177;Psmf1;RP23-402M7.5-001	>tr|A2AU35|A2AU35_MOUSE Proteasome (Prosome, macropain) inhibitor subunit 1 OS=Mus musculus GN=Psmf1 PE=2 SV=1;>sp|Q8BHL8|PSMF1_MOUSE Proteasome inhibitor PI31 subunit OS=Mus musculus GN=Psmf1 PE=1 SV=1;>tr|A2VCP7|A2VCP7_MOUSE Psmf1 protein (Fragment) OS=M	25.8	29.664	271	1.34508	1.20524	0.26178	0.937367	0.589239	1.2382	1.2559	0.119819	0.871306	0.650867	1.2165	1.0093	0.374925	0.866908	0.438484
Q9D1H8	39S ribosomal protein L53, mitochondrial	Mrpl53	>sp|Q9D1H8|RM53_MOUSE 39S ribosomal protein L53, mitochondrial OS=Mus musculus GN=Mrpl53 PE=2 SV=1	32.2	12.737	118		1.47564	0.89746	1.18655	0.408838		1.4915	0.446409	0.968954	0.738991		0.92043	0.814332	0.867381	0.0750224
Q9Z2X1;J3QMQ5;J3QM80;J3QMT0;Q8R582;J3QP45;J3QMV8;J3QNH2	Heterogeneous nuclear ribonucleoprotein F;Heterogeneous nuclear ribonucleoprotein F, N-terminally processed	Hnrnpf;Hnrpf	>sp|Q9Z2X1|HNRPF_MOUSE Heterogeneous nuclear ribonucleoprotein F OS=Mus musculus GN=Hnrnpf PE=1 SV=3;>tr|J3QMQ5|J3QMQ5_MOUSE MCG129396 OS=Mus musculus GN=mCG_129396 PE=4 SV=1;>tr|J3QM80|J3QM80_MOUSE Heterogeneous nuclear ribonucleoprotein F, N-terminally p	61.4	45.729	415	0.989805	0.998801	1.2889	1.0925	0.170145	1.0243	0.97921	0.564398	0.855969	0.253513	1.0236	1.0015	0.578102	0.867734	0.251072
P62908;Q5YLW3;Q9CZP6;Q9D0A2;Q3UK56;Q3UCL7;D3YV43;O89068	40S ribosomal protein S3;Putative uncharacterized protein;Ribosomal protein S3;Ribosomal protein S3, isoform CRA_g;Putative uncharacterized protein Rps3	Rps3;mCG_7040	>sp|P62908|RS3_MOUSE 40S ribosomal protein S3 OS=Mus musculus GN=Rps3 PE=1 SV=1;>tr|Q5YLW3|Q5YLW3_MOUSE Ribosomal protein S3 OS=Mus musculus GN=Rps3 PE=2 SV=1;>tr|Q9CZP6|Q9CZP6_MOUSE Putative uncharacterized protein OS=Mus musculus GN=Rps3 PE=2 SV=1;>tr|Q9	84.8	26.674	243	1.0481	1.05027	1.4434	1.18059	0.227605	0.99611	0.97423	1.11618	1.02884	0.0764277	0.94939	0.93693	0.717463	0.867928	0.130455
P80318;Q3U4U6;Q3U0I3;E9Q133;Q3TBM6;F6Q609;Q9R1U1;F6ZVG8;P60334	CCT-gamma;Matricin;mTRiC-P5;T-complex protein 1 subunit gamma;Chaperonin containing Tcp1, subunit 3 (Gamma);Chaperonin subunit 3 (Gamma);Putative uncharacterized protein	Cct3;Cctg;mCG_8828	>sp|P80318|TCPG_MOUSE T-complex protein 1 subunit gamma OS=Mus musculus GN=Cct3 PE=1 SV=1;>tr|Q3U4U6|Q3U4U6_MOUSE Chaperonin containing Tcp1, subunit 3 (Gamma) OS=Mus musculus GN=Cct3 PE=2 SV=1;>tr|Q3U0I3|Q3U0I3_MOUSE T-complex protein 1 subunit gamma OS=M	73.8	60.629	545	0.961723	0.977422	1.4396	1.12625	0.271484	0.97624	0.97419	1.02516	0.991862	0.0288524	0.97661	0.98059	0.648677	0.868626	0.190492
P63260;Q4KL81;Q3TSB7;Q9QZ83;B1ATY0;Q3UD81;B1ATY1;G3UYG0	Actin, cytoplasmic 2;Actin, cytoplasmic 2, N-terminally processed;Gamma-actin;Actin, gamma, cytoplasmic 1;MCG2117;Putative uncharacterized protein;Gamma actin-like protein	Actg;Actg1;mCG_2117;RP23-82I5.1-001;Actl;RP23-82I5.1-002	>sp|P63260|ACTG_MOUSE Actin, cytoplasmic 2 OS=Mus musculus GN=Actg1 PE=1 SV=1;>tr|Q4KL81|Q4KL81_MOUSE Actin, gamma, cytoplasmic 1 OS=Mus musculus GN=Actg1 PE=2 SV=1;>tr|Q3TSB7|Q3TSB7_MOUSE Putative uncharacterized protein OS=Mus musculus GN=Actg1 PE=2 SV=1	83.7	41.792	375	0.931099	0.934056	2.1025	1.32255	0.675457	0.99686	0.99938	1.01834	1.00486	0.011742	1.0686	1.0591	0.478332	0.868677	0.338083
A8IP69;P61982	14-3-3 protein gamma subtype;14-3-3 protein gamma;14-3-3 protein gamma, N-terminally processed	14-3-3 gamma;Ywhag	>tr|A8IP69|A8IP69_MOUSE 14-3-3 protein gamma subtype OS=Mus musculus GN=Ywhag PE=2 SV=1;>sp|P61982|1433G_MOUSE 14-3-3 protein gamma OS=Mus musculus GN=Ywhag PE=1 SV=2	52.6	28.302	247	1.10628	1.08107	1.0763	1.08788	0.0161098	1.0547	1.0153	0.997506	1.0225	0.0292692	0.96357	0.957	0.687285	0.869285	0.157651
Q542Y0;Q64669;Q99KL8	NAD(P)H dehydrogenase, quinone 1;Putative uncharacterized protein;Azoreductase;DT-diaphorase;Menadione reductase;NAD(P)H dehydrogenase [quinone] 1;NAD(P)H:quinone oxidoreductase 1;Phylloquinone reductase;Quinone reductase 1;Nqo1 protein	mCG_9339;Nqo1;Dia4;Nmo1;Nmor1	>tr|Q542Y0|Q542Y0_MOUSE NAD(P)H dehydrogenase, quinone 1 OS=Mus musculus GN=Nqo1 PE=2 SV=1;>sp|Q64669|NQO1_MOUSE NAD(P)H dehydrogenase [quinone] 1 OS=Mus musculus GN=Nqo1 PE=1 SV=3;>tr|Q99KL8|Q99KL8_MOUSE Nqo1 protein OS=Mus musculus GN=Nqo1 PE=2 SV=1	50.7	30.959	274	0.83717	0.848536	0.76817	0.817959	0.0434913	0.78036	0.76588	0.736214	0.760818	0.0225039	0.92917	0.93415	0.744657	0.869326	0.107995
P06801;Q3TQP6;Q921S3;Q99LF5;Q3TQW1;Q61829	Malic enzyme 1;NADP-dependent malic enzyme;Malic enzyme	Me1;Mod1;Mod-1	>sp|P06801|MAOX_MOUSE NADP-dependent malic enzyme OS=Mus musculus GN=Me1 PE=1 SV=2;>tr|Q3TQP6|Q3TQP6_MOUSE Putative uncharacterized protein OS=Mus musculus GN=Me1 PE=2 SV=1;>tr|Q921S3|Q921S3_MOUSE Malic enzyme OS=Mus musculus GN=Me1 PE=2 SV=1;>tr|Q99LF5|Q9	24	63.953	572	1.33198	1.18245	1.2602	1.25821	0.0747854	0.94699	0.91516	1.17741	1.01319	0.143111	0.82542	0.76474	1.01799	0.869383	0.132224
B8JJL8;Q80Y09;Q9WU78;Q6ZPS9	Programmed cell death 6 interacting protein;Pdcd6ip protein;ALG-2-interacting protein 1;ALG-2-interacting protein X;E2F1-inducible protein;Eig2;Programmed cell death 6-interacting protein;MKIAA1375 protein	Pdcd6ip;RP24-159F5.1-002;Aip1;Alix;mKIAA1375	>tr|B8JJL8|B8JJL8_MOUSE Programmed cell death 6 interacting protein OS=Mus musculus GN=Pdcd6ip PE=4 SV=1;>tr|Q80Y09|Q80Y09_MOUSE Pdcd6ip protein OS=Mus musculus GN=Pdcd6ip PE=2 SV=1;>sp|Q9WU78|PDC6I_MOUSE Programmed cell death 6-interacting protein OS=Mus	26.7	96.772	874	1.06329	0.990786		1.02704	0.051266	0.94445	1.0088		0.976625	0.0455023	0.87349	0.86594		0.869715	0.00533866
P14869;Q5M8R8;E9Q070;Q5FWB6;D3YVM5;O89073	60S acidic ribosomal protein P0;60S ribosomal protein L10E;Putative uncharacterized protein;Ribosomal protein, large, P0;MCG17387, isoform CRA_a;Putative uncharacterized protein Rplp0	Arbp;Rplp0;mCG_17387	>sp|P14869|RLA0_MOUSE 60S acidic ribosomal protein P0 OS=Mus musculus GN=Rplp0 PE=1 SV=3;>tr|Q5M8R8|Q5M8R8_MOUSE Ribosomal protein, large, P0 OS=Mus musculus GN=Rplp0 PE=2 SV=1;>tr|E9Q070|E9Q070_MOUSE Uncharacterized protein OS=Mus musculus GN=Gm8730 PE=3	61.8	34.216	317	0.962371	0.982898	1.764	1.23642	0.45701	0.9356	0.92428	1.09406	0.984645	0.0949213	0.9349	0.93875	0.735673	0.869774	0.116151
Q3TML6;Q3UIJ2;Q9Z0N1;Q3UDF8;Q9Z0N2;Q9D791;Q9CRE9;A2AAW9;Q3U5H6;Q6NY07;Q9CZT2;Q80WU7	Eukaryotic translation initiation factor 2, subunit 3, structural gene X-linked;Putative uncharacterized protein;Eukaryotic translation initiation factor 2 subunit 3, X-linked;Eukaryotic translation initiation factor 2 subunit gamma, X-linked;Eukaryotic translation initiation factor 2 subunit 3, Y-linked;Eukaryotic translation initiation factor 2 subunit gamma, Y-linked	Eif2s3x;mCG_5458;RP23-99I10.1-001;Eif2s3y;RP23-99I10.1-002	>tr|Q3TML6|Q3TML6_MOUSE Eukaryotic translation initiation factor 2, subunit 3, structural gene X-linked OS=Mus musculus GN=Eif2s3x PE=2 SV=1;>tr|Q3UIJ2|Q3UIJ2_MOUSE Putative uncharacterized protein OS=Mus musculus GN=Eif2s3x PE=2 SV=1;>sp|Q9Z0N1|IF2G_MOUSE	65.3	51.065	472	1.05633	1.06552	1.5989	1.24025	0.310633	1.0431	1.0124	0.977326	1.01094	0.0329112	0.9865	0.95386	0.669434	0.869931	0.174401
B1AQE7;Q04690;B1AQE8;Q3TYD2	Neurofibromatosis 1;Neurofibromatosis-related protein NF-1;Neurofibromin	Nf1;RP23-188A3.1-001;RP23-188A3.1-003	>tr|B1AQE7|B1AQE7_MOUSE Neurofibromatosis 1 OS=Mus musculus GN=Nf1 PE=4 SV=1;>sp|Q04690|NF1_MOUSE Neurofibromin OS=Mus musculus GN=Nf1 PE=1 SV=1;>tr|B1AQE8|B1AQE8_MOUSE Neurofibromatosis 1 OS=Mus musculus GN=Nf1 PE=4 SV=1	1.8	319.59	2841	0.906618	1.05002		0.978321	0.101402	0.57925	1.046		0.812625	0.330042	0.76122	0.97865		0.869935	0.153746
Q4FZK2;Q9D8N0;Q8R1N8	Eukaryotic translation elongation factor 1 gamma;MCG17832, isoform CRA_b;Putative uncharacterized protein;eEF-1B gamma;Elongation factor 1-gamma;Eef1g protein	Eef1g;mCG_17832	>tr|Q4FZK2|Q4FZK2_MOUSE Eukaryotic translation elongation factor 1 gamma OS=Mus musculus GN=Eef1g PE=2 SV=1;>sp|Q9D8N0|EF1G_MOUSE Elongation factor 1-gamma OS=Mus musculus GN=Eef1g PE=1 SV=3;>tr|Q8R1N8|Q8R1N8_MOUSE Eef1g protein OS=Mus musculus GN=Eef1g PE	62.7	50.06	437	1.01887	1.02173	2.342	1.46087	0.763085	1.0367	1.0153	1.06401	1.03867	0.0244151	1.015	1.0176	0.578737	0.870446	0.25263
P27659;Q3UB67;Q3T9U9;Q3U9L3;Q3UB90;Q3UB15;Q99N25;E9PWZ3;Q5U470;Q9CQ09	60S ribosomal protein L3;J1 protein;Putative uncharacterized protein	Rpl3	>sp|P27659|RL3_MOUSE 60S ribosomal protein L3 OS=Mus musculus GN=Rpl3 PE=2 SV=3;>tr|Q3UB67|Q3UB67_MOUSE Putative uncharacterized protein OS=Mus musculus GN=Rpl3 PE=2 SV=1;>tr|Q3T9U9|Q3T9U9_MOUSE Putative uncharacterized protein OS=Mus musculus GN=Rpl3 PE=2	68.7	46.109	403	0.873515	0.858222	1.4357	1.05581	0.329081	0.88994	0.93106	0.720202	0.847067	0.111776	1.0344	1.0271	0.552181	0.871227	0.276326
Q3TAQ9;Q3TA68;Q505Q0;Q8BHI6;Q3USW8;Q8VDN1;Q6NSU4	Putative uncharacterized protein;WD repeat domain 36, isoform CRA_a;Wdr36 protein	Wdr36;mCG_119970	>tr|Q3TAQ9|Q3TAQ9_MOUSE Protein Wdr36 OS=Mus musculus GN=Wdr36 PE=2 SV=1;>tr|Q3TA68|Q3TA68_MOUSE Protein Wdr36 OS=Mus musculus GN=Wdr36 PE=2 SV=1;>tr|Q505Q0|Q505Q0_MOUSE Wdr36 protein OS=Mus musculus GN=Wdr36 PE=2 SV=1;>tr|Q8BHI6|Q8BHI6_MOUSE Putative unch	24.6	99.719	899	1.155	1.14029	1.2807	1.192	0.0771704	0.96637	1.0338	0.81606	0.938743	0.111468	0.88384	0.90434	0.826173	0.871451	0.0405293
B2RUJ7;Q00519;Q3UMS6;Q3TAT6	Xanthine dehydrogenase;Xanthine dehydrogenase/oxidase;Xanthine oxidase;Xanthine oxidoreductase;Putative uncharacterized protein	Xdh	>tr|B2RUJ7|B2RUJ7_MOUSE Xanthine dehydrogenase OS=Mus musculus GN=Xdh PE=2 SV=1;>sp|Q00519|XDH_MOUSE Xanthine dehydrogenase/oxidase OS=Mus musculus GN=Xdh PE=1 SV=5;>tr|Q3UMS6|Q3UMS6_MOUSE Putative uncharacterized protein OS=Mus musculus GN=Xdh PE=2 SV=1	4.3	146.56	1335	0.846812	1.0477	0.59756	0.830691	0.225504	0.73082	0.78924	0.727008	0.749023	0.0348812	0.85821	0.77419	0.984252	0.872217	0.105729
P62301;Q5BLJ7;Q921R2	40S ribosomal protein S13;MCG10205;MCG11549;MCG123365, isoform CRA_c;Putative uncharacterized protein;Ribosomal protein S13;Rps13 protein	Rps13;mCG_10205;mCG_11549;mCG_123365	>sp|P62301|RS13_MOUSE 40S ribosomal protein S13 OS=Mus musculus GN=Rps13 PE=1 SV=2;>tr|Q5BLJ7|Q5BLJ7_MOUSE MCG10205 OS=Mus musculus GN=Rps13 PE=2 SV=1;>tr|Q921R2|Q921R2_MOUSE MCG123365, isoform CRA_a OS=Mus musculus GN=Rps13 PE=2 SV=1	75.5	17.222	151	0.966837	0.948767	1.1142	1.00993	0.0907473	0.81043	0.80342	1.0827	0.898849	0.159255	0.82812	0.80289	0.985902	0.872304	0.099184
P60898;D3YYI3;D3Z3Z8	DNA-directed RNA polymerase II subunit I;DNA-directed RNA polymerase II subunit RPB9;RNA polymerase II 14.5 kDa subunit;Putative uncharacterized protein Polr2i	Polr2i	>sp|P60898|RPB9_MOUSE DNA-directed RNA polymerase II subunit RPB9 OS=Mus musculus GN=Polr2i PE=2 SV=1;>tr|D3YYI3|D3YYI3_MOUSE DNA-directed RNA polymerase subunit OS=Mus musculus GN=Polr2i PE=3 SV=1;>tr|D3Z3Z8|D3Z3Z8_MOUSE DNA-directed RNA polymerase II sub	32.8	14.523	125	0.849979		1.2155	1.03274	0.258463	0.85176		1.12973	0.990743	0.196552	0.92307		0.821895	0.872483	0.0715413
Q5M9P3;Q9CZX8;F8VQL3;D3Z722;D3Z5R8;F6Q5Z8;D3YUG3;D3YUT3;F8VQH5	Rps19 protein;40S ribosomal protein S19;Putative uncharacterized protein Rps19	Rps19	>tr|Q5M9P3|Q5M9P3_MOUSE Rps19 protein (Fragment) OS=Mus musculus GN=Rps19 PE=2 SV=1;>sp|Q9CZX8|RS19_MOUSE 40S ribosomal protein S19 OS=Mus musculus GN=Rps19 PE=1 SV=3;>tr|F8VQL3|F8VQL3_MOUSE Uncharacterized protein OS=Mus musculus GN=Rps19-ps13 PE=4 SV=2;>	74.8	16.661	151	1.11613	1.15495	1.022	1.09769	0.0683652	1.202	1.2189	0.610426	1.01044	0.346527	0.9856	0.98841	0.644454	0.872821	0.197777
G3X8Y3;Q80UM3;Q8K2S4;Q9DBB4;E9PZ53;Q80ZL9;J3QMI8	N-alpha-acetyltransferase 15, NatA auxiliary subunit;NMDA receptor-regulated protein 1;N-terminal acetyltransferase 1;Protein tubedown-1	Naa15;Narg1;Nat1;Tbdn-1;Tubedown	>tr|G3X8Y3|G3X8Y3_MOUSE N-alpha-acetyltransferase 15, NatA auxiliary subunit OS=Mus musculus GN=Naa15 PE=4 SV=1;>sp|Q80UM3|NAA15_MOUSE N-alpha-acetyltransferase 15, NatA auxiliary subunit OS=Mus musculus GN=Naa15 PE=1 SV=1	31.7	101.09	865	0.951203	0.940911	0.83597	0.909361	0.0637668	0.84715	0.85876	0.693433	0.799781	0.0922827	0.84486	0.87929	0.894374	0.872841	0.0253792
Q64475	h2B-143;Histone H2B type 1-B	Hist1h2bb	>sp|Q64475|H2B1B_MOUSE Histone H2B type 1-B OS=Mus musculus GN=Hist1h2bb PE=1 SV=3	83.3	13.952	126		0.969932	1.5483	1.25912	0.408968		1.0992	1.11021	1.10471	0.00778567		1.0793	0.668137	0.873718	0.290736
Q62383;Q3TY72	Transcription elongation factor SPT6;Putative uncharacterized protein	Kiaa0162;Supt6h	>sp|Q62383|SPT6H_MOUSE Transcription elongation factor SPT6 OS=Mus musculus GN=Supt6h PE=1 SV=2;>tr|Q3TY72|Q3TY72_MOUSE Putative uncharacterized protein OS=Mus musculus GN=Supt6h PE=2 SV=1	0.9	199.08	1726	1.00116		1.7364	1.36878	0.519892	1.2958		1.01313	1.15447	0.199878	0.9228		0.825287	0.874043	0.0689523
Q9R0X4;Q32MW3	Acyl coenzyme A thioester hydrolase 2;Acyl-CoA thioester hydrolase 9;Acyl-coenzyme A thioesterase 9, mitochondrial;Mitochondrial 48 kDa acyl-CoA thioester hydrolase 1;p48;Protein U8;Acyl-coenzyme A thioesterase 10, mitochondrial;Mitochondrial 48 kDa acyl-CoA thioester hydrolase 2	Acate2;Acot9;Acot10	>sp|Q9R0X4|ACOT9_MOUSE Acyl-coenzyme A thioesterase 9, mitochondrial OS=Mus musculus GN=Acot9 PE=1 SV=1;>sp|Q32MW3|ACO10_MOUSE Acyl-coenzyme A thioesterase 10, mitochondrial OS=Mus musculus GN=Acot10 PE=2 SV=1	40.1	50.56	439	1.47128	1.34396	1.4994	1.43821	0.0828282	1.2378	1.3065	1.2254	1.25657	0.0436857	0.88366	0.89752	0.841114	0.874098	0.0293938
Q3UJM1;E9PUQ7;Q3UYU2;Q05BM5;Q8BNV1;F6ZHN3	Putative uncharacterized protein;HpaII tinys locus 9c, isoform CRA_a;TRM2 tRNA methyltransferase 2 homolog A (S. cerevisiae);HpaII tiny fragments locus 9c protein;tRNA (uracil-5-)-methyltransferase homolog A	Htf9c;Trmt2a;mCG_131829;Htf9-c	>tr|Q3UJM1|Q3UJM1_MOUSE Putative uncharacterized protein OS=Mus musculus GN=Trmt2a PE=2 SV=1;>tr|E9PUQ7|E9PUQ7_MOUSE tRNA (uracil-5-)-methyltransferase homolog A OS=Mus musculus GN=Trmt2a PE=4 SV=1;>tr|Q3UYU2|Q3UYU2_MOUSE HpaII tinys locus 9c, isoform CRA_	11.5	69.734	634	1.05908	0.914495	1.2735	1.08236	0.180631	0.93151	1.0011	1.06512	0.999244	0.0668251	0.82147	0.90004	0.901063	0.874191	0.0456607
Q8CHG1;Q9JLM8;A3KN70;Q9JLM7;Q8BRN4;Q3UGP0;Q80VB6;Q8VDT3	MKIAA0369 protein;Doublecortin-like and CAM kinase-like 1;Doublecortin-like kinase 1;Serine/threonine-protein kinase DCLK1;Dclk1 protein;Double cortin and calcium/calmodulin-dependent protein kinase-like 1, isoform CRA_c;Doublecortin-like protein;Putative uncharacterized protein;Double cortin and calcium/calmodulin-dependent protein kinase-like 1, isoform CRA_d	Dcamkl1;Dclk1;mKIAA0369;Dclk;Dcl;mCG_126612	>tr|Q8CHG1|Q8CHG1_MOUSE MKIAA0369 protein (Fragment) OS=Mus musculus GN=Dclk1 PE=2 SV=1;>sp|Q9JLM8|DCLK1_MOUSE Serine/threonine-protein kinase DCLK1 OS=Mus musculus GN=Dclk1 PE=1 SV=1;>tr|A3KN70|A3KN70_MOUSE Dclk1 protein OS=Mus musculus GN=Dclk1 PE=2 SV=1	6.4	87.402	791	0.908678	1.15929	0.7688	0.945588	0.197842	0.8327	0.86584	0.757461	0.818667	0.0555355	0.77714	0.71094	1.13532	0.874466	0.228317
P29391;Q3TJJ6;Q9CPX4;Q3THE6;Q3UCL5;Q3UL79;Q3ULW5;Q9CZE7;P49945;H3BKD3;Q9CWA4	Ferritin L subunit 1;Ferritin light chain 1;Ferritin;Ferritin L subunit 2;Ferritin light chain 2;Ferritin subunit LG	Ftl;Ftl1;Ftl-1;mCG_17237;Ftl2;Ftl-2	>sp|P29391|FRIL1_MOUSE Ferritin light chain 1 OS=Mus musculus GN=Ftl1 PE=1 SV=2;>tr|Q3TJJ6|Q3TJJ6_MOUSE Ferritin OS=Mus musculus GN=Ftl1 PE=2 SV=1;>tr|Q9CPX4|Q9CPX4_MOUSE Ferritin OS=Mus musculus GN=Ftl1 PE=2 SV=1;>tr|Q3THE6|Q3THE6_MOUSE Ferritin OS=Mus mu	66.7	20.802	183	0.889363	0.894614	0.75498	0.846319	0.0791456	0.73894	0.72098	0.716025	0.725315	0.012057	0.85987	0.83162	0.933271	0.87492	0.0524702
A2AM79;P56389;Q8R219	Cytidine deaminase;Cytidine aminohydrolase	Cda;mCG_120640;RP23-25C1.6-001;Cdd	>tr|A2AM79|A2AM79_MOUSE Cytidine deaminase OS=Mus musculus GN=Cda PE=4 SV=1;>sp|P56389|CDD_MOUSE Cytidine deaminase OS=Mus musculus GN=Cda PE=1 SV=2	52.1	16.131	146	0.826583	0.790826	0.43595	0.684453	0.215951	0.88466	0.87333	0.16592	0.641303	0.411733	1.0669	1.1695	0.389924	0.875441	0.423588
Q9JJ89	Coiled-coil domain-containing protein 86;Cytokine-induced protein with coiled-coil domain	Ccdc86;Cyclon;D19Ertd678e;MNCb-4327	>sp|Q9JJ89|CCD86_MOUSE Coiled-coil domain-containing protein 86 OS=Mus musculus GN=Ccdc86 PE=1 SV=2	5.2	46.486	426	1.30122	1.37474		1.33798	0.0519874	1.2685	1.2717		1.2701	0.00226274	0.81262	0.9407		0.87666	0.0905662
Q7TSZ3;Q8BMJ2;Q6ZPT2;Q99JK2;Q9CQM4	Leucyl-tRNA synthetase;MCG127948;Putative uncharacterized protein;Leucine--tRNA ligase;Leucyl-tRNA synthetase, cytoplasmic;MKIAA1352 protein	Lars;mCG_127948;mKIAA1352	>tr|Q7TSZ3|Q7TSZ3_MOUSE Leucyl-tRNA synthetase OS=Mus musculus GN=Lars PE=2 SV=1;>sp|Q8BMJ2|SYLC_MOUSE Leucine--tRNA ligase, cytoplasmic OS=Mus musculus GN=Lars PE=2 SV=2;>tr|Q6ZPT2|Q6ZPT2_MOUSE MKIAA1352 protein (Fragment) OS=Mus musculus GN=Lars PE=2 SV=	47.1	134.19	1178	1.12149	1.12647	1.4722	1.24005	0.20106	0.89827	0.92127	0.968429	0.929323	0.0357662	0.77555	0.77028	1.08474	0.876857	0.180051
Q9D7M8	DNA-directed RNA polymerase II subunit D;DNA-directed RNA polymerase II subunit RPB4	Polr2d	>sp|Q9D7M8|RPB4_MOUSE DNA-directed RNA polymerase II subunit RPB4 OS=Mus musculus GN=Polr2d PE=2 SV=2	28.9	16.311	142	1.10028	1.10889		1.10459	0.00609091	1.0129	0.98229		0.997595	0.0216445	0.88437	0.87087		0.87762	0.00954594
Q5M9J2;Q9D0S9	Histidine triad nucleotide binding protein 2;MCG19276;HINT-3;Histidine triad nucleotide-binding protein 2, mitochondrial	Hint2;mCG_19276;RP23-191F22.9-001	>tr|Q5M9J2|Q5M9J2_MOUSE Histidine triad nucleotide binding protein 2 OS=Mus musculus GN=Hint2 PE=2 SV=1;>sp|Q9D0S9|HINT2_MOUSE Histidine triad nucleotide-binding protein 2, mitochondrial OS=Mus musculus GN=Hint2 PE=2 SV=1	39.9	17.32	163	1.81613	1.93099	1.2263	1.65781	0.378083	1.711	2.0384	1.08391	1.6111	0.485026	0.93951	0.91478	0.778634	0.877641	0.0866297
Q91WM3;F6VEP4	RRP9 homolog;U3 small nucleolar ribonucleoprotein-associated 55 kDa protein;U3 small nucleolar RNA-interacting protein 2	Rnu3ip2;Rrp9;U3-55k	>sp|Q91WM3|U3IP2_MOUSE U3 small nucleolar RNA-interacting protein 2 OS=Mus musculus GN=Rrp9 PE=1 SV=1;>tr|F6VEP4|F6VEP4_MOUSE U3 small nucleolar RNA-interacting protein 2 (Fragment) OS=Mus musculus GN=Rrp9 PE=4 SV=1	26.9	52.106	475	1.2178	1.25946	1.4245	1.30059	0.109313	1.0692	1.0734	1.04995	1.06418	0.0125064	0.91399	0.9023	0.820277	0.878856	0.0510661
P16015	Carbonate dehydratase III;Carbonic anhydrase 3;Carbonic anhydrase III	Ca3;Car3	>sp|P16015|CAH3_MOUSE Carbonic anhydrase 3 OS=Mus musculus GN=Ca3 PE=1 SV=3	14.2	29.366	260	1.35588	1.29902		1.32745	0.0402027	0.96267	1.1602		1.06143	0.139675	0.8182	0.94208		0.88014	0.0875964
Q8C4J7;Q8CE86;F6YAR3	Transducin beta-like protein 3;Putative uncharacterized protein	Tbl3	>sp|Q8C4J7|TBL3_MOUSE Transducin beta-like protein 3 OS=Mus musculus GN=Tbl3 PE=2 SV=1;>tr|Q8CE86|Q8CE86_MOUSE Putative uncharacterized protein OS=Mus musculus GN=Tbl3 PE=2 SV=1	14.7	88.265	801	1.09891	1.06299	1.3877	1.1832	0.178009	1.055	0.89627	0.913993	0.955088	0.0869791	0.98014	0.85093	0.809782	0.880284	0.0888915
Q3TX08;Q3TD26;E9PWD4;H3BKS8;Q8R2M8;H3BKB8;H3BL70;D3Z413;H3BK68;H3BKV3;D6RG86;D6RFC0	N(2),N(2)-dimethylguanosine tRNA methyltransferase;tRNA 2,2-dimethylguanosine-26 methyltransferase;tRNA(guanine-26,N(2)-N(2)) methyltransferase;tRNA(m(2,2)G26)dimethyltransferase;Putative uncharacterized protein;TRM1 tRNA methyltransferase 1 homolog (S. cerevisiae);Putative uncharacterized protein Trmt1	D8Ertd812e;Trmt1	>sp|Q3TX08|TRM1_MOUSE tRNA (guanine(26)-N(2))-dimethyltransferase OS=Mus musculus GN=Trmt1 PE=1 SV=2;>tr|Q3TD26|Q3TD26_MOUSE Putative uncharacterized protein OS=Mus musculus GN=Trmt1 PE=2 SV=1;>tr|E9PWD4|E9PWD4_MOUSE tRNA (guanine(26)-N(2))-dimethyltransfe	7.4	72.349	663	0.926183	1.18916		1.05767	0.185952	0.76132	0.90417		0.832745	0.10101	0.80056	0.96004		0.8803	0.112769
Q61733	28S ribosomal protein S31, mitochondrial;Imogen 38	Imogn38;Mrps31	>sp|Q61733|RT31_MOUSE 28S ribosomal protein S31, mitochondrial OS=Mus musculus GN=Mrps31 PE=2 SV=1	32.6	43.88	384	1.581	1.65739		1.61919	0.0540107	1.5376	1.5515		1.54455	0.00982878	0.97703	0.7855		0.881265	0.135432
P62311	U6 snRNA-associated Sm-like protein LSm3	Lsm3	>sp|P62311|LSM3_MOUSE U6 snRNA-associated Sm-like protein LSm3 OS=Mus musculus GN=Lsm3 PE=2 SV=2	34.3	11.845	102	1.06625	1.03572	0.57402	0.891996	0.275798	1.0503	1.0444	0.516823	0.870508	0.306314	0.94604	0.97599	0.723851	0.88196	0.137743
Q8BTZ7	GDP-mannose pyrophosphorylase B;GTP-mannose-1-phosphate guanylyltransferase beta;Mannose-1-phosphate guanyltransferase beta	Gmppb	>sp|Q8BTZ7|GMPPB_MOUSE Mannose-1-phosphate guanyltransferase beta OS=Mus musculus GN=Gmppb PE=2 SV=1	10.6	39.916	360	0.979912	1.16007	0.88001	1.00666	0.141931	0.99611	0.83324	0.994431	0.94126	0.0935522	0.87137	0.72219	1.05285	0.882138	0.165594
Q3TX36;Q921K2;Q3TM68;Q3U868;Q3TF18;Q3UJ03;Q3TIV3;P11103;Q3UX06	Putative uncharacterized protein;Poly (ADP-ribose) polymerase family, member 1;NAD(+) ADP-ribosyltransferase 1;Poly [ADP-ribose] polymerase 1;Poly[ADP-ribose] synthase 1	Parp1;Adprt1;mCG_19846;Adprp;Adprt	>tr|Q3TX36|Q3TX36_MOUSE Putative uncharacterized protein OS=Mus musculus GN=Parp1 PE=2 SV=1;>tr|Q921K2|Q921K2_MOUSE Poly (ADP-ribose) polymerase family, member 1 OS=Mus musculus GN=Parp1 PE=2 SV=1;>tr|Q3TM68|Q3TM68_MOUSE Putative uncharacterized protein OS	11.7	112.79	1014	1.40294	1.50675	1.0641	1.3246	0.231491	1.0442	1.1285	1.27765	1.15012	0.118214	0.65225	0.73788	1.25646	0.882195	0.326934
Q99J09;F7D5L2;Q3V2T0;D6RIL4	Methylosome protein 50;WD repeat-containing protein 77	Mep50;Wdr77	>sp|Q99J09|MEP50_MOUSE Methylosome protein 50 OS=Mus musculus GN=Wdr77 PE=1 SV=1;>tr|F7D5L2|F7D5L2_MOUSE Methylosome protein 50 (Fragment) OS=Mus musculus GN=Wdr77 PE=4 SV=1	19	36.942	342	1.19195	1.17843	0.97448	1.11495	0.121841	1.0408	1.0978	0.720565	0.953055	0.203349	0.98142	0.91652	0.748671	0.882204	0.120109
P07901;Q80Y52;Q3UIF3;Q3TKA2;A0PJ91;Q3TKG0;Q3TKB9;Q3TJU7;Q8C5U3;Q8C2A9;B7ZC50;B7ZC49;A2A6A2;Q9D5S7;A9C473;E9PZ45;Q3UT71;A9C474;H3BLM8	Heat shock 86 kDa;Heat shock protein HSP 90-alpha;Tumor-specific transplantation 86 kDa antigen;Heat shock protein 90, alpha (Cytosolic), class A member 1;Heat shock protein 90kDa alpha (Cytosolic), class A member 1;MCG14932, isoform CRA_b;Putative uncharacterized protein;Hsp90aa1 protein	Hsp86;Hsp86-1;Hsp90aa1;Hspca;mCG_14932;RP23-60K23.1-001	>sp|P07901|HS90A_MOUSE Heat shock protein HSP 90-alpha OS=Mus musculus GN=Hsp90aa1 PE=1 SV=4;>tr|Q80Y52|Q80Y52_MOUSE Chaperone protein HtpG M OS=Mus musculus GN=Hsp90aa1 PE=2 SV=2;>tr|Q3UIF3|Q3UIF3_MOUSE Chaperone protein HtpG J OS=Mus musculus GN=Hsp90aa1	49.7	84.787	733	1.07156	1.07384	1.4663	1.2039	0.227249	1.0756	1.0799	0.928074	1.02786	0.0864421	1.0025	1.0119	0.632831	0.88241	0.216193
Q9QZE5;Q7TNQ1	Coatomer subunit gamma;Gamma-coat protein	Copg;Copg1	>sp|Q9QZE5|COPG1_MOUSE Coatomer subunit gamma-1 OS=Mus musculus GN=Copg1 PE=2 SV=1	52.5	97.512	874	0.814863	0.856458	1.0291	0.90014	0.113602	0.76988	0.75988	0.919033	0.816264	0.0891407	0.88366	0.87047	0.893495	0.882542	0.0115533
Q3U561;Q5XJF6;P53026;D3YXT2;Q99JL6;D6RE43	Ribosomal protein L1;60S ribosomal protein L10a;CSA-19;Neural precursor cell expressed developmentally down-regulated protein 6	Rpl10a;mCG_123122;mCG_18533;RP24-68J3.3-001;Nedd6;Nedd-6	>tr|Q3U561|Q3U561_MOUSE Ribosomal protein OS=Mus musculus GN=Rpl10a PE=2 SV=1;>tr|Q5XJF6|Q5XJF6_MOUSE Ribosomal protein OS=Mus musculus GN=Rpl10a PE=2 SV=1;>sp|P53026|RL10A_MOUSE 60S ribosomal protein L10a OS=Mus musculus GN=Rpl10a PE=1 SV=3	63.1	24.815	217	0.918189	0.88968	0.91697	0.90828	0.0161196	0.80057	0.80984	1.11884	0.909751	0.181139	0.84507	0.86767	0.935104	0.882615	0.0468404
Q8BJW5;A2A657	Nucleolar protein 11;Nucleolar protein 11, isoform CRA_a	Nol11;mCG_3304;RP23-317F9.5-001	>sp|Q8BJW5|NOL11_MOUSE Nucleolar protein 11 OS=Mus musculus GN=Nol11 PE=2 SV=1;>tr|A2A657|A2A657_MOUSE Nucleolar protein 11 OS=Mus musculus GN=Nol11 PE=4 SV=1	9.4	80.817	723	1.16587	1.15096	1.0049	1.10724	0.0889442	1.1164	0.9976	0.989413	1.03447	0.0710705	0.96994	0.897	0.783024	0.883321	0.0942057
Q99LS3;D3Z4T3;D3Z666	O-phosphoserine phosphohydrolase;Phosphoserine phosphatase;Putative uncharacterized protein Psph	Psph	>sp|Q99LS3|SERB_MOUSE Phosphoserine phosphatase OS=Mus musculus GN=Psph PE=1 SV=1;>tr|D3Z4T3|D3Z4T3_MOUSE Phosphoserine phosphatase OS=Mus musculus GN=Psph PE=4 SV=2	68	25.096	225	1.5963	1.66581	1.1536	1.4719	0.277839	1.25	1.1629	1.09836	1.17042	0.0761001	0.75987	0.74412	1.14667	0.883554	0.228002
Q5U4D9;D3Z131;D3Z132;F6S2T7;D3YUL7	THO complex subunit 6 homolog;WD repeat-containing protein 58;Putative uncharacterized protein Thoc6	Thoc6;Wdr58	>sp|Q5U4D9|THOC6_MOUSE THO complex subunit 6 homolog OS=Mus musculus GN=Thoc6 PE=2 SV=1;>tr|D3Z131|D3Z131_MOUSE THO complex subunit 6 homolog OS=Mus musculus GN=Thoc6 PE=4 SV=1;>tr|D3Z132|D3Z132_MOUSE THO complex subunit 6 homolog OS=Mus musculus GN=Thoc6	18.2	37.314	341	1.31595	1.21055	1.0073	1.17793	0.156887	0.90999	0.88588	1.69589	1.16392	0.460859	0.84177	0.70798	1.10093	0.883561	0.199782
Q9R061	Cytosolic Fe-S cluster assembly factor NUBP2;Nucleotide-binding protein 2	Nubp2	>sp|Q9R061|NUBP2_MOUSE Cytosolic Fe-S cluster assembly factor NUBP2 OS=Mus musculus GN=Nubp2 PE=1 SV=1	20	29.518	275	1.09228	1.10407	0.91871	1.03835	0.10378	1.151	1.0634	0.981354	1.06525	0.084838	0.88328	0.89459	0.872981	0.883617	0.0108083
Q8C7R4;D3Z061	Ubiquitin-activating enzyme E1-like protein 2;Ubiquitin-like modifier-activating enzyme 6;Putative uncharacterized protein Uba6	Uba6;Ube1l2	>sp|Q8C7R4|UBA6_MOUSE Ubiquitin-like modifier-activating enzyme 6 OS=Mus musculus GN=Uba6 PE=1 SV=1;>tr|D3Z061|D3Z061_MOUSE Ubiquitin-like modifier-activating enzyme 6 OS=Mus musculus GN=Uba6 PE=4 SV=1	6.9	117.96	1053	0.986875	0.847458	0.68249	0.838941	0.152371	0.8562	0.62352	0.638814	0.706178	0.130148	0.87428	0.71333	1.06604	0.88455	0.17658
Q9Z1P6	Complex I-B14.5a;NADH dehydrogenase [ubiquinone] 1 alpha subcomplex subunit 7;NADH-ubiquinone oxidoreductase subunit B14.5a	Ndufa7	>sp|Q9Z1P6|NDUA7_MOUSE NADH dehydrogenase [ubiquinone] 1 alpha subcomplex subunit 7 OS=Mus musculus GN=Ndufa7 PE=1 SV=3	64.6	12.575	113	1.33801	1.44279	0.5815	1.12077	0.469949	1.1683	1.0356	0.676498	0.960133	0.254438	0.90057	0.80034	0.953743	0.884884	0.0778953
Q9CWY8;F6RP29;Q05C51	Ribonuclease H2 subunit A;Ribonuclease HI large subunit;Ribonuclease HI subunit A;Ribonuclease	Rnaseh2a;Rnasehi	>sp|Q9CWY8|RNH2A_MOUSE Ribonuclease H2 subunit A OS=Mus musculus GN=Rnaseh2a PE=1 SV=2;>tr|F6RP29|F6RP29_MOUSE Ribonuclease (Fragment) OS=Mus musculus GN=Rnaseh2a PE=3 SV=1;>tr|Q05C51|Q05C51_MOUSE Ribonuclease OS=Mus musculus GN=Rnaseh2a PE=2 SV=1	9.3	33.512	301	0.996512	0.952744		0.974628	0.0309489	0.97597	0.90989		0.94293	0.0467256	0.88257	0.88737		0.88497	0.00339411
B9EHN0;Q02053;P31254;Q61341	Ubiquitin-activating enzyme E1;Ubiquitin-activating enzyme E1 X;Ubiquitin-like modifier-activating enzyme 1;Ubiquitin-like modifier-activating enzyme 1 X	mCG_126518;Uba1;Ube1x;Sbx;Ube1;Ube1ax	>tr|B9EHN0|B9EHN0_MOUSE Ubiquitin-activating enzyme E1, Chr X OS=Mus musculus GN=Uba1 PE=2 SV=1;>sp|Q02053|UBA1_MOUSE Ubiquitin-like modifier-activating enzyme 1 OS=Mus musculus GN=Uba1 PE=1 SV=1	47.6	117.81	1058	0.984543	1.00136	1.3195	1.1018	0.18872	0.96901	0.93473	1.07599	0.993242	0.0736798	0.96729	0.93888	0.749344	0.885171	0.118484
D3Z3N4;D3YWT1;D3Z6Y3	MCG11326, isoform CRA_a;Putative uncharacterized protein Hnrnph3;MCG11326, isoform CRA_b	Hnrnph3;mCG_11326	>tr|D3Z3N4|D3Z3N4_MOUSE MCG11326, isoform CRA_a OS=Mus musculus GN=Hnrnph3 PE=4 SV=1;>tr|D3YWT1|D3YWT1_MOUSE MCG11326, isoform CRA_b OS=Mus musculus GN=Hnrnph3 PE=4 SV=1	15.3	36.869	346	1.03524	1.19349	0.51006	0.912929	0.357755	1.163	1.0238	0.192053	0.792951	0.525027	1.0863	1.0267	0.543065	0.885355	0.297926
Q99J27;Q3UXZ5;Q3UWI3	Acetyl-coenzyme A transporter 1;Solute carrier family 33 member 1;Putative uncharacterized protein	Acatn;Slc33a1	>sp|Q99J27|ACATN_MOUSE Acetyl-coenzyme A transporter 1 OS=Mus musculus GN=Slc33a1 PE=1 SV=1;>tr|Q3UXZ5|Q3UXZ5_MOUSE Putative uncharacterized protein (Fragment) OS=Mus musculus GN=Slc33a1 PE=2 SV=1;>tr|Q3UWI3|Q3UWI3_MOUSE Putative uncharacterized protein OS	3.8	61.075	550	0.951384	0.834098	1.8175	1.20099	0.537121	1.1139	0.73964	1.21942	1.02432	0.252123	1.0638	0.96483	0.62822	0.885617	0.228339
P80317;Q3TI05;Q3TIX8;Q52KG9;Q3TW97;E9QPA6;Q3TI62;Q8VEI1;Q497N0;Q61390;B1AT05;Q8BVT1	CCT-zeta-1;T-complex protein 1 subunit zeta;Chaperonin containing Tcp1, subunit 6a (Zeta);Chaperonin subunit 6a (Zeta);Putative uncharacterized protein;Cct6a protein	Cct6;Cct6a;Cctz;Cctz1;mCG_12435	>sp|P80317|TCPZ_MOUSE T-complex protein 1 subunit zeta OS=Mus musculus GN=Cct6a PE=1 SV=3;>tr|Q3TI05|Q3TI05_MOUSE Chaperonin containing Tcp1, subunit 6a (Zeta) OS=Mus musculus GN=Cct6a PE=2 SV=1;>tr|Q3TIX8|Q3TIX8_MOUSE Putative uncharacterized protein OS=M	56.7	58.004	531	0.927214	0.923446	1.3097	1.05345	0.221924	0.94862	0.94523	0.981547	0.958466	0.0200607	1.0168	1.0308	0.610799	0.886133	0.238549
Q8BHB4	WD repeat-containing protein 3	Wdr3	>sp|Q8BHB4|WDR3_MOUSE WD repeat-containing protein 3 OS=Mus musculus GN=Wdr3 PE=2 SV=1	11.4	105.77	942	1.08049	1.05497	1.2908	1.14209	0.12942	1.184	0.9582	0.82481	0.989003	0.181565	1.01	0.95249	0.69604	0.886177	0.167155
P50637;Q541E3;Q99M32	Mitochondrial benzodiazepine receptor;Peripheral-type benzodiazepine receptor;PKBS;Translocator protein;Putative uncharacterized protein	Bzrp;Mbr;Tspo;mCG_49242	>sp|P50637|TSPO_MOUSE Translocator protein OS=Mus musculus GN=Tspo PE=2 SV=1;>tr|Q541E3|Q541E3_MOUSE Peripheral-type benzodiazepine receptor (Fragment) OS=Mus musculus GN=Tspo PE=2 SV=1	17.2	18.841	169	1.93293	1.87126	1.5403	1.78149	0.211145	1.9934	1.6189	1.56737	1.72656	0.232524	0.83686	0.85911	0.962649	0.886206	0.0671297
Q69ZW4;P17427;Q3U7X9;Q6PEE6	MKIAA0899 protein;100 kDa coated vesicle protein C;Adapter-related protein complex 2 alpha-2 subunit;Adaptor protein complex AP-2 subunit alpha-2;Alpha2-adaptin;Alpha-adaptin C;AP-2 complex subunit alpha-2;Clathrin assembly protein complex 2 alpha-C large chain;Plasma membrane adaptor HA2/AP2 adaptin alpha C subunit;Putative uncharacterized protein;Adaptor protein complex AP-2, alpha 2 subunit	Ap2a2;mKIAA0899;Adtab	>tr|Q69ZW4|Q69ZW4_MOUSE MKIAA0899 protein (Fragment) OS=Mus musculus GN=Ap2a2 PE=2 SV=1;>sp|P17427|AP2A2_MOUSE AP-2 complex subunit alpha-2 OS=Mus musculus GN=Ap2a2 PE=1 SV=2;>tr|Q3U7X9|Q3U7X9_MOUSE Putative uncharacterized protein OS=Mus musculus GN=Ap2a2	43	107.34	967	1.00646	0.953743	0.85723	0.939145	0.0756792	0.89601	0.87985	0.79233	0.856063	0.0557828	0.84349	0.87958	0.936067	0.886379	0.0466613
P63017;Q3TEK2;Q3TQ13;Q3UBA6;Q3TF16;Q3TRH3;Q3U9L2;Q504P4;Q3TH56;Q3ULM1;Q3TZJ3;Q3KQJ4;Q3UDS0;Q3TH04;Q3TB63;Q3UXU1;Q3UBR0;B7U582;P17156;D3Z5E2;D3YW43;Q9R2A1;Q9QZ38;O88687	Heat shock 70 kDa protein 8;Heat shock cognate 71 kDa protein;Putative uncharacterized protein;Hspa8 protein	Hsc70;Hsc73;Hspa8	>sp|P63017|HSP7C_MOUSE Heat shock cognate 71 kDa protein OS=Mus musculus GN=Hspa8 PE=1 SV=1;>tr|Q3TEK2|Q3TEK2_MOUSE Putative uncharacterized protein OS=Mus musculus GN=Hspa8 PE=2 SV=1;>tr|Q3TQ13|Q3TQ13_MOUSE Putative uncharacterized protein OS=Mus musculus	72.4	70.87	646	0.970497	0.972857	1.6036	1.18232	0.364843	1.0819	1.0778	0.851064	1.00359	0.132106	1.0936	1.0928	0.473126	0.886509	0.358
P62960;Q3UBT1;Q60951;Q810K5;Q71V06;Q60950;A2BGG7;Q8BRJ5	CCAAT-binding transcription factor I subunit A;DNA-binding protein B;Enhancer factor I subunit A;Nuclease-sensitive element-binding protein 1;Y-box transcription factor;Y-box-binding protein 1;Putative uncharacterized protein;Y box protein 1;MYB-1b;Y box transcription factor;MYB-1a	Msy1;Msy-1;Nsep1;Yb1;Ybx1;RP24-363D14.2-001;RP24-363D14.2-004	>sp|P62960|YBOX1_MOUSE Nuclease-sensitive element-binding protein 1 OS=Mus musculus GN=Ybx1 PE=1 SV=3;>tr|Q3UBT1|Q3UBT1_MOUSE Y box protein 1 OS=Mus musculus GN=Ybx1 PE=2 SV=1;>tr|Q60951|Q60951_MOUSE MYB-1b OS=Mus musculus GN=Ybx1 PE=2 SV=1;>tr|Q810K5|Q810	67.1	35.73	322	0.965997	0.952835	1.4496	1.12281	0.283084	0.92307	0.91751	1.06655	0.969044	0.0844907	0.93488	0.96258	0.762428	0.886629	0.10845
B2RQV1;Q8BWZ3;Q8BKH5;Q8BY54;Q8BKI9;F6XQZ4	RIKEN cDNA C330023M02 gene;RIKEN cDNA C330023M02, isoform CRA_a;Mitochondrial distribution and morphology protein 20;N-alpha-acetyltransferase 25, NatB auxiliary subunit;N-terminal acetyltransferase B complex subunit MDM20;N-terminal acetyltransferase B complex subunit NAA25;Putative uncharacterized protein;RIKEN cDNA C330023M02, isoform CRA_b	mCG_142191;Naa25;Mdm20	>tr|B2RQV1|B2RQV1_MOUSE RIKEN cDNA C330023M02 gene OS=Mus musculus GN=Naa25 PE=2 SV=1;>sp|Q8BWZ3|NAA25_MOUSE N-alpha-acetyltransferase 25, NatB auxiliary subunit OS=Mus musculus GN=Naa25 PE=1 SV=1;>tr|Q8BKH5|Q8BKH5_MOUSE RIKEN cDNA C330023M02, isoform CRA_	21.5	111.71	972	0.951022	0.979912	0.99879	0.976575	0.024058	0.91966	1.0098	0.723851	0.884437	0.146192	1.0318	0.95309	0.675584	0.886825	0.187125
Q8BK67;A2AWQ2	Protein RCC2	Kiaa1470;Rcc2	>sp|Q8BK67|RCC2_MOUSE Protein RCC2 OS=Mus musculus GN=Rcc2 PE=2 SV=1	52.5	55.983	520	1.06437	1.0579	1.3356	1.15262	0.158495	0.9826	0.95609	1.03049	0.989727	0.0377097	0.89813	0.9222	0.840266	0.886865	0.0421128
Q61211;E9PUG7;Q8C8I3	Ligatin;Putative uncharacterized protein	Lgtn	>sp|Q61211|EIF2D_MOUSE Eukaryotic translation initiation factor 2D OS=Mus musculus GN=Eif2d PE=2 SV=3;>tr|E9PUG7|E9PUG7_MOUSE Eukaryotic translation initiation factor 2D OS=Mus musculus GN=Eif2d PE=4 SV=1;>tr|Q8C8I3|Q8C8I3_MOUSE Eukaryotic translation init	7.2	62.829	570	0.859254	0.82481		0.842032	0.0243555	0.90859	0.96556		0.937075	0.0402839	0.77791	0.99591		0.88691	0.154149
Q4FK74;Q9D0J2;Q9D3D9;Q9DCZ0	ATP synthase, H+ transporting, mitochondrial F1 complex, delta subunit, isoform CRA_c;Atp5d protein;Putative uncharacterized protein;ATP synthase subunit delta, mitochondrial;F-ATPase delta subunit	Atp5d;mCG_13414	>tr|Q4FK74|Q4FK74_MOUSE ATP synthase, H+ transporting, mitochondrial F1 complex, delta subunit, isoform CRA_c OS=Mus musculus GN=Atp5d PE=2 SV=1;>tr|Q9D0J2|Q9D0J2_MOUSE Putative uncharacterized protein OS=Mus musculus GN=Atp5d PE=2 SV=1;>sp|Q9D3D9|ATPD_MOU	17.3	17.6	168		1.32935	1.3323	1.33082	0.00208929		1.3031	0.942329	1.12271	0.255103		0.9592	0.815129	0.887164	0.101874
I1E4X5;Q8BWQ6;D3YW19;D3YW20;F6RR19	UPF0505 protein C16orf62 homolog;Putative uncharacterized protein 9030624J02Rik	9030624J02Rik	>tr|I1E4X5|I1E4X5_MOUSE Protein 9030624J02Rik OS=Mus musculus GN=9030624J02Rik PE=4 SV=1;>sp|Q8BWQ6|CP062_MOUSE UPF0505 protein C16orf62 homolog OS=Mus musculus PE=2 SV=2;>tr|D3YW19|D3YW19_MOUSE Protein 9030624J02Rik (Fragment) OS=Mus musculus GN=9030624J0	5.5	111.98	991	0.841114	0.794155	0.645	0.76009	0.102399	0.86829	0.77673	0.8371	0.827373	0.0465485	0.88887	0.86561	0.907441	0.887307	0.0209593
Q9Z2D8;D3YTR4;D3YTR5;F6WZH1;Q9Z2E1;F6UPR7	Methyl-CpG-binding domain protein 3;Methyl-CpG-binding protein MBD3;Putative uncharacterized protein Mbd3	Mbd3	>sp|Q9Z2D8|MBD3_MOUSE Methyl-CpG-binding domain protein 3 OS=Mus musculus GN=Mbd3 PE=1 SV=1;>tr|D3YTR4|D3YTR4_MOUSE Methyl-CpG-binding domain protein 3 OS=Mus musculus GN=Mbd3 PE=4 SV=1;>tr|D3YTR5|D3YTR5_MOUSE Methyl-CpG-binding domain protein 3 OS=Mus mus	17.9	32.168	285	0.90009	0.983768	0.71305	0.865636	0.138609	1.0004	0.88389	0.582276	0.822189	0.215783	1.0578	0.65456	0.949938	0.887433	0.20876
O55142;Q6ZWX1;Q8BQV7;Q9DC85	60S ribosomal protein L35a;MCG1036414;MCG115732;MCG121795;MCG128444;MCG130125, isoform CRA_a;MCG133520;Putative uncharacterized protein;Ribosomal protein L35A;Rpl35a protein	Rpl35a;mCG_1036414;mCG_115732;mCG_121795;mCG_128444;mCG_130125;mCG_133520	>sp|O55142|RL35A_MOUSE 60S ribosomal protein L35a OS=Mus musculus GN=Rpl35a PE=2 SV=2;>tr|Q6ZWX1|Q6ZWX1_MOUSE MCG1036414 OS=Mus musculus GN=Rpl35a PE=4 SV=1;>tr|Q8BQV7|Q8BQV7_MOUSE Putative uncharacterized protein OS=Mus musculus GN=Rpl35a PE=4 SV=1;>tr|Q9	79.1	12.554	110	0.887469	0.859623	1.0671	0.938064	0.112612	0.81992	0.82837	1.00691	0.885066	0.105602	0.91477	0.93778	0.810898	0.887816	0.0675989
Q3TKG4;O88685;Q3TKC2;Q3U8Y7;B7ZCF1;Q3THI5;Q8BUP7;A2AGN7;Q3UD94;F6Q2E3	Putative uncharacterized protein;26S protease regulatory subunit 6A;26S proteasome AAA-ATPase subunit RPT5;Proteasome 26S subunit ATPase 3;Tat-binding protein 1;Proteasome (Prosome, macropain) 26S subunit ATPase 3	Psmc3;Tbp1;RP23-263H8.1-009;RP23-263H8.1-002	>tr|Q3TKG4|Q3TKG4_MOUSE Putative uncharacterized protein (Fragment) OS=Mus musculus GN=Psmc3 PE=2 SV=1;>sp|O88685|PRS6A_MOUSE 26S protease regulatory subunit 6A OS=Mus musculus GN=Psmc3 PE=2 SV=2;>tr|Q3TKC2|Q3TKC2_MOUSE Putative uncharacterized protein OS=	62.2	55.637	502	1.00072	0.996016	0.6396	0.878779	0.207148	0.95032	0.97231	0.455809	0.792813	0.292061	0.93334	0.93201	0.799872	0.888407	0.0766767
P27773;F6Q404	58 kDa glucose-regulated protein;58 kDa microsomal protein;Disulfide isomerase ER-60;Endoplasmic reticulum resident protein 57;Endoplasmic reticulum resident protein 60;Protein disulfide-isomerase A3	Erp;Erp60;Grp58;Pdia3	>sp|P27773|PDIA3_MOUSE Protein disulfide-isomerase A3 OS=Mus musculus GN=Pdia3 PE=1 SV=2	73.9	56.678	505	0.947059	0.97371	1.454	1.12492	0.2853	0.97387	0.982	0.750694	0.902188	0.13126	1.0159	1.0187	0.632671	0.88909	0.22207
Q8JZN5;F6TBZ5;F6W0S5;Q9CZC5;Q8BTY0	Acyl-CoA dehydrogenase family member 9, mitochondrial	Acad9	>sp|Q8JZN5|ACAD9_MOUSE Acyl-CoA dehydrogenase family member 9, mitochondrial OS=Mus musculus GN=Acad9 PE=2 SV=2	18.2	68.721	625	1.28421	1.08835	1.0219	1.13149	0.13637	1.0401	1.0912	1.10364	1.07831	0.0336743	0.83341	0.89739	0.937471	0.889424	0.0524858
Q8CIG8;F6QQQ6	Histone-arginine N-methyltransferase PRMT5;Jak-binding protein 1;Protein arginine N-methyltransferase 5;Shk1 kinase-binding protein 1 homolog	Jbp1;Prmt5;Skb1	>sp|Q8CIG8|ANM5_MOUSE Protein arginine N-methyltransferase 5 OS=Mus musculus GN=Prmt5 PE=1 SV=3	21.2	72.679	637	0.997208	0.979624	1.4615	1.14611	0.273277	0.96518	0.99679	1.0701	1.01069	0.0538247	1.0053	0.93222	0.731154	0.889558	0.141965
Q8CIV8;E0CZ81;E0CXJ6	Tubulin-folding cofactor E;Tubulin-specific chaperone E	Tbce	>sp|Q8CIV8|TBCE_MOUSE Tubulin-specific chaperone E OS=Mus musculus GN=Tbce PE=1 SV=1;>tr|E0CZ81|E0CZ81_MOUSE Tubulin-specific chaperone E OS=Mus musculus GN=Tbce PE=4 SV=1;>tr|E0CXJ6|E0CXJ6_MOUSE Tubulin-specific chaperone E OS=Mus musculus GN=Tbce PE=4 SV	4.2	59.085	524	1.25582	0.876808	1.0348	1.05581	0.190379	0.78168	0.95129	1.03779	0.923585	0.130281	0.87516	1.059	0.735619	0.889926	0.162196
P50580;Q3TGU7;Q3UMW2;Q05BN2;D3YVH7	IRES-specific cellular trans-acting factor 45 kDa;Mpp1;Proliferation-associated protein 1;Proliferation-associated protein 2G4;Protein p38-2G4;Proliferation-associated 2G4;Putative uncharacterized protein;Pa2g4 protein;Putative uncharacterized protein Pa2g4	Ebp1;Pa2g4;Plfap;mCG_18690	>sp|P50580|PA2G4_MOUSE Proliferation-associated protein 2G4 OS=Mus musculus GN=Pa2g4 PE=1 SV=3;>tr|Q3TGU7|Q3TGU7_MOUSE Proliferation-associated 2G4 OS=Mus musculus GN=Pa2g4 PE=2 SV=1;>tr|Q3UMW2|Q3UMW2_MOUSE Putative uncharacterized protein OS=Mus musculus	68.8	43.698	394	0.998004	0.989315	1.1443	1.04387	0.0870807	0.97371	0.9663	0.894055	0.944688	0.0440063	0.98939	0.97413	0.707714	0.890411	0.158404
Q3TW51;Q3UZI3;Q78PY7;Q3TRW3;Q3TJ56;E9Q3E9	Putative uncharacterized protein;100 kDa coactivator;p100 co-activator;Staphylococcal nuclease domain-containing protein 1	AL033314;Snd1	>tr|Q3TW51|Q3TW51_MOUSE Putative uncharacterized protein OS=Mus musculus GN=Snd1 PE=2 SV=1;>tr|Q3UZI3|Q3UZI3_MOUSE Putative uncharacterized protein OS=Mus musculus GN=Snd1 PE=2 SV=1;>sp|Q78PY7|SND1_MOUSE Staphylococcal nuclease domain-containing protein 1	59.2	102.03	910	1.03758	1.01484	1.456	1.16947	0.2484	1.029	0.992	0.980777	1.00059	0.0252337	0.9845	0.96515	0.721709	0.890453	0.146457
P33174;Q3UXW0	Chromokinesin;Chromosome-associated kinesin KIF4;Putative uncharacterized protein	Kif4;Kif4a;Kns4	>sp|P33174|KIF4_MOUSE Chromosome-associated kinesin KIF4 OS=Mus musculus GN=Kif4 PE=2 SV=3;>tr|Q3UXW0|Q3UXW0_MOUSE Putative uncharacterized protein (Fragment) OS=Mus musculus GN=Kif4 PE=2 SV=1	2.3	139.52	1231	0.638855		1.5329	1.08588	0.632185	0.57583		1.02253	0.799178	0.315862	1.1071		0.6744	0.89075	0.305965
P68369;P05214;Q5FW91;Q9D9Y2	Alpha-tubulin 1;Alpha-tubulin isotype M-alpha-1;Tubulin alpha-1 chain;Tubulin alpha-1A chain;Alpha-tubulin 3/7;Alpha-tubulin isotype M-alpha-3/7;Tubulin alpha-3 chain;Tubulin alpha-3/alpha-7 chain;MCG129425;MCG13302, isoform CRA_a;Putative uncharacterized protein;Tubulin, alpha 3A;Tubulin, alpha 3B	Tuba1;Tuba1a;Tuba3;Tuba3a;Tuba3b;Tuba7;mCG_129425;mCG_13302;RP24-89F5.1-001	>sp|P68369|TBA1A_MOUSE Tubulin alpha-1A chain OS=Mus musculus GN=Tuba1a PE=1 SV=1;>sp|P05214|TBA3_MOUSE Tubulin alpha-3 chain OS=Mus musculus GN=Tuba3a PE=1 SV=1;>tr|Q5FW91|Q5FW91_MOUSE MCG129425 OS=Mus musculus GN=Tuba3a PE=2 SV=1;>tr|Q9D9Y2|Q9D9Y2_MOUSE	67.6	50.135	451	1.06227	1.01491	2.1152	1.39746	0.622032	1.11	1.0962	1.10794	1.10471	0.00744329	1.0596	1.0776	0.535533	0.890911	0.307898
B3RH23;P48678;Q3U733;B3RH24;Q3UCU3;Q3U7I5;D3YUF7;Q9CTL2;Q8BNX5	Lamin A;Lamin A, isoform CRA_a;Lamin-A/C;Putative uncharacterized protein;Lamin C	Lmna;mCG_8830;Lmn1	>tr|B3RH23|B3RH23_MOUSE Lamin A OS=Mus musculus GN=Lmna PE=2 SV=1;>sp|P48678|LMNA_MOUSE Prelamin-A/C OS=Mus musculus GN=Lmna PE=1 SV=2;>tr|Q3U733|Q3U733_MOUSE Putative uncharacterized protein (Fragment) OS=Mus musculus GN=Lmna PE=2 SV=1;>tr|B3RH24|B3RH24_M	84.1	74.237	665	0.888889	0.884095	1.3835	1.05216	0.286958	0.88248	0.87872	0.889284	0.883495	0.00535466	0.98983	0.98505	0.698861	0.891247	0.166628
Q9CY16	28S ribosomal protein S28, mitochondrial	Mrps28	>sp|Q9CY16|RT28_MOUSE 28S ribosomal protein S28, mitochondrial OS=Mus musculus GN=Mrps28 PE=2 SV=1	36.6	20.52	186	1.36221	1.39142		1.37682	0.0206534	1.3287	1.3533		1.341	0.0173948	0.85286	0.92999		0.891425	0.0545391
P70279;Q3V1X4;A2ALA0	Surfeit locus protein 6;Putative uncharacterized protein;Surfeit gene 6;Surfeit gene 6, isoform CRA_a	Surf6;Surf-6;mCG_11356;RP23-414L19.2-001;RP23-414L19.2-007	>sp|P70279|SURF6_MOUSE Surfeit locus protein 6 OS=Mus musculus GN=Surf6 PE=2 SV=1;>tr|Q3V1X4|Q3V1X4_MOUSE Surfeit gene 6 OS=Mus musculus GN=Surf6 PE=2 SV=1;>tr|A2ALA0|A2ALA0_MOUSE Surfeit gene 6 OS=Mus musculus GN=Surf6 PE=4 SV=1	10.7	41.234	355	1.07673	1.49185	1.0944	1.22099	0.234734	0.87337	1.1523	0.796115	0.940595	0.187367	1.174	0.63081	0.869792	0.891534	0.272247
Q14C24;Q9D883;G3UW94;Q8BGJ9;E9Q1I7;E9PUZ3;E9Q5Y2;E9Q5J3;E9PXR5;F8WH71;E9Q809;E9PWM2;E9PWX6;E9PWA1;F7D8X7	MCG14259, isoform CRA_a;U2 small nuclear ribonucleoprotein auxiliary factor (U2AF) 1;Splicing factor U2AF 35 kDa subunit;U2 auxiliary factor 35 kDa subunit;U2 snRNP auxiliary factor small subunit;Splicing factor U2AF 26 kDa subunit;U2 auxiliary factor 26;U2 small nuclear RNA auxiliary factor 1-like protein 4	mCG_14259;U2af1;U2af1l4;U2af26	>tr|Q14C24|Q14C24_MOUSE MCG14259, isoform CRA_a OS=Mus musculus GN=U2af1 PE=2 SV=1;>sp|Q9D883|U2AF1_MOUSE Splicing factor U2AF 35 kDa subunit OS=Mus musculus GN=U2af1 PE=1 SV=4;>tr|G3UW94|G3UW94_MOUSE MCG14259, isoform CRA_b OS=Mus musculus GN=U2af1 PE=4 S	35.1	27.815	239	0.943931	0.970403	0.86561	0.926648	0.0544922	1.0151	0.96525	0.477783	0.819378	0.296878	1.0597	1.0188	0.596232	0.891577	0.256593
P60122;Q3U1C2;Q3UJN2;D3YW60;Q05CB6	49 kDa TATA box-binding protein-interacting protein;DNA helicase p50;Pontin 52;RuvB-like 1;TIP49a;MCG130614;Putative uncharacterized protein	Ruvbl1;Tip49;Tip49a;mCG_130614	>sp|P60122|RUVB1_MOUSE RuvB-like 1 OS=Mus musculus GN=Ruvbl1 PE=1 SV=1;>tr|Q3U1C2|Q3U1C2_MOUSE MCG130614 OS=Mus musculus GN=Ruvbl1 PE=2 SV=1;>tr|Q3UJN2|Q3UJN2_MOUSE Putative uncharacterized protein OS=Mus musculus GN=Ruvbl1 PE=2 SV=1	63.2	50.213	456	1.03598	1.02151	1.1809	1.07946	0.0881433	0.97136	0.98028	0.942863	0.964834	0.0195437	0.96887	0.93343	0.772439	0.89158	0.104689
O08797	Putative uncharacterized protein;Serine (Or cysteine) peptidase inhibitor, clade B, member 9;SPI6	mCG_17886;Serpinb9	>tr|O08797|O08797_MOUSE Protein Serpinb9 OS=Mus musculus GN=Serpinb9 PE=2 SV=1	8	42.259	374	1.23733		1.0944	1.16587	0.101069	1.0048		0.874432	0.939616	0.0921844	0.77732		1.0066	0.891962	0.162128
E9Q156;Q9EP82;E9Q1H7;F6VLT8	tRNA (guanine-N(7)-)-methyltransferase subunit WDR4;WD repeat-containing protein 4	Wdr4	>tr|E9Q156|E9Q156_MOUSE tRNA (guanine-N(7)-)-methyltransferase subunit WDR4 OS=Mus musculus GN=Wdr4 PE=4 SV=1;>sp|Q9EP82|WDR4_MOUSE tRNA (guanine-N(7)-)-methyltransferase subunit WDR4 OS=Mus musculus GN=Wdr4 PE=1 SV=2	12.1	50.405	456	0.988045	0.794092	1.3901	1.05741	0.303999	0.93247	0.8589	1.25312	1.01483	0.209616	1.0693	0.88235	0.725584	0.892411	0.172079
P11031	Activated RNA polymerase II transcriptional coactivator p15;p14;Positive cofactor 4;Single-stranded DNA-binding protein p9;SUB1 homolog	Pc4;Rpo2tc1;Sub1	>sp|P11031|TCP4_MOUSE Activated RNA polymerase II transcriptional coactivator p15 OS=Mus musculus GN=Sub1 PE=1 SV=3	55.1	14.427	127	1.05612	1.08196	1.0554	1.06449	0.0151293	1.056	1.0863	0.741235	0.961178	0.191078	0.97689	0.95992	0.741015	0.892608	0.131557
Q9WUA2;Q3TG12;Q3TI98;Q8C644;Q9CZU5;Q3TMX6;Q3UYC2	Phenylalanine--tRNA ligase beta chain;Phenylalanyl-tRNA synthetase beta chain;Putative uncharacterized protein;Farsb protein	Farsb;Farsl;Farslb;Frsb	>sp|Q9WUA2|SYFB_MOUSE Phenylalanine--tRNA ligase beta subunit OS=Mus musculus GN=Farsb PE=2 SV=2;>tr|Q3TG12|Q3TG12_MOUSE Putative uncharacterized protein (Fragment) OS=Mus musculus GN=Farsb PE=2 SV=1;>tr|Q3TI98|Q3TI98_MOUSE Putative uncharacterized protein	46.3	65.696	589	1.06753	1.10306	1.1581	1.10956	0.045633	0.96082	0.94136	0.976181	0.959454	0.0174507	0.87402	0.87223	0.932053	0.892768	0.034034
O35604;G3X8W9;Q7TMD4;Q3U2B2;Q8BLK0	Niemann-Pick C1 protein;Niemann Pick type C1;Putative uncharacterized protein	Npc1	>sp|O35604|NPC1_MOUSE Niemann-Pick C1 protein OS=Mus musculus GN=Npc1 PE=1 SV=1;>tr|G3X8W9|G3X8W9_MOUSE Niemann Pick type C1 OS=Mus musculus GN=Npc1 PE=4 SV=1;>tr|Q7TMD4|Q7TMD4_MOUSE Niemann Pick type C1 OS=Mus musculus GN=Npc1 PE=2 SV=1;>tr|Q3U2B2|Q3U2B2_	1.9	142.89	1278	1.06105	1.9188		1.48992	0.606516	0.94116	1.61		1.27558	0.472941	0.97255	0.81374		0.893145	0.112296
Q9QZQ8;Q8CA90;Q9D3V6;Q8CCK0;Q8BP16;Q9D3U7;Q9CTR1	Core histone macro-H2A.1;H2A.y;H2A/y	H2afy	>sp|Q9QZQ8|H2AY_MOUSE Core histone macro-H2A.1 OS=Mus musculus GN=H2afy PE=1 SV=3	34.7	39.735	372	0.772917	0.795735	0.7966	0.788417	0.0134306	0.56306	0.51029	1.21455	0.762633	0.39226	0.68102	0.66285	1.33579	0.89322	0.383385
Q99K70;B1AWT3;Q7TT45;B1AWT2;B1AWT4	GTPase-interacting protein 2;Ras-related GTP-binding protein C;TIB929;Ras-related GTP binding D;Ras-related GTP-binding protein D;Ras-related GTP binding D, isoform CRA_a	Rragc;RP23-360H6.3-002;Rragd;Ragd;mCG_12768;RP23-360H6.3-001;RP23-360H6.3-003	>sp|Q99K70|RRAGC_MOUSE Ras-related GTP-binding protein C OS=Mus musculus GN=Rragc PE=2 SV=1;>tr|B1AWT3|B1AWT3_MOUSE Ras-related GTP binding D OS=Mus musculus GN=Rragd PE=4 SV=1;>sp|Q7TT45|RRAGD_MOUSE Ras-related GTP-binding protein D OS=Mus musculus GN=Rra	19.8	44.12	398	1.15084	1.0814	0.99703	1.07642	0.0770259	0.88087	0.87455	0.937207	0.897542	0.0344957	0.78738	0.92165	0.971628	0.893553	0.0952836
Q8C2Q7;O35737;Q811L7;Q3TNG9	Heterogeneous nuclear ribonucleoprotein H1;Putative uncharacterized protein;Heterogeneous nuclear ribonucleoprotein H;Heterogeneous nuclear ribonucleoprotein H, N-terminally processed;Heterogeneous nuclear ribonucleoprotein H1, isoform CRA_d	Hnrnph1;Hnrph1;RP23-121P11.1-006;Hnrph;mCG_67961;RP23-121P11.1-005	>tr|Q8C2Q7|Q8C2Q7_MOUSE Heterogeneous nuclear ribonucleoprotein H OS=Mus musculus GN=Hnrnph1 PE=2 SV=1;>sp|O35737|HNRH1_MOUSE Heterogeneous nuclear ribonucleoprotein H OS=Mus musculus GN=Hnrnph1 PE=1 SV=3;>tr|Q811L7|Q811L7_MOUSE Heterogeneous nuclear ribon	48.9	51.217	472	1.01921	0.996711	0.99921	1.00504	0.0123332	1.0266	1.033	0.480654	0.846751	0.317066	0.98788	1.0045	0.688516	0.893632	0.17783
Q9DC13;P11438;Q3TA96;Q3TX84;Q8VH34;Q922T9	Lysosomal membrane glycoprotein 1, isoform CRA_a;Putative uncharacterized protein;120 kDa lysosomal membrane glycoprotein;CD107 antigen-like family member A;LGP-120;Lysosomal membrane glycoprotein A;Lysosome-associated membrane glycoprotein 1;P2B;Lysosomal membrane glycoprotein 1, isoform CRA_c;LAMP-1;Lamp1 protein	Lamp1;mCG_3708;Lamp-1	>tr|Q9DC13|Q9DC13_MOUSE Lysosomal membrane glycoprotein 1, isoform CRA_a OS=Mus musculus GN=Lamp1 PE=2 SV=1;>sp|P11438|LAMP1_MOUSE Lysosome-associated membrane glycoprotein 1 OS=Mus musculus GN=Lamp1 PE=1 SV=2;>tr|Q3TA96|Q3TA96_MOUSE Lysosomal membrane gly	9.8	43.936	407	1.04566	1.10599	1.4867	1.21278	0.239128	1.0831	1.0851	1.07873	1.08231	0.00326019	1.0771	0.88096	0.72317	0.893743	0.177311
A2AJA8;Q9DAK9	Phosphohistidine phosphatase 1;14 kDa phosphohistidine phosphatase	mCG_18741;Phpt1;RP23-464C2.6-001;Php14	>tr|A2AJA8|A2AJA8_MOUSE Phosphohistidine phosphatase 1 OS=Mus musculus GN=Phpt1 PE=4 SV=1;>sp|Q9DAK9|PHP14_MOUSE 14 kDa phosphohistidine phosphatase OS=Mus musculus GN=Phpt1 PE=1 SV=1	67.7	13.996	124	1.03052	1.12806	0.75887	0.972484	0.191315	0.97318	1.0893	0.767283	0.943254	0.163081	0.90347	0.94055	0.83724	0.893753	0.0523357
P80315;Q3TII0;Q564F4;Q3UJZ8;G5E839;G3UYW5;G3UXG2;G3UXF3	A45;CCT-delta;T-complex protein 1 subunit delta	Cct4;Cctd;mCG_8764;RP24-143D17.2-001	>sp|P80315|TCPD_MOUSE T-complex protein 1 subunit delta OS=Mus musculus GN=Cct4 PE=1 SV=3;>tr|Q3TII0|Q3TII0_MOUSE T-complex protein 1 subunit delta OS=Mus musculus GN=Cct4 PE=2 SV=1;>tr|Q564F4|Q564F4_MOUSE T-complex protein 1 subunit delta OS=Mus musculus	73.5	58.066	539	0.967867	0.964134	1.6205	1.18417	0.37788	0.99451	0.96806	0.933968	0.965513	0.0303511	1.0234	1.0087	0.649688	0.893929	0.211647
Q91YP2;Q3UUI1;Q3TB65	Microsomal endopeptidase;Mitochondrial oligopeptidase M;Neurolysin, mitochondrial;Neurotensin endopeptidase;Putative uncharacterized protein	Nln	>sp|Q91YP2|NEUL_MOUSE Neurolysin, mitochondrial OS=Mus musculus GN=Nln PE=2 SV=1;>tr|Q3UUI1|Q3UUI1_MOUSE Putative uncharacterized protein OS=Mus musculus GN=Nln PE=2 SV=1;>tr|Q3TB65|Q3TB65_MOUSE Putative uncharacterized protein OS=Mus musculus GN=Nln PE=2	14.5	80.428	704	1.26384	1.19033	1.2781	1.24409	0.0470976	0.99288	0.96631	1.16622	1.0418	0.108565	0.75297	0.83562	1.09323	0.89394	0.177469
Q4KL76;Q64433	Heat shock protein 1 (Chaperonin 10);MCG117539;Putative uncharacterized protein;10 kDa chaperonin;10 kDa heat shock protein, mitochondrial;Chaperonin 10	Hspe1;mCG_117539	>tr|Q4KL76|Q4KL76_MOUSE 10 kDa chaperonin A OS=Mus musculus GN=Hspe1 PE=2 SV=1;>sp|Q64433|CH10_MOUSE 10 kDa heat shock protein, mitochondrial OS=Mus musculus GN=Hspe1 PE=1 SV=2	88.2	10.963	102	1.53398	1.49147	0.76305	1.26283	0.433346	1.4953	1.5001	0.492126	1.16251	0.580573	0.91946	0.96272	0.8	0.89406	0.0842812
P68372;J3QNR5;Q9DCR1;Q9CVR0	Tubulin beta-2C chain;Putative uncharacterized protein	Tubb2c;Tubb2c1	>sp|P68372|TBB4B_MOUSE Tubulin beta-4B chain OS=Mus musculus GN=Tubb4b PE=1 SV=1;>tr|J3QNR5|J3QNR5_MOUSE Uncharacterized protein OS=Mus musculus PE=4 SV=1;>tr|Q9DCR1|Q9DCR1_MOUSE Putative uncharacterized protein (Fragment) OS=Mus musculus GN=Tubb2c PE=2 SV	19.6	49.83	445	0.865726	0.899685	1.3916	1.05234	0.294301	0.91999	0.94748	0.826925	0.898132	0.0631802	1.0346	1.0437	0.604741	0.894347	0.250847
P27641	ATP-dependent DNA helicase 2 subunit 2;ATP-dependent DNA helicase II 80 kDa subunit;CTC box-binding factor 85 kDa subunit;DNA repair protein XRCC5;Ku autoantigen protein p86 homolog;Ku80;Nuclear factor IV;X-ray repair cross-complementing protein 5	G22p2;Xrcc5	>sp|P27641|XRCC5_MOUSE X-ray repair cross-complementing protein 5 OS=Mus musculus GN=Xrcc5 PE=2 SV=4	7	83.056	732	0.994629	0.976086		0.985357	0.013112	0.89449	0.78429		0.83939	0.0779232	0.80075	0.98817		0.89446	0.132526
Q5SUS9;Q6NVA3;Q3UI30;Q61545;Q5SUT0;Q9CRS5;Q5SUS8;Q3UGI7	Ewing sarcoma breakpoint region 1;Putative uncharacterized protein;RNA-binding protein EWS	Ewsr1;RP23-338J18.1-009;Ews;Ewsh;RP23-338J18.1-007	>tr|Q5SUS9|Q5SUS9_MOUSE Ewing sarcoma breakpoint region 1 OS=Mus musculus GN=Ewsr1 PE=2 SV=1;>tr|Q6NVA3|Q6NVA3_MOUSE Ewing sarcoma breakpoint region 1 OS=Mus musculus GN=Ewsr1 PE=2 SV=1;>tr|Q3UI30|Q3UI30_MOUSE Putative uncharacterized protein OS=Mus muscul	8	69.036	661	1.029	1.06969	1.3272	1.14196	0.161706	0.96757	0.97131	0.931446	0.956775	0.0220156	0.9309	0.94244	0.810898	0.894746	0.0728431
Q99LP6;Q3UTB8	GrpE protein homolog 1, mitochondrial;Mt-GrpE#1;GrpE protein homolog	Grpel1	>sp|Q99LP6|GRPE1_MOUSE GrpE protein homolog 1, mitochondrial OS=Mus musculus GN=Grpel1 PE=1 SV=1;>tr|Q3UTB8|Q3UTB8_MOUSE Protein GrpE C OS=Mus musculus GN=Grpel1 PE=2 SV=1	64.5	24.307	217	1.42499	1.42682	0.73083	1.19421	0.401302	1.2959	1.3043	0.514854	1.03835	0.453382	0.95387	0.95128	0.780092	0.895081	0.0995915
Q922J9;D3Z4N9;D3Z5W6;D3Z072	Fatty acyl-CoA reductase 1;Male sterility domain-containing protein 2;Putative uncharacterized protein Far1	Far1;Mlstd2	>sp|Q922J9|FACR1_MOUSE Fatty acyl-CoA reductase 1 OS=Mus musculus GN=Far1 PE=1 SV=1;>tr|D3Z4N9|D3Z4N9_MOUSE Fatty acyl-CoA reductase 1 (Fragment) OS=Mus musculus GN=Far1 PE=4 SV=1	37.1	59.434	515	1.78202	1.70634	2.402	1.96345	0.381673	1.474	1.5731	1.74804	1.59838	0.138757	0.89662	0.92137	0.86881	0.8956	0.026295
Q8C6B9	40S ribosomal protein S19-binding protein 1;Active regulator of SIRT1	Aros;Rps19bp1	>sp|Q8C6B9|AROS_MOUSE Active regulator of SIRT1 OS=Mus musculus GN=Rps19bp1 PE=1 SV=1	47.6	15.977	143	1.22351	1.18283	0.9705	1.12561	0.135864	1.1268	1.2265	1.11682	1.15671	0.0606487	0.93464	0.75102	1.00293	0.896196	0.13028
Q60930;G3UX26;D3YZT5;D3YUN8	Outer mitochondrial membrane protein porin 2;Voltage-dependent anion-selective channel protein 2;Voltage-dependent anion-selective channel protein 6;Putative uncharacterized protein Vdac2	Vdac2;Vdac6	>sp|Q60930|VDAC2_MOUSE Voltage-dependent anion-selective channel protein 2 OS=Mus musculus GN=Vdac2 PE=1 SV=2;>tr|G3UX26|G3UX26_MOUSE Voltage-dependent anion-selective channel protein 2 (Fragment) OS=Mus musculus GN=Vdac2 PE=4 SV=1;>tr|D3YZT5|D3YZT5_MOUSE	56.6	31.732	295	1.67082	1.65098	1.2984	1.54007	0.209524	1.6194	1.5276	1.50286	1.54995	0.0614033	0.92994	0.97077	0.789578	0.896763	0.0950433
P80314;Q542X7;Q9JJD8	CCT-beta;T-complex protein 1 subunit beta;Chaperonin subunit 2 (Beta), isoform CRA_a;Putative uncharacterized protein;Brain cDNA, clone MNCb-1272, similar to Mus musculus chaperonin subunit 2 (beta) (Cct2), mRNA	Cct2;Cctb;mCG_17329	>sp|P80314|TCPB_MOUSE T-complex protein 1 subunit beta OS=Mus musculus GN=Cct2 PE=1 SV=4;>tr|Q542X7|Q542X7_MOUSE Chaperonin subunit 2 (Beta), isoform CRA_a OS=Mus musculus GN=Cct2 PE=2 SV=1;>tr|Q9JJD8|Q9JJD8_MOUSE Brain cDNA, clone MNCb-1272, similar to Mu	85.6	57.477	535	0.927558	0.926784	1.1342	0.996181	0.119529	0.95926	0.96787	0.950209	0.959113	0.00883139	1.0314	1.0323	0.62692	0.896873	0.233787
P48036	Anchorin CII;Annexin A5;Annexin V;Annexin-5;Calphobindin I;Endonexin II;Lipocortin V;Placental anticoagulant protein 4;Placental anticoagulant protein I;Thromboplastin inhibitor;Vascular anticoagulant-alpha	Anx5;Anxa5	>sp|P48036|ANXA5_MOUSE Annexin A5 OS=Mus musculus GN=Anxa5 PE=1 SV=1	74	35.752	319	1.13107	1.18227	1.253	1.18878	0.0612259	1.0751	1.0193	1.06572	1.05337	0.0298794	0.91881	0.89047	0.88199	0.89709	0.0192821
P15532;Q5NC81;Q5NC80	Metastasis inhibition factor NM23;NDPK-A;nm23-M1;Nucleoside diphosphate kinase A;Tumor metastatic process-associated protein;Nucleoside diphosphate kinase	Nm23;Nme1;RP23-378I13.1-001;RP23-378I13.1-002	>sp|P15532|NDKA_MOUSE Nucleoside diphosphate kinase A OS=Mus musculus GN=Nme1 PE=1 SV=1;>tr|Q5NC81|Q5NC81_MOUSE Nucleoside diphosphate kinase E OS=Mus musculus GN=Nme1 PE=2 SV=1;>tr|Q5NC80|Q5NC80_MOUSE Nucleoside diphosphate kinase (Fragment) OS=Mus muscul	88.2	17.208	152	1.10316	1.08789	0.97538	1.05548	0.0697835	1.0748	1.137	0.927902	1.04657	0.10737	0.95256	0.96952	0.770001	0.89736	0.110622
Q99LN9;D3Z6Y9;D3Z7J7;F6TY47;D3YZM0	Deoxyhypusine dioxygenase;Deoxyhypusine hydroxylase;Deoxyhypusine monooxygenase;Putative uncharacterized protein Dohh	Dohh	>sp|Q99LN9|DOHH_MOUSE Deoxyhypusine hydroxylase OS=Mus musculus GN=Dohh PE=2 SV=2;>tr|D3Z6Y9|D3Z6Y9_MOUSE Deoxyhypusine hydroxylase OS=Mus musculus GN=Dohh PE=4 SV=1;>tr|D3Z7J7|D3Z7J7_MOUSE Deoxyhypusine hydroxylase (Fragment) OS=Mus musculus GN=Dohh PE=4	51.7	32.905	302	1.1429	1.19788	0.83208	1.05762	0.197247	0.98247	0.91914	0.690131	0.863914	0.153795	0.89402	0.75599	1.0426	0.897537	0.143338
O08583;D9J342;G3X9I4;Q4KL64;Q9JJW6	Ally of AML-1 and LEF-1;REF1-I;RNA and export factor-binding protein 1;THO complex subunit 4;Transcriptional coactivator Aly/REF;RNA and export factor binding protein 2;RNA and export factor-binding protein 2	Aly;Ref1;Refbp1;Thoc4;Refbp2;Ref2	>sp|O08583|THOC4_MOUSE THO complex subunit 4 OS=Mus musculus GN=Alyref PE=1 SV=3;>tr|D9J342|D9J342_MOUSE RNA and export factor binding protein 2 OS=Mus musculus GN=Refbp2 PE=4 SV=1;>tr|G3X9I4|G3X9I4_MOUSE Protein Alyref2 OS=Mus musculus GN=Alyref2 PE=4 SV=	42.4	26.94	255	1.43524	1.39367	1.5382	1.4557	0.074407	1.3147	1.3461	1.37095	1.34392	0.0281896	0.98537	0.97984	0.728757	0.897989	0.146585
Q9DBC3	FtsJ methyltransferase domain-containing protein 2;S-adenosyl-L-methionine-dependent methyltransferase FTSJD2	Ftsjd2;Kiaa0082	>sp|Q9DBC3|MTR1_MOUSE Cap-specific mRNA (nucleoside-2-O-)-methyltransferase 1 OS=Mus musculus GN=Ftsjd2 PE=1 SV=1	5.4	95.675	837	1.0095	1.64366		1.32658	0.448416	0.94363	0.87807		0.91085	0.0463579	0.94697	0.84906		0.898015	0.0692328
A6ZI44;P05064;Q5FWB7;Q6NY00;D3YWI1;A6ZI46;Q9CPQ9;D3YV98;A6ZI47;D3Z510;B1AQE0;P05063	Fructose-bisphosphate aldolase;Aldolase 1;Fructose-bisphosphate aldolase A;Muscle-type aldolase;Putative uncharacterized protein Aldoa	Aldoa;mCG_22383;Aldo1;Aldoart1;Aldoart2	>tr|A6ZI44|A6ZI44_MOUSE Fructose-bisphosphate aldolase OS=Mus musculus GN=Aldoa PE=2 SV=1;>sp|P05064|ALDOA_MOUSE Fructose-bisphosphate aldolase A OS=Mus musculus GN=Aldoa PE=1 SV=2;>tr|Q5FWB7|Q5FWB7_MOUSE Fructose-bisphosphate aldolase OS=Mus musculus GN=A	82.1	45.12	418	0.932488	0.941354	1.4507	1.10818	0.296664	1.0788	1.0535	0.927644	1.01998	0.080961	1.1107	1.0713	0.513743	0.898581	0.333861
D3Z576;Q8VHX6;D3YW87;Q3UXJ8	Putative uncharacterized protein Flnc;ABP-280-like protein;ABP-L;Actin-binding-like protein;Filamin-2;Filamin-C;Gamma-filamin	Flnc;Abpl;Fln2	>tr|D3Z576|D3Z576_MOUSE Filamin-C OS=Mus musculus GN=Flnc PE=4 SV=1;>sp|Q8VHX6|FLNC_MOUSE Filamin-C OS=Mus musculus GN=Flnc PE=1 SV=3;>tr|D3YW87|D3YW87_MOUSE Filamin-C OS=Mus musculus GN=Flnc PE=4 SV=1	12.1	292.34	2737	1.18396	1.18885	1.1829	1.18524	0.00317213	1.0249	0.88164	1.1102	1.00558	0.115498	0.87319	0.79299	1.03038	0.898852	0.120755
Q3TDF8;Q3TF02;Q8BWY3;Q3TL10;Q3U6V5;P70199	Putative uncharacterized protein;Eukaryotic peptide chain release factor subunit 1;ERF1	Etf1	>tr|Q3TDF8|Q3TDF8_MOUSE Putative uncharacterized protein OS=Mus musculus GN=Etf1 PE=2 SV=1;>tr|Q3TF02|Q3TF02_MOUSE Putative uncharacterized protein OS=Mus musculus GN=Etf1 PE=2 SV=1;>sp|Q8BWY3|ERF1_MOUSE Eukaryotic peptide chain release factor subunit 1 OS	41.6	49.003	437	1.03999	0.998004	1.3747	1.13756	0.206436	0.98824	0.97819	0.941974	0.969468	0.0243348	0.97606	0.94522	0.776639	0.899306	0.107346
Q8BTS4	54 kDa nucleoporin;Nuclear pore complex protein Nup54;Nucleoporin Nup54	Nup54	>sp|Q8BTS4|NUP54_MOUSE Nuclear pore complex protein Nup54 OS=Mus musculus GN=Nup54 PE=1 SV=1	8.4	55.731	510	1.02182	0.408781		0.715298	0.433481	0.74895	0.30498		0.526965	0.313934	1.1514	0.64811		0.899755	0.35588
Q564E8;Q9D8E6;Q9CSM5;Q5ZEY2;Q80XU5;E9Q861;Q8BNT6	Putative uncharacterized protein;Ribosomal protein L4;60S ribosomal protein L4	mCG_12784;Rpl4	>tr|Q564E8|Q564E8_MOUSE Ribosomal protein L4 OS=Mus musculus GN=Rpl4 PE=2 SV=1;>sp|Q9D8E6|RL4_MOUSE 60S ribosomal protein L4 OS=Mus musculus GN=Rpl4 PE=1 SV=3;>tr|Q9CSM5|Q9CSM5_MOUSE Putative uncharacterized protein OS=Mus musculus GN=Rpl4 PE=2 SV=2	65.9	47.153	419	0.566893	0.574977	1.2599	0.80059	0.397795	0.62495	0.60129	0.677461	0.634567	0.0389854	1.0094	0.99419	0.696136	0.899909	0.176636
Q6P1G0	HEAT repeat-containing protein 6	Heatr6	>sp|Q6P1G0|HEAT6_MOUSE HEAT repeat-containing protein 6 OS=Mus musculus GN=Heatr6 PE=2 SV=1	2.5	128.92	1184	0.572738	0.910498		0.741618	0.238833	0.61103	0.78642		0.698725	0.124019	1.0192	0.78155		0.900375	0.168044
Q8R0H9;Q3TB03	ADP-ribosylation factor-binding protein GGA1;Gamma-adaptin-related protein 1;Golgi-localized, gamma ear-containing, ARF-binding protein 1;Putative uncharacterized protein	Gga1	>sp|Q8R0H9|GGA1_MOUSE ADP-ribosylation factor-binding protein GGA1 OS=Mus musculus GN=Gga1 PE=1 SV=1;>tr|Q3TB03|Q3TB03_MOUSE Putative uncharacterized protein (Fragment) OS=Mus musculus GN=Gga1 PE=2 SV=1	13.1	69.971	635	0.827883	0.781311	1.409	1.00606	0.349728	0.73494	0.90789	0.55142	0.731417	0.178261	1.0012	1.2501	0.449984	0.900428	0.409466
Q9CQ75	Complex I-B8;NADH dehydrogenase [ubiquinone] 1 alpha subcomplex subunit 2;NADH-ubiquinone oxidoreductase B8 subunit	Ndufa2	>sp|Q9CQ75|NDUA2_MOUSE NADH dehydrogenase [ubiquinone] 1 alpha subcomplex subunit 2 OS=Mus musculus GN=Ndufa2 PE=1 SV=3	56.6	10.916	99	1.52453	1.50204	0.38872	1.13843	0.649366	1.5879	1.4271	0.237931	1.08431	0.737382	1.0152	0.99582	0.691085	0.900702	0.181792
Q9D2Y4;D3YV42	Mixed lineage kinase domain-like protein	Mlkl	>sp|Q9D2Y4|MLKL_MOUSE Mixed lineage kinase domain-like protein OS=Mus musculus GN=Mlkl PE=2 SV=1	29.4	54.317	472	1.15634	1.19723	1.1469	1.16682	0.0267544	1.0306	0.99274	0.972384	0.998575	0.0295432	0.93704	0.90051	0.865202	0.900917	0.0359209
Q99MZ7;Q3UXD9;D6RHN4;D6RIP0	Peroxisomal trans-2-enoyl-CoA reductase;Putative uncharacterized protein	Pecr	>sp|Q99MZ7|PECR_MOUSE Peroxisomal trans-2-enoyl-CoA reductase OS=Mus musculus GN=Pecr PE=2 SV=1;>tr|Q3UXD9|Q3UXD9_MOUSE Peroxisomal trans-2-enoyl-CoA reductase OS=Mus musculus GN=Pecr PE=2 SV=1;>tr|D6RHN4|D6RHN4_MOUSE Peroxisomal trans-2-enoyl-CoA reductas	8.3	32.41	303	0.980873	1.0651	1.1379	1.06129	0.0785827	1.0292	0.75188	1.13591	0.972331	0.198231	1.0737	0.71861	0.911079	0.90113	0.177754
P09528	Ferritin heavy chain	Fth;Fth1	>sp|P09528|FRIH_MOUSE Ferritin heavy chain OS=Mus musculus GN=Fth1 PE=1 SV=2	55.5	21.066	182	0.961908	1.03602	0.80707	0.935	0.116824	0.62881	0.63958	0.643956	0.637449	0.00779489	0.79527	0.73934	1.17192	0.902177	0.235273
Q3UGA8;Q3UGU3;Q8CIH9;Q3TKC5;Q3TUW2	Putative uncharacterized protein;MCG15865, isoform CRA_a;Phosphoribosyl pyrophosphate amidotransferase	Ppat;mCG_15865	>tr|Q3UGA8|Q3UGA8_MOUSE Amidophosphoribosyltransferase OS=Mus musculus GN=Ppat PE=2 SV=1;>tr|Q3UGU3|Q3UGU3_MOUSE Amidophosphoribosyltransferase OS=Mus musculus GN=Ppat PE=2 SV=1;>tr|Q8CIH9|Q8CIH9_MOUSE Amidophosphoribosyltransferase OS=Mus musculus GN=Ppat	10.4	62.037	558	0.779849	0.786164	1.0499	0.871971	0.154124	0.80059	0.84976	0.74096	0.797103	0.0544836	0.96056	1.0475	0.699545	0.902535	0.181089
P26443;Q3TSQ7;F7CFA5	Glutamate dehydrogenase 1, mitochondrial;Putative uncharacterized protein	Glud;Glud1	>sp|P26443|DHE3_MOUSE Glutamate dehydrogenase 1, mitochondrial OS=Mus musculus GN=Glud1 PE=1 SV=1;>tr|Q3TSQ7|Q3TSQ7_MOUSE Putative uncharacterized protein (Fragment) OS=Mus musculus GN=Glud1 PE=2 SV=1	51.6	61.336	558	1.71262	1.66614	2.0815	1.82009	0.22758	1.5699	1.5923	1.74086	1.63435	0.0929128	0.91312	0.89033	0.904323	0.902591	0.0114933
P68040	12-3;Guanine nucleotide-binding protein subunit beta-2-like 1;p205;Receptor for activated C kinase;Receptor of activated protein kinase C 1	Gnb2l1;Gnb2-rs1	>sp|P68040|GBLP_MOUSE Guanine nucleotide-binding protein subunit beta-2-like 1 OS=Mus musculus GN=Gnb2l1 PE=1 SV=3	87.1	35.076	317	0.977422	1.04599	1.2901	1.1045	0.164346	1.0838	1.1133	1.15031	1.1158	0.0333262	1.0431	1.0761	0.58872	0.90264	0.272363
P09671;Q4FJX9;Q3U8W4;Q3TJA2	Superoxide dismutase [Mn], mitochondrial;Superoxide dismutase	Sod2;Sod-2;mCG_16695	>sp|P09671|SODM_MOUSE Superoxide dismutase [Mn], mitochondrial OS=Mus musculus GN=Sod2 PE=1 SV=3;>tr|Q4FJX9|Q4FJX9_MOUSE Superoxide dismutase OS=Mus musculus GN=Sod2 PE=2 SV=1;>tr|Q3U8W4|Q3U8W4_MOUSE Superoxide dismutase OS=Mus musculus GN=Sod2 PE=2 SV=1;>	36	24.603	222	1.5121	1.41649	2.0135	1.64737	0.320666	1.5466	1.312	1.59604	1.48488	0.151746	0.93153	1.0343	0.743273	0.903034	0.147591
Q8VE99;Q9D6T3	Coiled-coil domain-containing protein 115;Putative uncharacterized protein	Ccdc115	>sp|Q8VE99|CC115_MOUSE Coiled-coil domain-containing protein 115 OS=Mus musculus GN=Ccdc115 PE=2 SV=1;>tr|Q9D6T3|Q9D6T3_MOUSE Putative uncharacterized protein OS=Mus musculus GN=Ccdc115 PE=2 SV=1	48.9	19.742	180	1.14763	1.07681	0.24022	0.821553	0.504693	1.1053	0.95676	0.115125	0.725728	0.533988	0.9915	1.0305	0.688658	0.903553	0.187123
Q9CPS7	RNA-binding protein PNO1	Pno1	>sp|Q9CPS7|PNO1_MOUSE RNA-binding protein PNO1 OS=Mus musculus GN=Pno1 PE=2 SV=1	41.9	27.453	248	1.23481	1.2411	0.93073	1.13555	0.177403	0.83318	0.94619	1.15742	0.97893	0.164581	0.80981	0.7419	1.16133	0.904347	0.225131
Q99L48;D3YYX2	60S ribosomal export protein NMD3	Nmd3	>sp|Q99L48|NMD3_MOUSE 60S ribosomal export protein NMD3 OS=Mus musculus GN=Nmd3 PE=2 SV=1	20.9	57.611	503	1.11749	1.12198	0.93041	1.05663	0.109331	0.9335	0.69365	0.9243	0.850483	0.135899	0.78887	0.84032	1.08405	0.904412	0.15768
P80316;E0CZA1;B9EK76;Q80TE4	CCT-epsilon;T-complex protein 1 subunit epsilon	Cct5;Ccte;Kiaa0098	>sp|P80316|TCPE_MOUSE T-complex protein 1 subunit epsilon OS=Mus musculus GN=Cct5 PE=1 SV=1	84.5	59.623	541	0.980296	0.970591	1.3897	1.11353	0.23922	0.99429	0.99041	0.932923	0.972541	0.0343651	1.0206	1.0166	0.676178	0.904459	0.197707
P53986;Q3TRK9;Q544N9;Q8C2E6;Q8BPS5;Q8C571;Q3UWP4;Q3TIU1	Monocarboxylate transporter 1;Solute carrier family 16 member 1;Putative uncharacterized protein;Solute carrier family 16 (Monocarboxylic acid transporters), member 1	Mct1;Slc16a1;mCG_20447	>sp|P53986|MOT1_MOUSE Monocarboxylate transporter 1 OS=Mus musculus GN=Slc16a1 PE=1 SV=1;>tr|Q3TRK9|Q3TRK9_MOUSE Putative uncharacterized protein OS=Mus musculus GN=Slc16a1 PE=2 SV=1;>tr|Q544N9|Q544N9_MOUSE Solute carrier family 16 (Monocarboxylic acid tra	13.8	53.267	493	2.16765	2.1866	1.3568	1.90368	0.47371	1.799	1.474	1.67726	1.65009	0.164195	0.80353	0.86257	1.04946	0.905187	0.128385
Q3ULZ3;Q543K5;Q99K85;Q3U6K9;Q8BTJ1;Q99JU9;E9Q6P1	Phosphoserine aminotransferase;Endometrial progesterone-induced protein;Phosphohydroxythreonine aminotransferase	Psat1;mCG_5377;Psa;Psat	>tr|Q3ULZ3|Q3ULZ3_MOUSE Phosphoserine aminotransferase B OS=Mus musculus GN=Psat1 PE=2 SV=1;>tr|Q543K5|Q543K5_MOUSE Phosphoserine aminotransferase C OS=Mus musculus GN=Psat1 PE=2 SV=1;>sp|Q99K85|SERC_MOUSE Phosphoserine aminotransferase OS=Mus musculus GN=	72.2	40.445	370	1.01394	1.01764	1.22	1.08386	0.117916	0.99682	0.9639	0.949397	0.970039	0.0243002	0.95657	0.96483	0.796115	0.905838	0.0951129
Q8BL97;Q3THA6	Splicing factor, arginine/serine-rich 7;MCG17902, isoform CRA_a;Putative uncharacterized protein	Sfrs7;mCG_17902	>sp|Q8BL97|SRSF7_MOUSE Serine/arginine-rich splicing factor 7 OS=Mus musculus GN=Srsf7 PE=1 SV=1;>tr|Q3THA6|Q3THA6_MOUSE MCG17902, isoform CRA_a OS=Mus musculus GN=Srsf7 PE=2 SV=1	27	30.817	267	1.06663	1.02332	1.4026	1.16418	0.207606	0.96306	0.96973	0.982801	0.971864	0.010042	0.91599	0.94716	0.854993	0.906048	0.0468809
G5E866;Q99NB9;Q3US00;Q3UIB4;A0JLN0;Q8C839;Q8C2Y9	Pre-mRNA-splicing factor SF3b 155 kDa subunit;Spliceosome-associated protein 155;Splicing factor 3B subunit 1	Sap155;Sf3b1	>tr|G5E866|G5E866_MOUSE Splicing factor 3B subunit 1 OS=Mus musculus GN=Sf3b1 PE=4 SV=1;>sp|Q99NB9|SF3B1_MOUSE Splicing factor 3B subunit 1 OS=Mus musculus GN=Sf3b1 PE=1 SV=1	8	145.83	1304	0.905141	0.910332	0.67615	0.830541	0.133732	0.79878	1.035	0.549239	0.79434	0.242911	0.97782	0.91157	0.829256	0.906215	0.0744265
P09411;B0LAA9;P09041;G3X8W1;Q9DA96;E9PZ22;Q14DS2;H3BLA6	Phosphoglycerate kinase 1	Pgk1;Pgk-1	>sp|P09411|PGK1_MOUSE Phosphoglycerate kinase 1 OS=Mus musculus GN=Pgk1 PE=1 SV=4	93	44.55	417	0.879275	0.892777	1.1915	0.987851	0.176494	0.97159	0.97413	0.906043	0.950588	0.0385975	1.0471	1.0611	0.61065	0.906283	0.256122
Q8BT06;P41731;Q3UC80;Q549D0	Putative uncharacterized protein;CD63 antigen;Cd63 antigen;Cd63 protein;Tetraspanin membrane protein CD63	Cd63;mCG_18675	>tr|Q8BT06|Q8BT06_MOUSE Putative uncharacterized protein OS=Mus musculus GN=Cd63 PE=2 SV=1;>sp|P41731|CD63_MOUSE CD63 antigen OS=Mus musculus GN=Cd63 PE=1 SV=2;>tr|Q3UC80|Q3UC80_MOUSE Putative uncharacterized protein OS=Mus musculus GN=Cd63 PE=2 SV=1;>tr|Q	8.4	26.784	249	1.09261	1.02855	1.7311	1.28409	0.388447	1.2368	1.2077	1.11073	1.18508	0.0660105	1.0128	1.0812	0.624922	0.906307	0.246075
Q99KI0	Aconitate hydratase, mitochondrial;Citrate hydro-lyase	Aco2	>sp|Q99KI0|ACON_MOUSE Aconitate hydratase, mitochondrial OS=Mus musculus GN=Aco2 PE=1 SV=1	45.6	85.462	780	1.50439	1.55543	1.175	1.41161	0.20649	1.2367	1.3307	1.55241	1.37327	0.162103	0.84135	0.8502	1.02787	0.906472	0.105223
Q544Z3;Q99020;Q20BD0;Q3TMZ8;Q80XR6;Q9D6G1;Q8CIR3	Heterogeneous nuclear ribonucleoprotein A/B;Heterogeneous nuclear ribonucleoprotein A/B, isoform CRA_c;Putative uncharacterized protein;S1 protein D2;CArG-binding factor-A;Heterogeneous nuclear ribonucleoprotein A/B, isoform CRA_a;S1 protein C2;Hnrpab protein;Heterogeneous nuclear ribonucleoprotein A/B, isoform CRA_b	Hnrnpab;Hnrpab;mCG_6983;RP23-79E13.1-001;Cbf-a;Cgbfa;RP23-79E13.1-003;RP23-79E13.1-002	>tr|Q544Z3|Q544Z3_MOUSE Heterogeneous nuclear ribonucleoprotein A/B OS=Mus musculus GN=Hnrnpab PE=2 SV=1;>sp|Q99020|ROAA_MOUSE Heterogeneous nuclear ribonucleoprotein A/B OS=Mus musculus GN=Hnrnpab PE=1 SV=1;>tr|Q20BD0|Q20BD0_MOUSE Heterogeneous nuclear ri	56.1	30.831	285	1.01227	0.962742	1.4178	1.13094	0.249662	1.0292	0.98004	1.05043	1.01989	0.0361072	0.99873	1.0163	0.705268	0.906766	0.174723
P55096;Q3U645;Q3UNS0;Q91VT3;Q9DBZ6	68 kDa peroxisomal membrane protein;70 kDa peroxisomal membrane protein;ATP-binding cassette sub-family D member 3;Putative uncharacterized protein;ATP-binding cassette, sub-family D (ALD), member 3;ATP-binding cassette, sub-family D (ALD), member 3, isoform CRA_a	Abcd3;Pmp70;Pxmp1;mCG_126778	>sp|P55096|ABCD3_MOUSE ATP-binding cassette sub-family D member 3 OS=Mus musculus GN=Abcd3 PE=1 SV=2;>tr|Q3U645|Q3U645_MOUSE Putative uncharacterized protein OS=Mus musculus GN=Abcd3 PE=2 SV=1;>tr|Q3UNS0|Q3UNS0_MOUSE Putative uncharacterized protein OS=Mus	6.8	75.474	659	1.8196	1.32132	1.552	1.56431	0.249371	1.0805	1.2251	1.68169	1.3291	0.313797	0.64784	0.89949	1.17376	0.907031	0.263043
Q5HZY7;Q9CR51;Q3U7E0	ATPase, H+ transporting, lysosomal V1 subunit G1;G1 isoform of V-ATPase subunit;MCG20078, isoform CRA_d;Putative uncharacterized protein;Vacuolar proton pump subunit G 1;V-ATPase 13 kDa subunit 1;V-type proton ATPase subunit G 1	Atp6g1;Atp6v1g1;mCG_20078	>tr|Q5HZY7|Q5HZY7_MOUSE ATPase, H+ transporting, lysosomal V1 subunit G1 OS=Mus musculus GN=Atp6v1g1 PE=2 SV=1;>sp|Q9CR51|VATG1_MOUSE V-type proton ATPase subunit G 1 OS=Mus musculus GN=Atp6v1g1 PE=2 SV=3;>tr|Q3U7E0|Q3U7E0_MOUSE Putative uncharacterized pr	47.5	13.724	118	1.07247	0.95429	0.91813	0.981629	0.0807187	0.95517	0.88909	0.919625	0.921295	0.0330716	0.84054	0.84051	1.04014	0.907063	0.115247
O35640;Q921D0	Annexin A8;Annexin VIII;Annexin-8;Anxa8 protein	Anx8;Anxa8	>sp|O35640|ANXA8_MOUSE Annexin A8 OS=Mus musculus GN=Anxa8 PE=2 SV=2;>tr|Q921D0|Q921D0_MOUSE Annexin OS=Mus musculus GN=Anxa8 PE=2 SV=1	40.1	36.724	327	0.984543	1.05207	0.84699	0.9612	0.104512	0.82642	0.90353	0.977995	0.902648	0.0757914	0.80485	0.87045	1.04627	0.907189	0.124831
Q9D071;E9PW47;F7C9N6;E9Q5T0	MET18 homolog;MMS19 nucleotide excision repair protein homolog;MMS19-like protein	Mms19;Mms19l	>sp|Q9D071|MMS19_MOUSE MMS19 nucleotide excision repair protein homolog OS=Mus musculus GN=Mms19 PE=1 SV=1;>tr|E9PW47|E9PW47_MOUSE MMS19 nucleotide excision repair protein homolog OS=Mus musculus GN=Mms19 PE=4 SV=1	6.3	113.09	1031	0.740631	0.946342		0.843487	0.14546	0.6882	0.89895		0.793575	0.149023	0.86656	0.94796		0.90726	0.0575585
B1AWD5;Q9CYL5;B1AWD6	GLI pathogenesis-related 2;Glioma pathogenesis-related protein 2;Golgi-associated plant pathogenesis-related protein 1	Glipr2;mCG_117779;RP23-209M8.2-001;Gapr1	>tr|B1AWD5|B1AWD5_MOUSE GLI pathogenesis-related 2 OS=Mus musculus GN=Glipr2 PE=4 SV=1;>sp|Q9CYL5|GAPR1_MOUSE Golgi-associated plant pathogenesis-related protein 1 OS=Mus musculus GN=Glipr2 PE=2 SV=3	76.6	17.09	154	1.5344	1.56397	0.90624	1.33487	0.371498	1.3038	1.1916	1.03687	1.17742	0.134028	0.87109	0.81606	1.03508	0.90741	0.113937
B7ZP20;Q810B6	Ankyrin repeat and FYVE domain containing 1;Ankyrin repeat and FYVE domain-containing protein 1;Ankyrin repeats hooked to a zinc finger motif	Ankfy1;Ankhzn;Kiaa1255	>tr|B7ZP20|B7ZP20_MOUSE Ankyrin repeat and FYVE domain containing 1 OS=Mus musculus GN=Ankfy1 PE=2 SV=1;>sp|Q810B6|ANFY1_MOUSE Ankyrin repeat and FYVE domain-containing protein 1 OS=Mus musculus GN=Ankfy1 PE=2 SV=2	4.9	128.64	1169	0.9522	0.959325	1.0212	0.977575	0.0379482	0.9452	0.98762	0.802761	0.91186	0.0968339	1.0738	0.90719	0.7414	0.907463	0.1662
Q9R060	Cytosolic Fe-S cluster assembly factor NUBP1;Nucleotide-binding protein 1	Nubp1	>sp|Q9R060|NUBP1_MOUSE Cytosolic Fe-S cluster assembly factor NUBP1 OS=Mus musculus GN=Nubp1 PE=1 SV=1	19.4	34.085	320	1.14006	1.13478		1.13742	0.00373235	1.0053	1.2992		1.15225	0.207819	0.82741	0.98775		0.90758	0.113378
E0CZ72;P28740;F8VQ42;Q9D481;F6SUU5	Kinesin-2;Kinesin-like protein KIF2A;Kinesin family member 2A, isoform CRA_c;Putative uncharacterized protein	Kif2;Kif2a;Kns2;mCG_9794	>tr|E0CZ72|E0CZ72_MOUSE Kinesin-like protein KIF2A OS=Mus musculus GN=Kif2a PE=3 SV=1;>sp|P28740|KIF2A_MOUSE Kinesin-like protein KIF2A OS=Mus musculus GN=Kif2a PE=1 SV=2;>tr|F8VQ42|F8VQ42_MOUSE Kinesin-like protein KIF2A (Fragment) OS=Mus musculus GN=Kif2	11	83.86	743	1.09366	1.45533		1.27449	0.255738	1.0096	1.4455		1.22755	0.308228	0.84257	0.97285		0.90771	0.0921219
P26041;Q3TZQ2;Q05DU4;Q3UF33	Membrane-organizing extension spike protein;Moesin;Putative uncharacterized protein;Msn protein	Msn	>sp|P26041|MOES_MOUSE Moesin OS=Mus musculus GN=Msn PE=1 SV=3;>tr|Q3TZQ2|Q3TZQ2_MOUSE Putative uncharacterized protein OS=Mus musculus GN=Msn PE=2 SV=1;>tr|Q05DU4|Q05DU4_MOUSE Msn protein (Fragment) OS=Mus musculus GN=Msn PE=2 SV=1	80.4	67.766	577	1.10397	1.10882	1.5638	1.25886	0.264094	1.1206	1.1293	1.02259	1.09083	0.059258	1.0102	1.0099	0.704424	0.908175	0.176453
Q3U926;E9QMC5;Q66GT5	Putative uncharacterized protein;Phosphoinositide lipid phosphatase;Protein-tyrosine phosphatase mitochondrial 1;PTEN-like phosphatase	Ptpmt1;Plip	>tr|Q3U926|Q3U926_MOUSE Putative uncharacterized protein OS=Mus musculus GN=Ptpmt1 PE=2 SV=1;>tr|E9QMC5|E9QMC5_MOUSE Protein-tyrosine phosphatase mitochondrial 1 OS=Mus musculus GN=Ptpmt1 PE=4 SV=2;>sp|Q66GT5|PTPM1_MOUSE Phosphatidylglycerophosphatase and	8	28.692	261	1.41922	1.63404		1.52663	0.151898	1.3216	1.5325		1.42705	0.149129	0.9597	0.85737		0.908535	0.0723582
P62849;Q3TIF8;Q5M9M7;Q9CY61;Q9CQK2;Q9D7P1;Q9DCA4;Q3UTE1	40S ribosomal protein S24	Rps24;mCG_126607;mCG_7861	>sp|P62849|RS24_MOUSE 40S ribosomal protein S24 OS=Mus musculus GN=Rps24 PE=1 SV=1;>tr|Q3TIF8|Q3TIF8_MOUSE 40S ribosomal protein S24 OS=Mus musculus GN=Rps24 PE=2 SV=1;>tr|Q5M9M7|Q5M9M7_MOUSE 40S ribosomal protein S24 OS=Mus musculus GN=Rps24 PE=2 SV=1;>tr	54.9	15.423	133	0.851789	0.896298	0.91888	0.888989	0.0341376	0.83846	0.83041	0.907194	0.858688	0.0421998	0.93917	0.8704	0.917263	0.908944	0.0351316
G5E924;Q3UMT7;Q8R081;G3UY38;Q8BI42;G3UY56;Q9CVU5;G3UYY3	Putative uncharacterized protein;Heterogeneous nuclear ribonucleoprotein L	Hnrnpl;Hnrpl	>tr|G5E924|G5E924_MOUSE Heterogeneous nuclear ribonucleoprotein L (Fragment) OS=Mus musculus GN=Hnrnpl PE=4 SV=1;>tr|Q3UMT7|Q3UMT7_MOUSE Putative uncharacterized protein OS=Mus musculus GN=Hnrnpl PE=2 SV=1;>sp|Q8R081|HNRPL_MOUSE Heterogeneous nuclear ribon	57.2	66.821	615	0.963948	0.940822	0.9382	0.947657	0.0141696	0.98924	0.97552	0.784437	0.916399	0.114488	0.96285	0.96907	0.795102	0.909007	0.0986938
Q9DC50;Q3V3N1;Q9QZZ3	Peroxisomal carnitine O-octanoyltransferase;Putative uncharacterized protein	Cot;Crot	>sp|Q9DC50|OCTC_MOUSE Peroxisomal carnitine O-octanoyltransferase OS=Mus musculus GN=Crot PE=1 SV=1;>tr|Q3V3N1|Q3V3N1_MOUSE Putative uncharacterized protein OS=Mus musculus GN=Crot PE=2 SV=1	10.3	70.264	612	1.08985	0.945269	0.88638	0.973832	0.104698	0.92878	0.83651	0.946701	0.903997	0.0591283	0.80951	0.97561	0.941974	0.909031	0.0878136
Q9WV70;J3QK52;Q3UZI6;Q8BHX6	NOC2-like protein;Nucleolar complex protein 2 homolog;Putative uncharacterized protein	Noc2l;AF155546	>sp|Q9WV70|NOC2L_MOUSE Nucleolar complex protein 2 homolog OS=Mus musculus GN=Noc2l PE=1 SV=2;>tr|J3QK52|J3QK52_MOUSE Nucleolar complex protein 2 homolog OS=Mus musculus GN=Noc2l PE=4 SV=1;>tr|Q3UZI6|Q3UZI6_MOUSE Putative uncharacterized protein (Fragment)	7	85.423	747	0.924813	1.09633		1.01057	0.121285	0.76711	0.82798		0.797545	0.0430416	0.94209	0.87601		0.90905	0.0467256
P10605;Q3TVS6;Q3TC17;Q6LAF6	Cathepsin B;Cathepsin B heavy chain;Cathepsin B light chain;Cathepsin B1;Putative uncharacterized protein	Ctsb	>sp|P10605|CATB_MOUSE Cathepsin B OS=Mus musculus GN=Ctsb PE=1 SV=2;>tr|Q3TVS6|Q3TVS6_MOUSE Putative uncharacterized protein OS=Mus musculus GN=Ctsb PE=2 SV=1;>tr|Q3TC17|Q3TC17_MOUSE Putative uncharacterized protein OS=Mus musculus GN=Ctsb PE=2 SV=1	48.1	37.279	339	1.28909	0.859845	0.50423	0.884389	0.393006	1.0334	1.1049	0.503373	0.880558	0.328602	0.91048	1.1955	0.621311	0.909097	0.287097
A3KGB1;P61759;A3KMJ8;Q3TIR6	von Hippel-Lindau binding protein 1;Prefoldin subunit 3;Von Hippel-Lindau-binding protein 1;Vbp1 protein;Putative uncharacterized protein	mCG_17124;RP23-252K7.8-001;Vbp1;Pfdn3;RP23-252K7.8-002	>tr|A3KGB1|A3KGB1_MOUSE von Hippel-Lindau binding protein 1 OS=Mus musculus GN=Vbp1 PE=4 SV=1;>sp|P61759|PFD3_MOUSE Prefoldin subunit 3 OS=Mus musculus GN=Vbp1 PE=2 SV=2;>tr|A3KMJ8|A3KMJ8_MOUSE Vbp1 protein (Fragment) OS=Mus musculus GN=Vbp1 PE=2 SV=1;>tr|	65.8	22.435	196	0.886918	0.988826	0.58617	0.820638	0.209351	1.006	0.98285	0.488424	0.825758	0.292369	0.93792	0.9238	0.865801	0.909174	0.0382196
Q9CQU5	ZW10 interactor;ZW10-interacting protein 1	D10Ertd749e;Zwint	>sp|Q9CQU5|ZWINT_MOUSE ZW10 interactor OS=Mus musculus GN=Zwint PE=2 SV=1	40.1	28.713	252	1.41945	1.31893	0.80425	1.18088	0.330017	1.2621	1.1265	1.1337	1.1741	0.076296	0.82864	0.75963	1.14129	0.909854	0.20338
Q3TVV6;Q3TXW2;Q3ULH5;Q8C290;Q8VEK3;G3XA10;O88568;Q3TWN5;Q3TGN5;Q3TS50;Q9R205	Putative uncharacterized protein;Heterogeneous nuclear ribonucleoprotein U;Scaffold attachment factor A;Heterogenous nuclear ribonucleoprotein U	Hnrnpu;Hnrpu;hnRNP U	>tr|Q3TVV6|Q3TVV6_MOUSE Putative uncharacterized protein OS=Mus musculus GN=Hnrnpu PE=2 SV=1;>tr|Q3TXW2|Q3TXW2_MOUSE Putative uncharacterized protein OS=Mus musculus GN=Hnrnpu PE=2 SV=1;>tr|Q3ULH5|Q3ULH5_MOUSE Putative uncharacterized protein OS=Mus muscul	38.4	87.945	800	1.14232	1.14444	1.5585	1.28175	0.239672	1.1935	1.1975	0.864379	1.08513	0.191183	1.0661	1.0809	0.582819	0.90994	0.283392
Q9CQM5	14 kDa thioredoxin-related protein;Protein 42-9-9;Thioredoxin domain-containing protein 17;Thioredoxin-like protein 5	Txndc17;Txnl5	>sp|Q9CQM5|TXD17_MOUSE Thioredoxin domain-containing protein 17 OS=Mus musculus GN=Txndc17 PE=1 SV=1	52	14.015	123	0.906618	0.888021	0.55491	0.783183	0.197909	1.0945	1.1185	0.265922	0.826307	0.485456	1.1962	1.1143	0.419692	0.910064	0.426644
B2KFA0;Q3TKJ1;Q8CBC8;Q9CXX6;B2KFA1;P24288;Q3TJN1;B2KFA2;E9Q4K3;B2KFA8;B2KFA9;B2KFA7;B2KFA6;F6YUH3;B2KFA5	Branched-chain-amino-acid aminotransferase;Branched-chain-amino-acid aminotransferase, cytosolic;Protein ECA39;Branched chain aminotransferase 1, cytosolic	Bcat1;RP24-347A16.1-001;RP24-347A16.1-002;Eca39;RP24-347A16.1-003;RP24-347A16.1-004	>tr|B2KFA0|B2KFA0_MOUSE Branched-chain-amino-acid aminotransferase OS=Mus musculus GN=Bcat1 PE=3 SV=1;>tr|Q3TKJ1|Q3TKJ1_MOUSE Branched-chain-amino-acid aminotransferase OS=Mus musculus GN=Bcat1 PE=2 SV=1;>tr|Q8CBC8|Q8CBC8_MOUSE Branched-chain-amino-acid am	29.1	49.914	453	1.13444	1.14544	1.1109	1.13026	0.0176439	1.0249	1.0544	1.04436	1.04122	0.0149991	0.85267	0.87676	1.0022	0.910545	0.0802884
P99024;Q80ZV2	Tubulin beta-5 chain	Tubb5	>sp|P99024|TBB5_MOUSE Tubulin beta-5 chain OS=Mus musculus GN=Tubb5 PE=1 SV=1	76.6	49.67	444	0.990884	0.977899	1.6513	1.20669	0.385094	1.0829	1.0758	1.01427	1.05766	0.0377408	1.0715	1.0847	0.575871	0.91069	0.290037
A2AKB1;P61965;Q3UNQ3;F6Q3W0;A2AKB2	WD repeat domain 5;BMP2-induced 3-kb gene protein;WD repeat-containing protein 5;WD repeat-containing protein BIG-3;Putative uncharacterized protein	mCG_17875;RP23-328F3.2-001;Wdr5;Big;Big3	>tr|A2AKB1|A2AKB1_MOUSE WD repeat domain 5 OS=Mus musculus GN=Wdr5 PE=4 SV=1;>sp|P61965|WDR5_MOUSE WD repeat-containing protein 5 OS=Mus musculus GN=Wdr5 PE=1 SV=1;>tr|Q3UNQ3|Q3UNQ3_MOUSE Putative uncharacterized protein OS=Mus musculus GN=Wdr5 PE=2 SV=1	39.2	36.588	334	1.11829	1.15115	1.4731	1.24751	0.196054	1.1333	0.97427	1.36938	1.15898	0.198801	0.94583	0.96402	0.822233	0.910694	0.0771476
P97351;Q3UAC2;Q564F3;D3Z6C3;Q9D1S3;Q3UJU5;D3Z7W7;Q3U5P8	40S ribosomal protein S3a;Protein TU-11;Putative uncharacterized protein;MCG1128, isoform CRA_c;Ribosomal protein S3A;Putative uncharacterized protein Gm10119;Putative uncharacterized protein Gm9000	Rps3a;mCG_1128;Gm10119;Gm9000	>sp|P97351|RS3A_MOUSE 40S ribosomal protein S3a OS=Mus musculus GN=Rps3a PE=1 SV=3;>tr|Q3UAC2|Q3UAC2_MOUSE Putative uncharacterized protein OS=Mus musculus GN=Rps3a PE=2 SV=1;>tr|Q564F3|Q564F3_MOUSE MCG1128, isoform CRA_c OS=Mus musculus GN=Rps3a PE=2 SV=1	72	29.885	264	0.94038	0.909256	1.2349	1.02818	0.179701	0.90921	0.90518	0.997009	0.937133	0.0518933	0.95694	0.99291	0.782534	0.910795	0.112524
Q8R0W0	Epiplakin	Eppk1	>sp|Q8R0W0|EPIPL_MOUSE Epiplakin OS=Mus musculus GN=Eppk1 PE=1 SV=2	6.1	723.3	6548	1.12621	1.3206	0.90384	1.11689	0.208538	1.0374	1.2761	0.538532	0.950677	0.376354	0.96468	0.9672	0.800705	0.910862	0.095407
P97429;Q7TMN7;D3Z0S1;Q8BSL2;F7ANV6;Q9R0V2	Annexin A4;Annexin IV;Annexin-4;Putative uncharacterized protein Anxa4;Putative uncharacterized protein	Anx4;Anxa4	>sp|P97429|ANXA4_MOUSE Annexin A4 OS=Mus musculus GN=Anxa4 PE=2 SV=4;>tr|Q7TMN7|Q7TMN7_MOUSE Annexin OS=Mus musculus GN=Anxa4 PE=2 SV=1;>tr|D3Z0S1|D3Z0S1_MOUSE Annexin (Fragment) OS=Mus musculus GN=Anxa4 PE=3 SV=1;>tr|Q8BSL2|Q8BSL2_MOUSE Annexin OS=Mus mus	58.9	35.915	319	1.00104	1.03283	0.87042	0.968098	0.0860725	0.92103	0.92646	0.917515	0.921668	0.00450637	0.92953	0.90425	0.899281	0.91102	0.0162214
B1AZK3;P70349;B0R1E3	Histidine triad nucleotide binding protein;MCG1442, isoform CRA_b;Adenosine 5-monophosphoramidase;Histidine triad nucleotide-binding protein 1;Protein kinase C inhibitor 1;Protein kinase C-interacting protein 1	Hint1;mCG_1442;RP24-84L18.1-001;Hint;Pkci;Pkci1;Prkcnh1	>tr|B1AZK3|B1AZK3_MOUSE Histidine triad nucleotide binding protein OS=Mus musculus GN=Hint1 PE=4 SV=1;>sp|P70349|HINT1_MOUSE Histidine triad nucleotide-binding protein 1 OS=Mus musculus GN=Hint1 PE=1 SV=3	40.5	13.777	126	1.0989	1.11957	0.6323	0.950257	0.275553	1.1585	1.1065	0.348894	0.871298	0.453162	0.88338	1.0097	0.841822	0.911634	0.0874328
Q9DB20;Q3TF25;Q3THG0;F6XVM5;F7D3P8	ATP synthase subunit O, mitochondrial;Oligomycin sensitivity conferral protein;ATP synthase	Atp5o;D12Wsu28e	>sp|Q9DB20|ATPO_MOUSE ATP synthase subunit O, mitochondrial OS=Mus musculus GN=Atp5o PE=1 SV=1;>tr|Q3TF25|Q3TF25_MOUSE Putative uncharacterized protein OS=Mus musculus GN=Atp5o PE=2 SV=1;>tr|Q3THG0|Q3THG0_MOUSE Putative uncharacterized protein OS=Mus muscu	76.5	23.363	213	1.48153	1.33808	1.1305	1.3167	0.176486	1.5037	1.3949	1.11561	1.33807	0.200189	0.90831	0.87439	0.95229	0.911663	0.0390582
Q6R0H7;P63094;Q66L47;Q3TY78;Q8CGK7;A2A610	Adenylate cyclase-stimulating G alpha protein;Extra large alphas protein;Guanine nucleotide-binding protein G(s) subunit alpha isoforms XLas;Guanine nucleotide-binding protein G(s) subunit alpha isoforms short	Gnas;Gnas1;MNCb-5546	>sp|Q6R0H7|GNAS1_MOUSE Guanine nucleotide-binding protein G(s) subunit alpha isoforms XLas OS=Mus musculus GN=Gnas PE=2 SV=1;>sp|P63094|GNAS2_MOUSE Guanine nucleotide-binding protein G(s) subunit alpha isoforms short OS=Mus musculus GN=Gnas PE=1 SV=1	11.5	121.5	1133	1.41287	1.19825	1.2936	1.30157	0.107531	1.0298	1.1217	1.21847	1.12332	0.0943465	0.93871	0.89217	0.904159	0.91168	0.0241643
Q3T9L0;Q8VDW0;Q3TIE4;Q3TPL7;Q3U837;Q3UVN0;Q3UAF1;D6RHT5	Putative uncharacterized protein;ATP-dependent RNA helicase DDX39;DEAD box protein 39	Ddx39	>tr|Q3T9L0|Q3T9L0_MOUSE Putative uncharacterized protein OS=Mus musculus GN=Ddx39 PE=2 SV=1;>sp|Q8VDW0|DX39A_MOUSE ATP-dependent RNA helicase DDX39A OS=Mus musculus GN=Ddx39a PE=2 SV=1;>tr|Q3TIE4|Q3TIE4_MOUSE Putative uncharacterized protein OS=Mus musculu	69.3	49.085	427	1.04966	1.00398	1.4434	1.16568	0.241596	1.0087	1.0081	0.97972	0.99884	0.0165612	0.99575	0.98284	0.756601	0.91173	0.134501
Q8BP67;Q3UW40;E9Q132;Q9CS31;Q8BT08	60S ribosomal protein L24;Putative uncharacterized protein	Rpl24	>sp|Q8BP67|RL24_MOUSE 60S ribosomal protein L24 OS=Mus musculus GN=Rpl24 PE=2 SV=2;>tr|Q3UW40|Q3UW40_MOUSE Putative uncharacterized protein OS=Mus musculus GN=Rpl24 PE=2 SV=1;>tr|E9Q132|E9Q132_MOUSE 60S ribosomal protein L24 OS=Mus musculus GN=Rpl24 PE=4 S	67.5	17.779	157	0.726533	0.753636	0.74339	0.741186	0.0136854	0.63588	0.63113	0.831947	0.699652	0.114595	0.87334	0.88147	0.980584	0.911798	0.0597092
Q9R118	Serine protease 11;Serine protease HTRA1	Htra;Htra1;Prss11	>sp|Q9R118|HTRA1_MOUSE Serine protease HTRA1 OS=Mus musculus GN=Htra1 PE=1 SV=2	5.2	51.213	480	1.34693	1.43031	1.1888	1.32201	0.122667	1.158	1.2455	1.61436	1.33929	0.242205	0.7785	0.94306	1.01558	0.91238	0.121481
P70700;Q6P9Q2;A2AP84	DNA-directed RNA polymerase I 135 kDa polypeptide;DNA-directed RNA polymerase I subunit RPA2;DNA-directed RNA polymerase;RNA polymerase 1-2	Polr1b;Rpa2;Rpo1-2;RP24-388N11.1-002	>sp|P70700|RPA2_MOUSE DNA-directed RNA polymerase I subunit RPA2 OS=Mus musculus GN=Polr1b PE=2 SV=2;>tr|Q6P9Q2|Q6P9Q2_MOUSE DNA-directed RNA polymerase OS=Mus musculus GN=Polr1b PE=2 SV=1;>tr|A2AP84|A2AP84_MOUSE DNA-directed RNA polymerase I subunit RPA2	7.7	128.21	1135	1.04709	0.906783	1.4484	1.13409	0.281095	0.87301	0.66219	0.73497	0.756723	0.10708	0.77463	1.0167	0.945984	0.912438	0.124473
P62702;Q545X8;Q3UXQ6;Q545F8;Q3V1Z5;D3Z2E6	40S ribosomal protein S4, X isoform;MCG116623;Putative uncharacterized protein;Ribosomal protein S4 X-linked;Ribosomal protein S4, X-linked;Ribosomal protein S4, Y-linked 2;RIKEN cDNA 1110033J19	Rps4;Rps4x;mCG_116623;RP23-331B22.2-001;mCG_49215;RP23-251M14.2-001;Rps4y2	>sp|P62702|RS4X_MOUSE 40S ribosomal protein S4, X isoform OS=Mus musculus GN=Rps4x PE=2 SV=2;>tr|Q545X8|Q545X8_MOUSE MCG116623 OS=Mus musculus GN=Rps4x PE=2 SV=1;>tr|Q3UXQ6|Q3UXQ6_MOUSE Putative uncharacterized protein OS=Mus musculus GN=Rps4x PE=2 SV=1;>t	81.4	29.597	263	0.883939	0.864155	0.99681	0.914968	0.0715643	0.85289	0.82693	1.03525	0.905023	0.113524	0.93479	0.93718	0.866326	0.912765	0.0402354
A2A7S7;Q91WQ3;F6VXZ2	Tyrosyl-tRNA synthetase;Tyrosyl--tRNA ligase;Tyrosyl-tRNA synthetase, cytoplasmic	RP23-284L6.6-001;Yars	>tr|A2A7S7|A2A7S7_MOUSE Tyrosine--tRNA ligase, cytoplasmic OS=Mus musculus GN=Yars PE=4 SV=1;>sp|Q91WQ3|SYYC_MOUSE Tyrosine--tRNA ligase, cytoplasmic OS=Mus musculus GN=Yars PE=2 SV=3	54.3	63.001	564	1.15943	1.19043	0.98061	1.11016	0.113258	0.9816	1.0212	0.956938	0.986579	0.0324192	0.83712	0.83007	1.07129	0.912828	0.137281
Q8C671;A2AA29;Q62093;Q06477	Putative uncharacterized protein;Splicing factor, arginine/serine-rich 2 (SC-35);Splicing factor, arginine/serine-rich 2 (SC-35), isoform CRA_b;Protein PR264;Putative myelin regulatory factor 1;Splicing component, 35 kDa;Splicing factor SC35;Splicing factor, arginine/serine-rich 2;IFN-response element binding factor 2	Sfrs2;mCG_6836;RP23-468A19.7-001;Pr264;Sfrs10;IREBF2	>tr|Q8C671|Q8C671_MOUSE Putative uncharacterized protein OS=Mus musculus GN=Srsf2 PE=2 SV=1;>tr|A2AA29|A2AA29_MOUSE Splicing factor, arginine/serine-rich 2 (SC-35) OS=Mus musculus GN=Srsf2 PE=4 SV=1;>sp|Q62093|SRSF2_MOUSE Serine/arginine-rich splicing fact	27.6	29	254	1.01388	1.04775	1.0472	1.03628	0.0193968	1.057	1.0147	0.753636	0.941779	0.164303	1.0143	0.98816	0.736269	0.91291	0.153533
Q4V9X1;Q9JJA4;D3Z369	Putative uncharacterized protein;WD repeat domain 12;WD repeat domain 12, isoform CRA_a;Ribosome biogenesis protein WDR12;WD repeat-containing protein 12	mCG_116539;Wdr12;MNCb-5414	>tr|Q4V9X1|Q4V9X1_MOUSE WD repeat domain 12 OS=Mus musculus GN=Wdr12 PE=2 SV=1;>sp|Q9JJA4|WDR12_MOUSE Ribosome biogenesis protein WDR12 OS=Mus musculus GN=Wdr12 PE=2 SV=1	43	47.346	423	1.02953	1.0009	1.4985	1.17631	0.279392	0.99053	1.0911	0.945269	1.00897	0.0746431	1.0159	1.0101	0.713063	0.913021	0.173193
Q9EQ80;Q8C608;D3Z0G0;Q3V2R8;Q5FWC8;Q9D146;E9PWJ6	NIF3-like protein 1;Putative uncharacterized protein;Ngg1 interacting factor 3-like 1 (S. pombe), isoform CRA_c;Putative uncharacterized protein Nif3l1;Nif3l1 protein	Nif3l1;mCG_117462	>sp|Q9EQ80|NIF3L_MOUSE NIF3-like protein 1 OS=Mus musculus GN=Nif3l1 PE=1 SV=4;>tr|Q8C608|Q8C608_MOUSE Putative uncharacterized protein OS=Mus musculus GN=Nif3l1 PE=2 SV=1;>tr|D3Z0G0|D3Z0G0_MOUSE NIF3-like protein 1 OS=Mus musculus GN=Nif3l1 PE=4 SV=1;>tr|	22.6	41.745	376	1.01686	1.11669	1.2846	1.13938	0.135305	0.97996	1.0548	1.11347	1.04941	0.06692	0.79183	0.98655	0.960984	0.913121	0.105816
Q3TMZ1;Q922Q4;Q3TJ21;A2ABZ0	Pyrroline-5-carboxylate reductase;Pyrroline-5-carboxylate reductase 2	mCG_19836;Pycr2	>tr|Q3TMZ1|Q3TMZ1_MOUSE Pyrroline-5-carboxylate reductase OS=Mus musculus GN=Pycr2 PE=2 SV=1;>sp|Q922Q4|P5CR2_MOUSE Pyrroline-5-carboxylate reductase 2 OS=Mus musculus GN=Pycr2 PE=2 SV=1;>tr|Q3TJ21|Q3TJ21_MOUSE Pyrroline-5-carboxylate reductase OS=Mus musc	51.6	33.659	320	1.62122	1.58198	1.2468	1.48333	0.20578	1.448	1.4185	1.40457	1.42369	0.0221739	0.88305	0.90368	0.95511	0.913947	0.0371107
P29341;Q8BN32;Q3U8U8;Q99KL3;Q9DBE3;A2A5N3;B2RXY9;F6ZAX1;Q05DT1;Q921B8	Polyadenylate-binding protein 1;Putative uncharacterized protein;Pabpc1 protein	Pabp1;Pabpc1	>sp|P29341|PABP1_MOUSE Polyadenylate-binding protein 1 OS=Mus musculus GN=Pabpc1 PE=1 SV=2;>tr|Q8BN32|Q8BN32_MOUSE Putative uncharacterized protein OS=Mus musculus GN=Pabpc1 PE=2 SV=1;>tr|Q3U8U8|Q3U8U8_MOUSE Putative uncharacterized protein OS=Mus musculus	71.5	70.67	636	0.965158	0.964599	1.2443	1.05802	0.161324	1.0203	1.0304	0.750075	0.933592	0.15901	1.0598	1.0579	0.625274	0.914325	0.250327
Q3UK83;Q5EBP8;P49312;Q3TFB1;Q3TIK8;Q3U7F3;J3QK72;B7ZWG9	Putative uncharacterized protein;Heterogeneous nuclear ribonucleoprotein A1;HDP-1;Helix-destabilizing protein;hnRNP core protein A1;Single-strand-binding protein;Topoisomerase-inhibitor suppressed	Hnrnpa1;Hnrpa1;Fli-2;Tis	>tr|Q3UK83|Q3UK83_MOUSE Putative uncharacterized protein OS=Mus musculus GN=Hnrnpa1 PE=2 SV=1;>tr|Q5EBP8|Q5EBP8_MOUSE Heterogeneous nuclear ribonucleoprotein A1 OS=Mus musculus GN=Hnrnpa1 PE=2 SV=1;>sp|P49312|ROA1_MOUSE Heterogeneous nuclear ribonucleoprot	53.9	38.803	373	1.0306	1.0083	1.2605	1.0998	0.139617	1.0147	0.99048	0.755744	0.920308	0.14303	0.95411	0.96688	0.822166	0.914385	0.0801194
J3QNY1;Q0VG47;B2RXM2;Q6PFA7;E9Q7H5	Heterogeneous nuclear ribonucleoprotein A3;Hnrpa3 protein;MCG1305, isoform CRA_d;MCG48756;EG627828 protein	Hnrnpa3;Hnrpa3;mCG_1305;mCG_48756;RP23-374O4.1-001;EG627828;Gm6793	>tr|J3QNY1|J3QNY1_MOUSE Uncharacterized protein OS=Mus musculus PE=4 SV=1;>tr|Q0VG47|Q0VG47_MOUSE Heterogeneous nuclear ribonucleoprotein A3 OS=Mus musculus GN=Hnrnpa3 PE=2 SV=1;>tr|B2RXM2|B2RXM2_MOUSE EG627828 protein OS=Mus musculus GN=Gm6793 PE=2 SV=1;>	60.5	37.14	357	0.953198	0.981162	0.99001	0.97479	0.0192154	0.98856	0.95093	0.704771	0.88142	0.154135	1.0328	0.98324	0.727273	0.914438	0.163973
Q3UKS6;Q9Z2Q5;D3Z7C0	Mitochondrial ribosomal protein L40;Putative uncharacterized protein;39S ribosomal protein L40, mitochondrial;Nuclear localization signal-containing protein deleted in velocardiofacial syndrome homolog;Putative uncharacterized protein Mrpl40	mCG_126587;Mrpl40;Nlvcf	>tr|Q3UKS6|Q3UKS6_MOUSE Mitochondrial ribosomal protein L40 OS=Mus musculus GN=Mrpl40 PE=2 SV=1;>sp|Q9Z2Q5|RM40_MOUSE 39S ribosomal protein L40, mitochondrial OS=Mus musculus GN=Mrpl40 PE=2 SV=2;>tr|D3Z7C0|D3Z7C0_MOUSE 39S ribosomal protein L40, mitochondr	25.2	24.301	206	1.50914	1.26301		1.38607	0.174039	1.1138	1.1944		1.1541	0.0569928	0.92771	0.90202		0.914865	0.0181656
Q6A0F1;P42932;Q3UL22;Q3UKQ2;Q8BVY8;Q9WVS5;H3BL49;Q9CS06;Q9CRW7;H3BJB6;H3BKG2;H3BLL1;H3BKR8	MKIAA0002 protein;CCT-theta;T-complex protein 1 subunit theta;Chaperonin subunit 8 (Theta), isoform CRA_a;Putative uncharacterized protein;Chaperonin containing TCP-1 theta subunit	Cct8;mKIAA0002;Cctq;mCG_129996	>tr|Q6A0F1|Q6A0F1_MOUSE MKIAA0002 protein (Fragment) OS=Mus musculus GN=Cct8 PE=2 SV=1;>sp|P42932|TCPQ_MOUSE T-complex protein 1 subunit theta OS=Mus musculus GN=Cct8 PE=1 SV=3;>tr|Q3UL22|Q3UL22_MOUSE Chaperonin subunit 8 (Theta), isoform CRA_a OS=Mus musc	73.3	60.228	555	0.9998	0.959509	1.4133	1.1242	0.251175	0.98777	0.98197	0.951746	0.973829	0.0193425	1.0434	1.0159	0.685354	0.914885	0.199254
A2ARP8;Q9QYR6	Microtubule-associated protein 1 A;MAP1 light chain LC2;Microtubule-associated protein 1A	Mtap1a;RP23-433P19.1-001;Map1a;Mtap1	>tr|A2ARP8|A2ARP8_MOUSE Microtubule-associated protein 1 A OS=Mus musculus GN=Mtap1a PE=4 SV=1;>sp|Q9QYR6|MAP1A_MOUSE Microtubule-associated protein 1A OS=Mus musculus GN=Map1a PE=1 SV=2	1.2	325.88	3014	0.92081	1.05018		0.985494	0.0914764	0.93224	0.91184		0.92204	0.014425	0.84589	0.98392		0.914905	0.0976019
Q8BJY1;Q921U5;F7BA91;B0R0S3	26S protease subunit S5 basic;26S proteasome non-ATPase regulatory subunit 5;26S proteasome subunit S5B	Kiaa0072;Psmd5	>sp|Q8BJY1|PSMD5_MOUSE 26S proteasome non-ATPase regulatory subunit 5 OS=Mus musculus GN=Psmd5 PE=2 SV=4	48.2	55.971	504	0.985416	0.987752	1.0972	1.02346	0.0638749	0.95202	0.90867	0.971157	0.943949	0.0320157	0.90057	0.91572	0.928678	0.914989	0.014068
A2BH07;E9PYL9;Q9CXW4;D3Z3K1;Q8VC94;A2BH06;E9PZB3;D3YW69	MCG5487, isoform CRA_b;Ribosomal protein L11;60S ribosomal protein L11;MCG11809;Putative uncharacterized protein Gm5093;Rpl11 protein	mCG_5487;RP23-49E16.1-001;Rpl11;Gm5093;mCG_11809;RP23-49E16.1-002	>tr|A2BH07|A2BH07_MOUSE MCG5487, isoform CRA_b OS=Mus musculus GN=Rpl11 PE=3 SV=1;>tr|E9PYL9|E9PYL9_MOUSE Uncharacterized protein OS=Mus musculus GN=Gm10036 PE=3 SV=1;>sp|Q9CXW4|RL11_MOUSE 60S ribosomal protein L11 OS=Mus musculus GN=Rpl11 PE=1 SV=4;>tr|D3	61.2	20.252	178	1.01167	1.04853	1.0528	1.03767	0.022611	1.0442	1.0701	1.08496	1.06642	0.0206292	0.95486	0.93013	0.86103	0.91534	0.0486322
Q3TW74;Q922D8;Q3UZH3;Q8BXX7;Q8BY49	Putative uncharacterized protein;C-1-tetrahydrofolate synthase, cytoplasmic;Formyltetrahydrofolate synthetase;Methenyltetrahydrofolate cyclohydrolase;Methylenetetrahydrofolate dehydrogenase	Mthfd1	>tr|Q3TW74|Q3TW74_MOUSE Putative uncharacterized protein OS=Mus musculus GN=Mthfd1 PE=2 SV=1;>sp|Q922D8|C1TC_MOUSE C-1-tetrahydrofolate synthase, cytoplasmic OS=Mus musculus GN=Mthfd1 PE=1 SV=4;>tr|Q3UZH3|Q3UZH3_MOUSE Putative uncharacterized protein (Frag	44.2	101.17	935	1.15133	1.14068	1.4026	1.23154	0.148241	1.1162	1.166	1.18015	1.15412	0.0335903	0.99544	0.98188	0.769645	0.915655	0.12663
Q3TXU5;Q811L9;F6W7I2	Deoxyhypusine synthase;Dhps protein	Dhps	>sp|Q3TXU5|DHYS_MOUSE Deoxyhypusine synthase OS=Mus musculus GN=Dhps PE=2 SV=2;>tr|Q811L9|Q811L9_MOUSE Dhps protein OS=Mus musculus GN=Dhps PE=2 SV=1;>tr|F6W7I2|F6W7I2_MOUSE Deoxyhypusine synthase (Fragment) OS=Mus musculus GN=Dhps PE=4 SV=1	15.2	40.642	369	1.05655		0.57804	0.817293	0.338355	0.73954		1.00592	0.872732	0.188363	0.84286		0.988533	0.915697	0.103006
Q9EQQ9;Q05CX1	Beta-hexosaminidase;Beta-N-acetylhexosaminidase;Bifunctional protein NCOAT;Hexosaminidase C;Histone acetyltransferase;Meningioma-expressed antigen 5;N-acetyl-beta-D-glucosaminidase;N-acetyl-beta-glucosaminidase;Nuclear cytoplasmic O-GlcNAcase and acetyltransferase;O-GlcNAcase;Mgea5 protein	Hexc;Kiaa0679;Mgea5	>sp|Q9EQQ9|NCOAT_MOUSE Bifunctional protein NCOAT OS=Mus musculus GN=Mgea5 PE=1 SV=2;>tr|Q05CX1|Q05CX1_MOUSE Mgea5 protein (Fragment) OS=Mus musculus GN=Mgea5 PE=2 SV=1	3.8	103.16	916	0.812348		1.4863	1.14932	0.476556	0.45002		1.50184	0.97593	0.743749	0.85008		0.982801	0.91644	0.0938479
Q99LL5;Q9CSK2;Q9CTC0;Q8BW04;E9QAL6	Periodic tryptophan protein 1 homolog;Putative uncharacterized protein	Pwp1	>sp|Q99LL5|PWP1_MOUSE Periodic tryptophan protein 1 homolog OS=Mus musculus GN=Pwp1 PE=1 SV=1;>tr|Q9CSK2|Q9CSK2_MOUSE Putative uncharacterized protein (Fragment) OS=Mus musculus GN=Pwp1 PE=2 SV=1;>tr|Q9CTC0|Q9CTC0_MOUSE Putative uncharacterized protein (Fr	13.2	55.586	501	0.971912	1.0443	1	1.0054	0.036495	0.99423	0.97309	0.876501	0.94794	0.0627647	1.0734	0.88253	0.793651	0.916527	0.14294
Q3TJ43;Q3TRJ1;Q9EQH3;Q3TKU6;Q3UQJ1;Q3TUV7	Putative uncharacterized protein;Vacuolar protein sorting 35, isoform CRA_a;Maternal-embryonic 3;Vacuolar protein sorting-associated protein 35;Vesicle protein sorting 35	Vps35;mCG_14323;Mem3	>tr|Q3TJ43|Q3TJ43_MOUSE Putative uncharacterized protein OS=Mus musculus GN=Vps35 PE=2 SV=1;>tr|Q3TRJ1|Q3TRJ1_MOUSE Vacuolar protein sorting 35, isoform CRA_a OS=Mus musculus GN=Vps35 PE=2 SV=1;>sp|Q9EQH3|VPS35_MOUSE Vacuolar protein sorting-associated pro	32.4	91.689	796	0.830979	0.802375	0.77391	0.802421	0.0285345	0.7854	0.78969	0.667869	0.747653	0.0691284	0.93521	0.94203	0.873668	0.916969	0.037655
P30412;Q3UC73	Cyclophilin C;Peptidyl-prolyl cis-trans isomerase C;Rotamase C;Peptidyl-prolyl cis-trans isomerase	Cypc;Ppic;mCG_8356	>sp|P30412|PPIC_MOUSE Peptidyl-prolyl cis-trans isomerase C OS=Mus musculus GN=Ppic PE=1 SV=1;>tr|Q3UC73|Q3UC73_MOUSE Peptidyl-prolyl cis-trans isomerase OS=Mus musculus GN=Ppic PE=2 SV=1	55.2	22.794	212	0.889759	0.872829	0.79447	0.852353	0.0508375	0.76893	0.76079	0.679579	0.736433	0.0494051	0.90834	0.89274	0.950661	0.917247	0.02997
Q3TAF0;Q499X6;Q9JHW4;Q8BN64;Q3UGH6	Putative uncharacterized protein;Eukaryotic elongation factor, selenocysteine-tRNA-specific;Elongation factor sec;Selenocysteine-specific elongation factor	Eefsec;Selb	>tr|Q3TAF0|Q3TAF0_MOUSE Putative uncharacterized protein OS=Mus musculus GN=Eefsec PE=2 SV=1;>tr|Q499X6|Q499X6_MOUSE Eukaryotic elongation factor, selenocysteine-tRNA-specific OS=Mus musculus GN=Eefsec PE=2 SV=1;>sp|Q9JHW4|SELB_MOUSE Selenocysteine-specifi	14.2	63.639	583	1.07981	1.13164	0.65009	0.953848	0.264335	0.85604	0.76745	1.03694	0.886809	0.137352	0.79681	0.67641	1.28089	0.918035	0.319952
Q9CRT8	Exportin(tRNA);Exportin-T;tRNA exportin	Xpot	>sp|Q9CRT8|XPOT_MOUSE Exportin-T OS=Mus musculus GN=Xpot PE=2 SV=3	17.5	109.73	963	0.942418	0.876962	0.72011	0.846497	0.114242	0.89454	0.9357	0.606281	0.812174	0.179492	0.93022	1.0095	0.815262	0.918327	0.0976637
O35343;Q4FJX1	Importin alpha Q1;Importin subunit alpha-4;Karyopherin subunit alpha-4;Karyopherin (Importin) alpha 4;Kpna4 protein	Kpna4;Qip1;mCG_4359	>sp|O35343|IMA4_MOUSE Importin subunit alpha-4 OS=Mus musculus GN=Kpna4 PE=2 SV=1;>tr|Q4FJX1|Q4FJX1_MOUSE Importin subunit alpha OS=Mus musculus GN=Kpna4 PE=2 SV=1	31.9	57.922	521	1.02877	1.03747	1.0016	1.02262	0.018713	1.0157	0.87465	0.985513	0.958621	0.0742709	0.92853	0.81505	1.0117	0.918425	0.0987113
Q8C5Q4;E9Q179;Q8C298;D3YUN1;D3YV30	G-rich sequence factor 1;Putative uncharacterized protein	Grsf1	>sp|Q8C5Q4|GRSF1_MOUSE G-rich sequence factor 1 OS=Mus musculus GN=Grsf1 PE=1 SV=2;>tr|E9Q179|E9Q179_MOUSE G-rich sequence factor 1 OS=Mus musculus GN=Grsf1 PE=4 SV=1;>tr|Q8C298|Q8C298_MOUSE Putative uncharacterized protein (Fragment) OS=Mus musculus GN=Gr	14.4	53.076	479	1.39003	1.8792	1.0908	1.45334	0.397998	1.469	1.4274	1.35947	1.41862	0.0552892	0.88214	0.71688	1.15768	0.918898	0.222685
O88958;Q6A0D9;Q3TKA0;Q8BK00	Glucosamine-6-phosphate deaminase 1;Glucosamine-6-phosphate isomerase 1;Oscillin;MKIAA0060 protein;Putative uncharacterized protein	Gnpda1;Gnpi;mKIAA0060	>sp|O88958|GNPI1_MOUSE Glucosamine-6-phosphate isomerase 1 OS=Mus musculus GN=Gnpda1 PE=2 SV=3;>tr|Q6A0D9|Q6A0D9_MOUSE MKIAA0060 protein (Fragment) OS=Mus musculus GN=Gnpda1 PE=2 SV=1;>tr|Q3TKA0|Q3TKA0_MOUSE Putative uncharacterized protein (Fragment) OS=M	7.3	32.549	289	1.18441	1.21098	0.79448	1.06329	0.233175	0.87546	0.87977	1.16518	0.973468	0.166037	0.81504	0.77328	1.16848	0.918935	0.217122
Q91V55;P97461;D3YYM6	Putative uncharacterized protein;Ribosomal protein S5;Ribosomal protein S5, isoform CRA_a;40S ribosomal protein S5;40S ribosomal protein S5, N-terminally processed;Putative uncharacterized protein Rps5	mCG_22552;Rps5	>tr|Q91V55|Q91V55_MOUSE 40S ribosomal protein S5 OS=Mus musculus GN=Rps5 PE=2 SV=1;>sp|P97461|RS5_MOUSE 40S ribosomal protein S5 OS=Mus musculus GN=Rps5 PE=2 SV=3;>tr|D3YYM6|D3YYM6_MOUSE 40S ribosomal protein S5 (Fragment) OS=Mus musculus GN=Rps5 PE=3 SV=1	61.8	22.876	204	0.866626	0.886839	0.82263	0.858699	0.0328306	0.61821	0.66023	0.95813	0.745523	0.185317	0.71097	0.69803	1.34793	0.918976	0.371539
Q99KK2	CMP-N-acetylneuraminic acid synthase;N-acylneuraminate cytidylyltransferase	Cmas	>sp|Q99KK2|NEUA_MOUSE N-acylneuraminate cytidylyltransferase OS=Mus musculus GN=Cmas PE=1 SV=2	5.6	48.057	432	1.17202	1.47132	1.0402	1.22785	0.220918	1.0718	1.0937	1.00058	1.05536	0.048688	0.85524	0.95961	0.94304	0.919297	0.05609
F8WIV2;Q3U3L3;Q4FJQ6;Q60854;E9Q096;E9Q0P9;E9Q108;E9Q6X2;Q8BZR2;E9Q3Y1;E9PYY0;E9Q4R2;E9PZQ9;Q8VHQ0;G5E913;Q6P6K7;I7HJI3;O08804;Q3UWK8;I7HJI4;Q3TAM4;E9Q5Q5	Putative uncharacterized protein;Serine (Or cysteine) peptidase inhibitor, clade B, member 6a, isoform CRA_a;Serpinb6a protein;Placental thrombin inhibitor;Proteinase inhibitor 6;Serpin B6	Serpinb6a;mCG_1388;Serpinb6;Spi3	>tr|F8WIV2|F8WIV2_MOUSE Protein Serpinb6a OS=Mus musculus GN=Serpinb6a PE=3 SV=1;>tr|Q3U3L3|Q3U3L3_MOUSE Putative uncharacterized protein OS=Mus musculus GN=Serpinb6a PE=2 SV=1;>tr|Q4FJQ6|Q4FJQ6_MOUSE Serine (Or cysteine) peptidase inhibitor, clade B, memb	70.2	44.774	399	1.04107	1.03936	1.193	1.09114	0.0882144	1.0121	1.0297	0.963855	1.00189	0.0340901	0.98596	0.96895	0.804117	0.919676	0.100437
O54988;A2RRK3	Etk4;Serine/threonine-protein kinase 2;STE20-like serine/threonine-protein kinase;STE20-related kinase SMAK;STE20-related serine/threonine-protein kinase;Slk protein	Kiaa0204;Slk;Stk2	>sp|O54988|SLK_MOUSE STE20-like serine/threonine-protein kinase OS=Mus musculus GN=Slk PE=1 SV=2;>tr|A2RRK3|A2RRK3_MOUSE Slk protein OS=Mus musculus GN=Slk PE=2 SV=1	2.1	141.46	1233		0.842531	2.0102	1.42637	0.825667		0.83876	0.865576	0.852168	0.0189618		1.3202	0.520102	0.920151	0.565755
B1AZI6;Q3UUT9;Q3UYT9;Q3US09	THO complex subunit 2;Putative uncharacterized protein	Thoc2	>sp|B1AZI6|THOC2_MOUSE THO complex subunit 2 OS=Mus musculus GN=Thoc2 PE=3 SV=1;>tr|Q3UUT9|Q3UUT9_MOUSE Putative uncharacterized protein OS=Mus musculus GN=Thoc2 PE=2 SV=1	4	182.77	1594	1.11079	1.23833	1.0042	1.11777	0.11722	1.0094	0.98705	0.845737	0.947396	0.0887451	0.87419	0.93106	0.955749	0.920333	0.0418242
Q3THJ3	Eukaryotic translation initiation factor 1A domain-containing protein;Probable RNA-binding protein EIF1AD	Eif1ad	>sp|Q3THJ3|EIF1A_MOUSE Probable RNA-binding protein EIF1AD OS=Mus musculus GN=Eif1ad PE=2 SV=2	27.1	19.52	170		1.33788	0.8571	1.09749	0.339964		1.0489	0.953652	1.00128	0.0673502		0.82118	1.01985	0.920513	0.140478
O55135;Q3U740;Q3U818;Q3UA13;Q3UBJ6;Q545K4;Q9R071;A6PWZ2;B1AZQ4;D6RJJ3;D6RG53	B4 integrin interactor;CAB;Eukaryotic translation initiation factor 6;p27(BBP);Putative uncharacterized protein;MCG21067, isoform CRA_a;B4 integrin interactor homolog	Eif6;Itgb4bp;mCG_21067;RP23-388H13.5-001	>sp|O55135|IF6_MOUSE Eukaryotic translation initiation factor 6 OS=Mus musculus GN=Eif6 PE=1 SV=2;>tr|Q3U740|Q3U740_MOUSE Putative uncharacterized protein OS=Mus musculus GN=Eif6 PE=2 SV=1;>tr|Q3U818|Q3U818_MOUSE Putative uncharacterized protein OS=Mus mus	45.7	26.511	245	1.11352	1.15059	0.88999	1.05137	0.140981	1.0076	1.0447	0.891107	0.981136	0.0801436	0.89669	0.86435	1.00161	0.920884	0.0717584
Q4VBG1;Q9CWX9;F6QKD2;Q3TEK1;Q922S6	DEAD (Asp-Glu-Ala-Asp) box polypeptide 47;DEAD (Asp-Glu-Ala-Asp) box polypeptide 47, isoform CRA_b;DEAD box protein 47;Probable ATP-dependent RNA helicase DDX47;Putative uncharacterized protein;Ddx47 protein	Ddx47;mCG_22261	>tr|Q4VBG1|Q4VBG1_MOUSE DEAD (Asp-Glu-Ala-Asp) box polypeptide 47 OS=Mus musculus GN=Ddx47 PE=2 SV=1;>sp|Q9CWX9|DDX47_MOUSE Probable ATP-dependent RNA helicase DDX47 OS=Mus musculus GN=Ddx47 PE=2 SV=2;>tr|F6QKD2|F6QKD2_MOUSE Probable ATP-dependent RNA heli	14.5	50.638	455	0.884643	0.832085	0.95506	0.890596	0.0617032	0.72458	0.69534	1.10811	0.842676	0.230335	0.86379	0.74708	1.15246	0.92111	0.20868
Q3UVI9;Q99LE6	Putative uncharacterized protein;ATP-binding cassette sub-family F member 2	Abcf2	>tr|Q3UVI9|Q3UVI9_MOUSE Putative uncharacterized protein OS=Mus musculus GN=Abcf2 PE=2 SV=1;>sp|Q99LE6|ABCF2_MOUSE ATP-binding cassette sub-family F member 2 OS=Mus musculus GN=Abcf2 PE=2 SV=1	32.2	71.813	628	1.04125	0.971251	0.95781	0.990105	0.0448035	0.94352	0.88919	0.984931	0.939214	0.0480153	0.86184	0.87278	1.02969	0.921435	0.0939072
Q9CXK8;E9Q109	60S ribosome subunit biogenesis protein NIP7 homolog;kDa93;PEachy	Nip7	>sp|Q9CXK8|NIP7_MOUSE 60S ribosome subunit biogenesis protein NIP7 homolog OS=Mus musculus GN=Nip7 PE=2 SV=1;>tr|E9Q109|E9Q109_MOUSE 60S ribosome subunit biogenesis protein NIP7 homolog OS=Mus musculus GN=Nip7 PE=4 SV=1	72.2	20.451	180	1.07321	1.17549	0.83433	1.02768	0.175079	1.0475	1.1054	1.04666	1.06652	0.0336737	0.91834	0.88917	0.957304	0.921605	0.0341842
P11983;Q6LBL9;Q9QZ33;Q62290;Q9QZ35;Q9QZ36;Q62289;Q9QZ34;Q62291;F2Z483	CCT-alpha;Tailless complex polypeptide 1A;Tailless complex polypeptide 1B;T-complex protein 1 subunit alpha	Cct1;Ccta;Tcp1	>sp|P11983|TCPA_MOUSE T-complex protein 1 subunit alpha OS=Mus musculus GN=Tcp1 PE=1 SV=3	79.7	60.448	556	0.944376	0.941176	1.2803	1.05528	0.194876	0.95482	0.95886	0.910249	0.94131	0.0269748	1.0329	1.038	0.694203	0.921701	0.197035
Q3T9S3;Q9EQU5;A2BE93;Q5U445;A2BE92;Q9CRT3	Putative uncharacterized protein;SET translocation;Phosphatase 2A inhibitor I2PP2A;Protein SET;Template-activating factor I;cDNA sequence BC085271	RP23-261D24.1-001;Set;RP23-261D24.1-004;BC085271;RP23-261D24.1-003	>tr|Q3T9S3|Q3T9S3_MOUSE SET translocation OS=Mus musculus GN=Set PE=2 SV=1;>sp|Q9EQU5|SET_MOUSE Protein SET OS=Mus musculus GN=Set PE=1 SV=1;>tr|A2BE93|A2BE93_MOUSE Protein SET (Fragment) OS=Mus musculus GN=Set PE=3 SV=1;>tr|Q5U445|Q5U445_MOUSE cDNA sequen	41.5	33.377	289	0.998004	0.984252	1.6036	1.19529	0.353678	1.0599	1.0674	0.877963	1.00175	0.107272	0.97921	1.0464	0.74085	0.922153	0.160567
Q3UMJ4;Q8R0A0;Q9CTB8	General transcription factor IIF, polypeptide 2, isoform CRA_c;Putative uncharacterized protein;ATP-dependent helicase GTF2F2;General transcription factor IIF subunit 2;Transcription initiation factor IIF subunit beta	Gtf2f2;mCG_10600	>tr|Q3UMJ4|Q3UMJ4_MOUSE General transcription factor IIF, polypeptide 2, isoform CRA_c OS=Mus musculus GN=Gtf2f2 PE=2 SV=1;>sp|Q8R0A0|T2FB_MOUSE General transcription factor IIF subunit 2 OS=Mus musculus GN=Gtf2f2 PE=1 SV=1	27.7	28.381	249	1.06735	1.15002	0.63832	0.951897	0.274693	1.0512	1.072	0.657419	0.926873	0.233586	1.0153	0.93577	0.816327	0.922466	0.100152
Q9D162;D6RG69;F6WM75	Transmembrane and coiled-coil domain-containing protein C6orf129 homolog		>sp|Q9D162|CC167_MOUSE Coiled-coil domain-containing protein 167 OS=Mus musculus GN=Ccdc167 PE=2 SV=2;>tr|D6RG69|D6RG69_MOUSE Protein 1110021J02Rik OS=Mus musculus GN=1110021J02Rik PE=4 SV=1;>tr|F6WM75|F6WM75_MOUSE Protein 1110021J02Rik (Fragment) OS=Mus m	20.6	11.475	97	1.50222	1.70611		1.60416	0.144167	1.4099	1.538		1.47395	0.0905804	0.93805	0.90757		0.92281	0.0215526
Q3UJ44;Q99LB4;Q3TNN6;P24452;D3YTL5;D3YU77;D3YZN3;D3Z4K5;D3Z014;Q3UVH0;J3QJU7	Putative uncharacterized protein;Capping protein (Actin filament), gelsolin-like;Capping protein (Actin filament), gelsolin-like, isoform CRA_a;Actin regulatory protein CAP-G;Actin-capping protein GCAP39;Macrophage-capping protein;Myc basic motif homolog 1;Putative uncharacterized protein Capg	Capg;mCG_129296;Mbh1	>tr|Q3UJ44|Q3UJ44_MOUSE Putative uncharacterized protein OS=Mus musculus GN=Capg PE=2 SV=1;>tr|Q99LB4|Q99LB4_MOUSE Capping protein (Actin filament), gelsolin-like OS=Mus musculus GN=Capg PE=1 SV=1;>tr|Q3TNN6|Q3TNN6_MOUSE Putative uncharacterized protein OS	58.5	38.669	349	0.996016	0.981836	0.759	0.912284	0.132937	0.94025	1.0172	0.66107	0.87284	0.187391	0.96689	1.0172	0.784437	0.922842	0.122474
Q790I0;Q9Z1Q9;Q3U3D3;Q7TPT7;G3UY93;Q3TII4;G3UZ22;G3UYW2;G3UX02;G3UZX1	Valyl-tRNA-synthetase G7a/Bat6;Protein G7a;Valine--tRNA ligase;Valyl-tRNA synthetase;Putative uncharacterized protein	G7a;Vars;Vars2;Bat6	>tr|Q790I0|Q790I0_MOUSE Valine--tRNA ligase B OS=Mus musculus GN=Vars PE=2 SV=1;>sp|Q9Z1Q9|SYVC_MOUSE Valine--tRNA ligase OS=Mus musculus GN=Vars PE=2 SV=1;>tr|Q3U3D3|Q3U3D3_MOUSE Valine--tRNA ligase A OS=Mus musculus GN=Vars PE=2 SV=1;>tr|Q7TPT7|Q7TPT7_MO	42.5	140.21	1263	1.00137	0.960984	1.0875	1.01662	0.0646214	0.91649	0.886	0.908843	0.903778	0.0158636	0.92843	0.87478	0.96581	0.923007	0.0457568
B2RVP5;P0C0S6;Q3THW5;Q5NC91;Q3TFU6;Q8R029;Q3UA95;G3UWL7	Histone H2A;Histone H2A.Z;H2A.F/Z;Histone H2A.V	H2afv;mCG_121516;H2afz;H2az;H2av;RP23-74L9.1-002	>tr|B2RVP5|B2RVP5_MOUSE Histone H2A OS=Mus musculus GN=H2afv PE=2 SV=1;>sp|P0C0S6|H2AZ_MOUSE Histone H2A.Z OS=Mus musculus GN=H2afz PE=1 SV=2;>sp|Q3THW5|H2AV_MOUSE Histone H2A.V OS=Mus musculus GN=H2afv PE=1 SV=3;>tr|Q5NC91|Q5NC91_MOUSE Histone H2A OS=Mus	49.2	13.509	128	1.39563	1.43115	1.1907	1.33916	0.129791	1.2265	1.2069	1.03511	1.15617	0.105298	0.83744	0.78825	1.14355	0.92308	0.19251
Q8VCN9	Tubulin-folding cofactor C;Tubulin-specific chaperone C	Tbcc	>sp|Q8VCN9|TBCC_MOUSE Tubulin-specific chaperone C OS=Mus musculus GN=Tbcc PE=2 SV=1	9.1	38.124	341	0.976562	0.874432	0.61721	0.822735	0.18517	0.90941	0.88607	0.565867	0.787116	0.191962	0.91186	1.0251	0.832432	0.923131	0.0968274
Q61074	Fibroblast growth factor-inducible protein 13;Protein phosphatase 1C;Protein phosphatase 1G;Protein phosphatase 2C isoform gamma;Protein phosphatase magnesium-dependent 1 gamma	Fin13;Ppm1c;Ppm1g	>sp|Q61074|PPM1G_MOUSE Protein phosphatase 1G OS=Mus musculus GN=Ppm1g PE=2 SV=3	18.6	58.727	542	0.948947	0.923617	0.66252	0.845028	0.158563	0.93573	1.0163	0.849401	0.93381	0.083466	0.88397	0.88927	0.996512	0.923251	0.0635016
P70404;Q3TGZ3;Q3TKM5;Q684I8;Q9CW65	Isocitrate dehydrogenase [NAD] subunit gamma, mitochondrial;Isocitric dehydrogenase subunit gamma;NAD(+)-specific ICDH subunit gamma;Isocitrate dehydrogenase 3 (NAD+), gamma;Isocitrate dehydrogenase 3 NAD+, gamma;Putative uncharacterized protein;Isocitrate dehydrogenase 3 (NAD+), gamma, isoform CRA_c	Idh3g;RP23-373N8.5-001;mCG_8096	>sp|P70404|IDHG1_MOUSE Isocitrate dehydrogenase [NAD] subunit gamma 1, mitochondrial OS=Mus musculus GN=Idh3g PE=1 SV=1;>tr|Q3TGZ3|Q3TGZ3_MOUSE Isocitrate dehydrogenase 3 (NAD+), gamma OS=Mus musculus GN=Idh3g PE=2 SV=1;>tr|Q3TKM5|Q3TKM5_MOUSE Isocitrate d	27.7	42.785	393	1.70876	1.68699	1.2344	1.54338	0.26781	1.3258	1.2259	1.59	1.38057	0.188128	0.86585	0.84766	1.05642	0.923311	0.115637
O70569;P62264;Q3UJS5;D3Z7I1;D3YVF4	Ribosomal protein S14;40S ribosomal protein S14;Putative uncharacterized protein;Putative uncharacterized protein Rps14	rps14;Rps14	>tr|O70569|O70569_MOUSE Ribosomal protein S14 OS=Mus musculus GN=Rps14 PE=2 SV=1;>sp|P62264|RS14_MOUSE 40S ribosomal protein S14 OS=Mus musculus GN=Rps14 PE=2 SV=3;>tr|Q3UJS5|Q3UJS5_MOUSE Putative uncharacterized protein OS=Mus musculus GN=Rps14 PE=2 SV=1;	48.3	16.301	151	1.15117	1.19427	1.2123	1.18591	0.0314094	1.0609	1.101	1.14642	1.10277	0.042788	0.89863	0.90507	0.966931	0.923544	0.0377122
P97801;Q3UMN7;Q549F9;Q8CH69;B8JJX7;Q5PXT3;Q9JIC8	Survival motor neuron protein;Putative uncharacterized protein;Survival motor neuron 1;Survival motor neuron 1, isoform CRA_a;Survival of motor neuron protein	Smn;Smn1;mCG_116165;RP23-333E24.4-001;RP23-333E24.4-008	>sp|P97801|SMN_MOUSE Survival motor neuron protein OS=Mus musculus GN=Smn1 PE=1 SV=1;>tr|Q3UMN7|Q3UMN7_MOUSE Putative uncharacterized protein OS=Mus musculus GN=Smn1 PE=2 SV=1;>tr|Q549F9|Q549F9_MOUSE Survival motor neuron 1 OS=Mus musculus GN=Smn1 PE=2 SV=	25	31.254	288	1.11242	1.58173		1.34707	0.33185	1.2436	1.1299		1.18675	0.080398	1.0945	0.75265		0.923575	0.241724
Q810V0;A0PJ89;Q9D7V6;Q8K0Z2	M phase phosphoprotein 10;U3 small nucleolar ribonucleoprotein protein MPP10;Mphosph10 protein;Putative uncharacterized protein	Mphosph10	>sp|Q810V0|MPP10_MOUSE U3 small nucleolar ribonucleoprotein protein MPP10 OS=Mus musculus GN=Mphosph10 PE=1 SV=2;>tr|A0PJ89|A0PJ89_MOUSE Mphosph10 protein (Fragment) OS=Mus musculus GN=Mphosph10 PE=2 SV=1;>tr|Q9D7V6|Q9D7V6_MOUSE Putative uncharacterized pr	7.9	78.734	681	0.975039	1.186		1.08052	0.149172	0.96828	0.94642		0.95735	0.0154574	1.0157	0.83148		0.92359	0.130263
Q8BFY9;Q3TKD0;J3QMX2;Q3TS78;Q3TQW0	Importin beta-2;Karyopherin beta-2;Transportin-1;Putative uncharacterized protein	Kpnb2;Tnpo1	>sp|Q8BFY9|TNPO1_MOUSE Transportin-1 OS=Mus musculus GN=Tnpo1 PE=1 SV=2;>tr|Q3TKD0|Q3TKD0_MOUSE Transportin-1 (Fragment) OS=Mus musculus GN=Tnpo1 PE=2 SV=1	25.9	102.36	898	0.942507	0.993937	0.75992	0.898788	0.122982	0.87274	0.91904	0.653851	0.81521	0.141646	0.91195	0.93587	0.923361	0.923727	0.0119642
A0JLQ7;Q8BFV2;Q8BNM3;E9Q1H5;E9Q5V9	Pcid2 protein;CSN12-like protein;PCI domain-containing protein 2;Putative uncharacterized protein	Pcid2	>tr|A0JLQ7|A0JLQ7_MOUSE Pcid2 protein (Fragment) OS=Mus musculus GN=Pcid2 PE=2 SV=1;>sp|Q8BFV2|PCID2_MOUSE PCI domain-containing protein 2 OS=Mus musculus GN=Pcid2 PE=2 SV=1;>tr|Q8BNM3|Q8BNM3_MOUSE Putative uncharacterized protein OS=Mus musculus GN=Pcid2	15.5	47.018	406	1.12727	0.963298	0.85999	0.983519	0.134782	0.82523	0.92822	1.06106	0.938171	0.118232	0.78135	0.88072	1.11016	0.924077	0.168639
G5E819;Q60676;F7BX26	Protein phosphatase T;Serine/threonine-protein phosphatase 5	Ppp5c	>tr|G5E819|G5E819_MOUSE Serine/threonine-protein phosphatase OS=Mus musculus GN=Ppp5c PE=3 SV=1;>sp|Q60676|PPP5_MOUSE Serine/threonine-protein phosphatase 5 OS=Mus musculus GN=Ppp5c PE=2 SV=2;>tr|F7BX26|F7BX26_MOUSE Serine/threonine-protein phosphatase (Fr	27.7	56.876	499	0.889126	0.773335	0.85339	0.838617	0.059292	0.76905	0.80505	0.753182	0.775761	0.0265771	0.90819	0.9796	0.884643	0.924144	0.0494482
A2A9X6;Q9JM14;A2A9X5	5,3-nucleotidase, cytosolic;5(3)-deoxyribonucleotidase, cytosolic type;Cytosolic 5,3-pyrimidine nucleotidase;Deoxy-5-nucleotidase 1	mCG_6614;Nt5c;RP23-392H19.7-001;Dnt1;RP23-392H19.7-003	>tr|A2A9X6|A2A9X6_MOUSE 5,3-nucleotidase, cytosolic OS=Mus musculus GN=Nt5c PE=4 SV=1;>sp|Q9JM14|NT5C_MOUSE 5(3)-deoxyribonucleotidase, cytosolic type OS=Mus musculus GN=Nt5c PE=1 SV=1;>tr|A2A9X5|A2A9X5_MOUSE 5(3)-deoxyribonucleotidase, cytosolic typ	43	23.076	200	1.2722	1.24807	0.13703	0.885765	0.648536	1.3501	1.3119	0.0785916	0.913531	0.723331	1.0503	1.0176	0.704622	0.924174	0.190839
E9PW66;P28656;Q8BSH9;Q3TF41;J3QP68;Q9CSP8	Brain protein DN38;NAP-1-related protein;Nucleosome assembly protein 1-like 1;Nucleosome assembly protein 1-like 1, isoform CRA_b;Putative uncharacterized protein;Nucleosome assembly protein 1-like 1, isoform CRA_d	Nap1l1;Nrp;mCG_21331	>tr|E9PW66|E9PW66_MOUSE Nucleosome assembly protein 1-like 1 OS=Mus musculus GN=Nap1l1 PE=3 SV=1;>sp|P28656|NP1L1_MOUSE Nucleosome assembly protein 1-like 1 OS=Mus musculus GN=Nap1l1 PE=1 SV=2;>tr|Q8BSH9|Q8BSH9_MOUSE Nucleosome assembly protein 1-like 1, i	41.4	48.542	418	0.940645	0.93006	1.5396	1.13677	0.348903	0.94443	0.94877	0.939408	0.944203	0.00468505	1.0191	1.0015	0.752276	0.924292	0.14923
Q6DFW4	MSSP;Nucleolar protein 5;Nucleolar protein 58;SIK-similar protein	Nol5;Nop58	>sp|Q6DFW4|NOP58_MOUSE Nucleolar protein 58 OS=Mus musculus GN=Nop58 PE=1 SV=1	47	60.342	536	1.14274	1.14119	1.0336	1.10584	0.0625686	0.94045	0.94588	0.970403	0.952244	0.0159584	0.86151	0.87996	1.03242	0.924629	0.0938024
Q3TKB7;Q99N84;Q3THT9;G3UX79;Q542W5;G3UYX8;G3UYQ9	Putative uncharacterized protein;28S ribosomal protein S18-2, mitochondrial;28S ribosomal protein S18b, mitochondrial;Mitochondrial ribosomal protein S18B, isoform CRA_c	Mrps18b;mCG_141135	>tr|Q3TKB7|Q3TKB7_MOUSE Putative uncharacterized protein OS=Mus musculus GN=Mrps18b PE=2 SV=1;>sp|Q99N84|RT18B_MOUSE 28S ribosomal protein S18b, mitochondrial OS=Mus musculus GN=Mrps18b PE=2 SV=1;>tr|Q3THT9|Q3THT9_MOUSE Putative uncharacterized protein OS=	16.9	28.686	254	1.49515	1.45342		1.47429	0.0295028	1.1536	1.2138		1.1837	0.0425678	0.90917	0.94017		0.92467	0.0219203
B8JK30;Q9D0E1;Q570Z0;Q3THB3;Q3TW40;B8JK32;B8JK33;Q3TQ66;F6W322;B8JK29;F7C9U3;B8JK28;G3X924;Q91VC4;Q3UCL9	Heterogeneous nuclear ribonucleoprotein M;Heterogeneous nuclear ribonucleoprotein M, isoform CRA_c;MKIAA4193 protein;Putative uncharacterized protein	Hnrnpm;Hnrpm;mCG_22515;RP24-225N8.1-001;mKIAA4193;RP24-225N8.1-002;RP24-225N8.1-003;RP24-225N8.1-004	>tr|B8JK30|B8JK30_MOUSE Heterogeneous nuclear ribonucleoprotein M OS=Mus musculus GN=Hnrnpm PE=4 SV=1;>sp|Q9D0E1|HNRPM_MOUSE Heterogeneous nuclear ribonucleoprotein M OS=Mus musculus GN=Hnrnpm PE=1 SV=3;>tr|Q570Z0|Q570Z0_MOUSE MKIAA4193 protein (Fragment)	70.5	77.648	729	1.02877	1.02293	0.87816	0.976623	0.0853215	1.0246	1.0263	0.69667	0.915857	0.189823	0.99299	0.97459	0.807754	0.925111	0.10205
P14115	60S ribosomal protein L27a;L29	Rpl27a	>sp|P14115|RL27A_MOUSE 60S ribosomal protein L27a OS=Mus musculus GN=Rpl27a PE=2 SV=5	54.1	16.605	148	0.965904	1.02326	1.0699	1.01969	0.0520901	0.97964	0.90374	0.91416	0.932513	0.041144	1.0075	0.84737	0.920471	0.925114	0.0801659
Q571M2;Q3U2G2;Q61316;Q99L75;Q8C6R3	MKIAA4025 protein;Heat shock protein 4;Heat shock protein 4, isoform CRA_a;Putative uncharacterized protein;Heat shock 70 kDa protein 4;Heat shock 70-related protein APG-2	Hspa4;mKIAA4025;mCG_113604;RP23-337J7.3-001;Apg2;Hsp110	>tr|Q571M2|Q571M2_MOUSE MKIAA4025 protein (Fragment) OS=Mus musculus GN=Hspa4 PE=2 SV=1;>tr|Q3U2G2|Q3U2G2_MOUSE Heat shock 70 kDa protein 4 OS=Mus musculus GN=Hspa4 PE=2 SV=1;>sp|Q61316|HSP74_MOUSE Heat shock 70 kDa protein 4 OS=Mus musculus GN=Hspa4 PE=1	62.9	103.26	930	0.9996	1.03213	1.3967	1.14281	0.220476	1.0436	1.0078	1.01887	1.02342	0.0183293	1.0061	0.98293	0.787216	0.925415	0.120244
Q1HFZ0;H3BKN0;F7DC70;B1AR52;H3BJF3	Myc-induced SUN domain-containing protein;NOL1/NOP2/Sun domain family member 2;tRNA (cytosine-5-)-methyltransferase NSUN2	D13Wsu123e;Misu;Nsun2	>sp|Q1HFZ0|NSUN2_MOUSE tRNA (cytosine(34)-C(5))-methyltransferase OS=Mus musculus GN=Nsun2 PE=1 SV=2;>tr|H3BKN0|H3BKN0_MOUSE tRNA (cytosine(34)-C(5))-methyltransferase OS=Mus musculus GN=Nsun2 PE=4 SV=1	45.6	85.451	757	1.2119	1.30022	1.085	1.19904	0.108185	1.0294	1.0638	1.18037	1.09119	0.0791258	0.8514	0.87427	1.05099	0.925555	0.109234
E9Q3L2;Q6DIC7;F6Y9T6;Q3UVT5	Phosphatidylinositol 4-kinase, catalytic, alpha polypeptide	Pi4ka;Pik4ca	>tr|E9Q3L2|E9Q3L2_MOUSE Protein Pi4ka OS=Mus musculus GN=Pi4ka PE=4 SV=1;>tr|Q6DIC7|Q6DIC7_MOUSE Phosphatidylinositol 4-kinase, catalytic, alpha polypeptide OS=Mus musculus GN=Pi4ka PE=2 SV=1;>tr|F6Y9T6|F6Y9T6_MOUSE Protein Pi4ka (Fragment) OS=Mus musculus	2.7	231.35	2044	0.859623	0.91416		0.886892	0.0385634	0.90195	0.85899		0.88047	0.0303773	1.0035	0.84789		0.925695	0.110033
A3KG93;Q6ZQ88;G8JL40;F6Z4I3	Amine oxidase (Flavin containing) domain 2;BRAF35-HDAC complex protein BHC110;Flavin-containing amine oxidase domain-containing protein 2;Lysine-specific histone demethylase 1A	Aof2;RP23-426N4.2-002;Kdm1a;Kiaa0601;Lsd1	>tr|A3KG93|A3KG93_MOUSE Amine oxidase (Flavin containing) domain 2 OS=Mus musculus GN=Kdm1a PE=4 SV=1;>sp|Q6ZQ88|KDM1A_MOUSE Lysine-specific histone demethylase 1A OS=Mus musculus GN=Kdm1a PE=1 SV=2;>tr|G8JL40|G8JL40_MOUSE Lysine-specific histone demethyla	6.9	94.658	873	1.16999	1.15615	0.67978	1.00197	0.279113	1.2016	1.1442	0.91191	1.0859	0.153392	0.88931	0.91666	0.971534	0.925835	0.0418728
Q93092	Transaldolase	Tal;Taldo;Taldo1	>sp|Q93092|TALDO_MOUSE Transaldolase OS=Mus musculus GN=Taldo1 PE=1 SV=2	53.7	37.387	337	1.19649	1.03354	0.97885	1.06963	0.113217	1.0347	1.0303	0.955657	1.00689	0.0444196	0.85016	0.92429	1.00393	0.926125	0.0768991
Q9CQV5	28S ribosomal protein S24, mitochondrial	Mrps24	>sp|Q9CQV5|RT24_MOUSE 28S ribosomal protein S24, mitochondrial OS=Mus musculus GN=Mrps24 PE=2 SV=1	18	18.901	167	1.42992	1.39373	1.2626	1.36208	0.0880344	1.1982	1.3156	1.31827	1.27736	0.0685647	0.8517	0.88248	1.0448	0.926327	0.103749
Q9CPX7	28S ribosomal protein S16, mitochondrial	Mrps16;Rpms16	>sp|Q9CPX7|RT16_MOUSE 28S ribosomal protein S16, mitochondrial OS=Mus musculus GN=Mrps16 PE=2 SV=1	43.7	15.192	135	1.64761	1.74816	0.97558	1.45712	0.420042	1.308	1.2952	1.38095	1.32805	0.0462567	0.78223	0.80833	1.19063	0.927064	0.228629
Q64737;Q3UJP8;Q3TH49;D6RCG1	5-phosphoribosylglycinamide transformylase;AIR synthase;GAR transformylase;Glycinamide ribonucleotide synthetase;Phosphoribosylamine--glycine ligase;Phosphoribosyl-aminoimidazole synthetase;Phosphoribosylformylglycinamidine cyclo-ligase;Phosphoribosylglycinamide formyltransferase;Phosphoribosylglycinamide synthetase;Trifunctional purine biosynthetic protein adenosine-3;Putative uncharacterized pr…	Gart	>sp|Q64737|PUR2_MOUSE Trifunctional purine biosynthetic protein adenosine-3 OS=Mus musculus GN=Gart PE=2 SV=3;>tr|Q3UJP8|Q3UJP8_MOUSE Putative uncharacterized protein OS=Mus musculus GN=Gart PE=2 SV=1;>tr|Q3TH49|Q3TH49_MOUSE Phosphoribosylamine--glycine li	36.3	107.5	1010	1.03925	0.989218	1.2499	1.09279	0.138342	1.0295	1.0389	0.896057	0.988152	0.0798951	0.97108	1.008	0.802761	0.92728	0.109405
P09103;Q3TF72;Q3THC3;Q3TWE3;Q3TGS0;Q3TIM0;Q3UA23;Q3UJA8;Q3UBY9;Q3URP6;Q3UDR2;Q3U738;Q3TT76;E9Q8G8;Q3TIQ5	Cellular thyroid hormone-binding protein;Endoplasmic reticulum resident protein 59;p55;Prolyl 4-hydroxylase subunit beta;Protein disulfide-isomerase;Putative uncharacterized protein	P4hb;Pdia1	>sp|P09103|PDIA1_MOUSE Protein disulfide-isomerase OS=Mus musculus GN=P4hb PE=1 SV=2;>tr|Q3TF72|Q3TF72_MOUSE Putative uncharacterized protein OS=Mus musculus GN=P4hb PE=2 SV=1;>tr|Q3THC3|Q3THC3_MOUSE Putative uncharacterized protein OS=Mus musculus GN=P4hb	81.3	57.058	509	0.897747	0.894374	1.2209	1.00434	0.187554	0.98414	0.99666	0.995718	0.992173	0.00697252	1.0818	1.0676	0.633673	0.927691	0.254726
P11499;Q71LX8;Q811H6;Q80YC2;E9Q3D6;E9Q0C3;E9PX27;D3Z1R1;Q922F6	Heat shock 84 kDa;Heat shock protein HSP 90-beta;Tumor-specific transplantation 84 kDa antigen;Heat shock protein 84b;Heat shock protein 90 alpha (Cytosolic), class B member 1;MCG18238;Putative uncharacterized protein	Hsp84;Hsp84-1;Hsp90ab1;Hspcb;Hsp84b;mCG_18238	>sp|P11499|HS90B_MOUSE Heat shock protein HSP 90-beta OS=Mus musculus GN=Hsp90ab1 PE=1 SV=3;>tr|Q71LX8|Q71LX8_MOUSE Chaperone protein HtpG L OS=Mus musculus GN=Hsp90ab1 PE=2 SV=1	72.5	83.28	724	0.927902	0.925497	1.7179	1.19043	0.456801	1.076	1.0809	0.892937	1.01661	0.107134	1.1375	1.1466	0.500851	0.928317	0.370224
P62320;Q91VM2	Small nuclear ribonucleoprotein Sm D3;snRNP core protein D3;Small nuclear ribonucleoprotein D3	Snrpd3	>sp|P62320|SMD3_MOUSE Small nuclear ribonucleoprotein Sm D3 OS=Mus musculus GN=Snrpd3 PE=1 SV=1;>tr|Q91VM2|Q91VM2_MOUSE Small nuclear ribonucleoprotein D3 OS=Mus musculus GN=Snrpd3 PE=2 SV=1	37.3	13.916	126	1.10297	1.07551	0.8276	1.00203	0.151682	1.0484	1.0342	0.838082	0.973561	0.117542	0.91039	0.91024	0.964785	0.928472	0.0314486
P62900;Q5M9K9;Q9CY93;D3YVU2;D3YWP7;Q58DZ1	60S ribosomal protein L31;MCG126194, isoform CRA_a;Putative uncharacterized protein;Ribosomal protein L31;MCG49033;Putative uncharacterized protein Gm16382	Rpl31;mCG_126194;Gm16382;mCG_49033	>sp|P62900|RL31_MOUSE 60S ribosomal protein L31 OS=Mus musculus GN=Rpl31 PE=2 SV=1;>tr|Q5M9K9|Q5M9K9_MOUSE MCG126194, isoform CRA_a OS=Mus musculus GN=Rpl31 PE=2 SV=1;>tr|Q9CY93|Q9CY93_MOUSE Putative uncharacterized protein OS=Mus musculus GN=Rpl31 PE=2 SV	68.8	14.463	125	1.11871	1.08234	1.13	1.11035	0.0249022	1.2127	1.1753	0.972668	1.12022	0.129147	0.99967	0.99859	0.787526	0.928595	0.122171
P50247;Q3TF14;Q3U4D1;Q3U5U5;Q5M9P0;Q8BPI7;A2ALT5	Adenosylhomocysteinase;CUBP;Liver copper-binding protein;S-adenosyl-L-homocysteine hydrolase	Ahcy;mCG_21063;RP23-192A6.3-001	>sp|P50247|SAHH_MOUSE Adenosylhomocysteinase OS=Mus musculus GN=Ahcy PE=1 SV=3;>tr|Q3TF14|Q3TF14_MOUSE Adenosylhomocysteinase B OS=Mus musculus GN=Ahcy PE=2 SV=1;>tr|Q3U4D1|Q3U4D1_MOUSE Adenosylhomocysteinase C OS=Mus musculus GN=Ahcy PE=2 SV=1;>tr|Q3U5U5|	64.6	47.688	432	0.925669	0.918189	1.1427	0.995519	0.127517	0.90221	0.92766	0.910747	0.913539	0.0129527	1.008	0.996	0.782289	0.928763	0.126992
P58242;Q3TLX9;Q8BTC9	Acid sphingomyelinase-like phosphodiesterase 3b;Putative uncharacterized protein;Sphingomyelin phosphodiesterase, acid-like 3B	Asml3b;Smpdl3b;RP23-442A20.3-001	>sp|P58242|ASM3B_MOUSE Acid sphingomyelinase-like phosphodiesterase 3b OS=Mus musculus GN=Smpdl3b PE=1 SV=1;>tr|Q3TLX9|Q3TLX9_MOUSE Sphingomyelin phosphodiesterase, acid-like 3B OS=Mus musculus GN=Smpdl3b PE=2 SV=1;>tr|Q8BTC9|Q8BTC9_MOUSE Putative uncharac	12.5	51.599	456	1.08556	1.13631	1.638	1.28663	0.305355	1.089	1.2003	1.27735	1.18888	0.0946932	0.91402	1.011	0.861326	0.928782	0.0759209
Q91VM5	Putative uncharacterized protein;Rbmxrt protein;RNA binding motif protein, X chromosome retrogene	Rbmxrt	>sp|Q91VM5|RMXL1_MOUSE RNA binding motif protein, X-linked-like-1 OS=Mus musculus GN=Rbmxl1 PE=1 SV=1	48.2	42.161	388	1.1113	1.22008	1.2843	1.20522	0.087453	1.0818	1.1435	1.09894	1.10808	0.0318497	0.95221	0.94218	0.892299	0.928896	0.0320883
D3Z4V2;D3Z3F1;Q9D824;D3Z619	Putative uncharacterized protein Fip1l1;FIP1-like 1 protein;Pre-mRNA 3-end-processing factor FIP1	Fip1l1	>tr|D3Z4V2|D3Z4V2_MOUSE Pre-mRNA 3-end-processing factor FIP1 OS=Mus musculus GN=Fip1l1 PE=4 SV=1;>tr|D3Z3F1|D3Z3F1_MOUSE Pre-mRNA 3-end-processing factor FIP1 OS=Mus musculus GN=Fip1l1 PE=4 SV=1;>sp|Q9D824|FIP1_MOUSE Pre-mRNA 3-end-processing factor FI	7.7	66.64	595	1.01184	1.40839		1.21011	0.280405	1.061	0.81908		0.94004	0.171063	0.90869	0.95004		0.929365	0.0292389
P62827;Q3ULW0;A6H622;Q61820	GTPase Ran;GTP-binding nuclear protein Ran;Ras-like protein TC4;Ras-related nuclear protein;Putative uncharacterized protein	Ran;Rasl2-8	>sp|P62827|RAN_MOUSE GTP-binding nuclear protein Ran OS=Mus musculus GN=Ran PE=1 SV=3;>tr|Q3ULW0|Q3ULW0_MOUSE Putative uncharacterized protein OS=Mus musculus GN=Ran PE=2 SV=1	56.9	24.423	216	0.945895	0.926784	1.2413	1.03799	0.176328	0.98816	1.0069	0.957213	0.984091	0.0250924	0.97487	1.0828	0.73062	0.92943	0.180433
P35550;Q3UJS2;Q80WS3	Nucleolar protein 1;rRNA 2-O-methyltransferase fibrillarin;Putative uncharacterized protein	Fbl	>sp|P35550|FBRL_MOUSE rRNA 2-O-methyltransferase fibrillarin OS=Mus musculus GN=Fbl PE=1 SV=2;>tr|Q3UJS2|Q3UJS2_MOUSE Fibrillarin-like rRNA/tRNA 2-O-methyltransferase B OS=Mus musculus GN=Fbl PE=2 SV=1	48.6	34.306	327	1.06138	1.03389	1.0456	1.04696	0.0137945	0.97366	0.95487	0.974279	0.967603	0.0110315	0.90385	0.90591	0.979336	0.929699	0.0429995
Q91VC3;E9PV04;A2AFK7	ATP-dependent RNA helicase DDX48;ATP-dependent RNA helicase eIF4A-3;DEAD box protein 48;Eukaryotic initiation factor 4A-III;Eukaryotic translation initiation factor 4A isoform 3;Eukaryotic translation initiation factor 4A, isoform 3	Ddx48;Eif4a3;RP23-13O17.1-003	>sp|Q91VC3|IF4A3_MOUSE Eukaryotic initiation factor 4A-III OS=Mus musculus GN=Eif4a3 PE=2 SV=3;>tr|E9PV04|E9PV04_MOUSE Protein Gm8994 OS=Mus musculus GN=Gm5576 PE=3 SV=2;>tr|A2AFK7|A2AFK7_MOUSE Eukaryotic initiation factor 4A-III (Fragment) OS=Mus musculus	57.9	46.839	411	1.09074	1.10297	1.3133	1.169	0.125114	1.0218	1.0663	1.05704	1.04838	0.0234796	0.98448	0.96608	0.839278	0.929946	0.0790578
P56399;Q3U4W8;D3YYA5;D3Z4K7;Q8BY89	Deubiquitinating enzyme 5;Isopeptidase T;Ubiquitin carboxyl-terminal hydrolase 5;Ubiquitin thioesterase 5;Ubiquitin-specific-processing protease 5;Ubiquitin carboxyl-terminal hydrolase	Isot;Usp5	>sp|P56399|UBP5_MOUSE Ubiquitin carboxyl-terminal hydrolase 5 OS=Mus musculus GN=Usp5 PE=1 SV=1;>tr|Q3U4W8|Q3U4W8_MOUSE Ubiquitin carboxyl-terminal hydrolase OS=Mus musculus GN=Usp5 PE=2 SV=1	36.6	95.832	858	1.05431	1.08942	1.3821	1.17528	0.179973	0.98422	1.0535	1.32739	1.1217	0.181465	0.91285	0.87651	1.00049	0.92995	0.0637345
B1AS53;P70698;Q3TPP2	Cytidine 5-triphosphate synthase;Cytidine 5-triphosphate synthase, isoform CRA_a;CTP synthase 1;CTP synthetase 1;UTP--ammonia ligase 1	Ctps;mCG_122871;RP23-106K5.3-001	>tr|B1AS53|B1AS53_MOUSE CTP synthase A OS=Mus musculus GN=Ctps PE=3 SV=1;>sp|P70698|PYRG1_MOUSE CTP synthase 1 OS=Mus musculus GN=Ctps1 PE=1 SV=2	51.9	66.682	591	0.96609	0.952835	1.1514	1.02344	0.111013	1.0071	1.003	0.885347	0.965149	0.0691407	0.99974	1.0125	0.779059	0.930433	0.131249
P63242;Q8BGY2;J3QPS8	eIF-4D;Eukaryotic initiation factor 5A isoform 1;Eukaryotic translation initiation factor 5A-1	Eif5a	>sp|P63242|IF5A1_MOUSE Eukaryotic translation initiation factor 5A-1 OS=Mus musculus GN=Eif5a PE=1 SV=2	88.3	16.832	154	1.00357	0.9758	1.0116	0.996991	0.0187855	0.96462	0.95744	0.876271	0.932777	0.0490674	0.93719	0.96692	0.888099	0.930736	0.0398046
Q3TJG6;Q9R0Q7;Q9CRH1;D3Z7C6	Putative uncharacterized protein;Cytosolic prostaglandin E2 synthase;Hsp90 co-chaperone;Progesterone receptor complex p23;Prostaglandin E synthase 3;Sid 3177;Telomerase-binding protein p23;Putative uncharacterized protein Ptges3	Ptges3;Sid3177;Tebp	>tr|Q3TJG6|Q3TJG6_MOUSE Putative uncharacterized protein OS=Mus musculus GN=Ptges3 PE=2 SV=1;>sp|Q9R0Q7|TEBP_MOUSE Prostaglandin E synthase 3 OS=Mus musculus GN=Ptges3 PE=1 SV=1;>tr|Q9CRH1|Q9CRH1_MOUSE Putative uncharacterized protein OS=Mus musculus GN=Pt	49.4	18.747	160	0.990295	0.926355	0.68286	0.866503	0.162221	0.96836	1.0237	0.423012	0.805024	0.331987	1.0642	1.033	0.695265	0.930822	0.204594
A6X962;O35075	Down syndrome critical region gene 3;Down syndrome critical region gene 3, isoform CRA_c;Down syndrome critical region protein 3 homolog;Down syndrome critical region protein A homolog	Dscr3;mCG_19606;RP23-115D20.1-001;Dcra;Dscra	>tr|A6X962|A6X962_MOUSE Down syndrome critical region gene 3 OS=Mus musculus GN=Dscr3 PE=4 SV=1;>sp|O35075|DSCR3_MOUSE Down syndrome critical region protein 3 homolog OS=Mus musculus GN=Dscr3 PE=2 SV=1	10.4	32.97	297	0.863036	1.05157	0.65667	0.857092	0.197517	0.76539	0.80171	0.940026	0.835709	0.0921488	0.95846	0.7952	1.04079	0.931483	0.124997
Q3TQX5;Q62167;B9EKE9;B7ZWF1;B9EIA2;P16381;Q3U484;Q62095;Q3TUR4;Q3V086;Q61496	DEAD/H (Asp-Glu-Ala-Asp/His) box polypeptide 3, X-linked;Putative uncharacterized protein;ATP-dependent RNA helicase DDX3X;D1Pas1-related sequence 2;DEAD box protein 3, X-chromosomal;DEAD box RNA helicase DEAD3;Embryonic RNA helicase;Ddx3x protein;DNA segment, Chr 1, Pasteur Institute 1;Putative ATP-dependent RNA helicase Pl10;ATP-dependent RNA helicase DDX3Y;D1Pas1-related sequence 1;DEAD box pr…	Ddx3x;RP23-158L19.4-001;D1Pas1-rs2;Ddx3;Dead3;Erh;D1Pas1;mCG_49293;Pl10;Ddx3y;D1Pas1-rs1;Dead2	>tr|Q3TQX5|Q3TQX5_MOUSE DEAD/H (Asp-Glu-Ala-Asp/His) box polypeptide 3, X-linked OS=Mus musculus GN=Ddx3x PE=2 SV=1;>sp|Q62167|DDX3X_MOUSE ATP-dependent RNA helicase DDX3X OS=Mus musculus GN=Ddx3x PE=1 SV=3;>tr|B9EKE9|B9EKE9_MOUSE Ddx3x protein OS=Mus musc	67.2	73.101	662	1.10366	1.14534	1.0348	1.0946	0.0558257	1.1388	1.1597	0.956938	1.08515	0.111522	1.0202	1.0166	0.757748	0.931516	0.150498
Q9D6L8	Cyclophilin-like protein PPIL3;CYP10L;Peptidyl-prolyl cis-trans isomerase-like 3;Rotamase PPIL3	Cyp10l;Ppil3	>sp|Q9D6L8|PPIL3_MOUSE Peptidyl-prolyl cis-trans isomerase-like 3 OS=Mus musculus GN=Ppil3 PE=2 SV=1	27.3	18.127	161	0.838082	0.800384	0.36276	0.667076	0.264218	1.0351	1.0466	0.330066	0.803922	0.410412	1.1372	1.1078	0.550237	0.931746	0.330723
P17710;Q3TJE3;Q6GQU1;G3UVV4;Q3UPC4;Q3UE51;Q3TTB4;D3Z365;D3YYR4;D3Z105;Q149C8;Q3TBG9;Q3TQE0;Q3TRM8;Q3TVQ4;E9Q8S8;Q08EC2;E9Q3Z4;Q3TCB2;B4YB29	Hexokinase type I;Hexokinase, tumor isozyme;Hexokinase-1;Putative uncharacterized protein;Hexokinase 1, isoform CRA_d;Hk1 protein	Hk1;mCG_127656	>sp|P17710|HXK1_MOUSE Hexokinase-1 OS=Mus musculus GN=Hk1 PE=1 SV=3;>tr|Q3TJE3|Q3TJE3_MOUSE Putative uncharacterized protein OS=Mus musculus GN=Hk1 PE=2 SV=1;>tr|Q6GQU1|Q6GQU1_MOUSE Hexokinase 1, isoform CRA_d OS=Mus musculus GN=Hk1 PE=2 SV=1;>tr|G3UVV4|G3	34.1	108.3	974	0.86881	0.917852	1.1495	0.978721	0.149918	0.97097	0.91317	0.838082	0.907407	0.0666309	0.99113	0.98219	0.822978	0.932099	0.0946078
P40336;Q6PE78	H<beta>58 protein;Vacuolar protein sorting-associated protein 26A;Vesicle protein sorting 26A;Vacuolar protein sorting 26 homolog A (Yeast), isoform CRA_e;Vps26a protein	Vps26;Vps26a;mCG_11324	>sp|P40336|VP26A_MOUSE Vacuolar protein sorting-associated protein 26A OS=Mus musculus GN=Vps26a PE=2 SV=1;>tr|Q6PE78|Q6PE78_MOUSE Vacuolar protein sorting 26 homolog A (Yeast), isoform CRA_e OS=Mus musculus GN=Vps26a PE=2 SV=1	34.3	38.113	327	0.991375	1.01917	1.0633	1.02462	0.0362703	1.0191	0.83611	0.967586	0.940932	0.0943618	0.95976	0.82588	1.01111	0.932251	0.0956311
Q3U2W2;Q7TPV4;A0JLT5;Q3TLF6;A6BLY8;B1AZF3;Q80YE4;B1AZF9	MYB binding protein (P160) 1a, isoform CRA_b;Putative uncharacterized protein;Myb-binding protein 1A;Myb-binding protein of 160 kDa;Mybbp1a protein	mCG_6657;Mybbp1a;P160	>tr|Q3U2W2|Q3U2W2_MOUSE MYB binding protein (P160) 1a, isoform CRA_b OS=Mus musculus GN=Mybbp1a PE=2 SV=1;>sp|Q7TPV4|MBB1A_MOUSE Myb-binding protein 1A OS=Mus musculus GN=Mybbp1a PE=1 SV=2;>tr|A0JLT5|A0JLT5_MOUSE Mybbp1a protein (Fragment) OS=Mus musculus	44.2	152.04	1344	1.12242	1.10616	1.9922	1.40693	0.506927	1.0827	1.0615	1.29084	1.14501	0.126733	0.95762	0.97923	0.860882	0.932577	0.0630234
P61222;Q3TIU8;Q3UHY8;Q3TJM9;Q6NXX7;Q8C2N8	ATP-binding cassette sub-family E member 1;Ribonuclease 4 inhibitor;RNase L inhibitor;Putative uncharacterized protein;ATP-binding cassette, sub-family E (OABP), member 1;Abce1 protein	Abce1;Rli;mCG_7994	>sp|P61222|ABCE1_MOUSE ATP-binding cassette sub-family E member 1 OS=Mus musculus GN=Abce1 PE=2 SV=1;>tr|Q3TIU8|Q3TIU8_MOUSE Putative uncharacterized protein OS=Mus musculus GN=Abce1 PE=2 SV=1;>tr|Q3UHY8|Q3UHY8_MOUSE ATP-binding cassette, sub-family E (OAB	53.6	67.314	599	0.924129	0.89662	1.0392	0.953316	0.0756386	0.91442	0.91308	0.947508	0.925003	0.0195017	0.9909	0.96712	0.839772	0.932597	0.0812639
O35286;Q3TFE5;Q3UKJ6;Q497W9;Q3UDX4;Q5DTN5;A2A4P0;Q3UQQ4;A2A4N9;G3X8X0;Q921Y1;Q80TX4;Q05BH3;Q3TUC8	DEAH box protein 15;Putative pre-mRNA-splicing factor ATP-dependent RNA helicase DHX15;Putative uncharacterized protein;DEAH (Asp-Glu-Ala-His) box polypeptide 15, isoform CRA_a;DEAH (Asp-Glu-Ala-His) box polypeptide 15;DEAH (Asp-Glu-Ala-His) box polypeptide 15, isoform CRA_b	Ddx15;Deah9;Dhx15;mCG_18794	>sp|O35286|DHX15_MOUSE Putative pre-mRNA-splicing factor ATP-dependent RNA helicase DHX15 OS=Mus musculus GN=Dhx15 PE=2 SV=2;>tr|Q3TFE5|Q3TFE5_MOUSE Putative uncharacterized protein OS=Mus musculus GN=Dhx15 PE=2 SV=1;>tr|Q3UKJ6|Q3UKJ6_MOUSE DEAH (Asp-Glu-A	30.9	91.006	795	0.941088	0.914328	1.146	1.00047	0.126739	1.0012	0.9818	0.838434	0.940478	0.0889036	0.9907	1.0407	0.767578	0.932993	0.145419
Q3THS8;Q9JJT0	Putative uncharacterized protein;RNA 3-terminal phosphate cyclase-like protein	Rcl1;Rnac	>tr|Q3THS8|Q3THS8_MOUSE Putative uncharacterized protein OS=Mus musculus GN=Rcl1 PE=2 SV=1;>sp|Q9JJT0|RCL1_MOUSE RNA 3-terminal phosphate cyclase-like protein OS=Mus musculus GN=Rcl1 PE=2 SV=1	18	40.806	373	1.24079	1.27789	0.82999	1.11622	0.248578	0.94858	0.99071	1.17174	1.03701	0.118567	0.94775	0.82986	1.02176	0.933125	0.0967842
P10107;Q4FJV4;B7STB7;Q3U5N9;Q4FK88;Q3US43;E9QAQ7;A2BH40;A2BH41;A2BH37;Q8C846;Q8R024	Annexin A1;Annexin I;Annexin-1;Calpactin II;Calpactin-2;Chromobindin-9;Lipocortin I;p35;Phospholipase A2 inhibitory protein;Anxa1 protein;Putative uncharacterized protein	Anx1;Anxa1;Lpc1;Lpc-1	>sp|P10107|ANXA1_MOUSE Annexin A1 OS=Mus musculus GN=Anxa1 PE=1 SV=2;>tr|Q4FJV4|Q4FJV4_MOUSE Annexin OS=Mus musculus GN=Anxa1 PE=2 SV=1;>tr|B7STB7|B7STB7_MOUSE Annexin OS=Mus musculus GN=Anxa1 PE=2 SV=1;>tr|Q3U5N9|Q3U5N9_MOUSE Annexin OS=Mus musculus GN=An	91	38.734	346	0.843313	0.835003	1.4703	1.04954	0.364414	0.93163	0.93678	0.872144	0.913518	0.0359235	1.0791	1.0722	0.649013	0.933438	0.246343
D3Z7P3;D3Z7P4;F7B327	Putative uncharacterized protein Gls	Gls	>sp|D3Z7P3|GLSK_MOUSE Glutaminase kidney isoform, mitochondrial OS=Mus musculus GN=Gls PE=1 SV=1;>tr|D3Z7P4|D3Z7P4_MOUSE Glutaminase B OS=Mus musculus GN=Gls PE=3 SV=1	18	73.963	674	1.5348	1.64919	1.0802	1.4214	0.300968	1.2963	1.3979	1.34918	1.34779	0.0508142	0.88465	0.9151	1.00081	0.93352	0.0602312
Q5SWR1;Q9DBG3;H3BIY9;H3BKM0;H3BJ06;Q5SWR0	Adaptor-related protein complex 2, beta 1 subunit;Putative uncharacterized protein;Adapter-related protein complex 2 beta subunit;Adaptor protein complex AP-2 subunit beta;AP105B;AP-2 complex subunit beta;Beta-2-adaptin;Beta-adaptin;Clathrin assembly protein complex 2 beta large chain;Plasma membrane adaptor HA2/AP2 adaptin beta subunit	Ap2b1;RP23-381B19.6-001;Clapb1	>tr|Q5SWR1|Q5SWR1_MOUSE Adaptor-related protein complex 2, beta 1 subunit OS=Mus musculus GN=Ap2b1 PE=2 SV=1;>sp|Q9DBG3|AP2B1_MOUSE AP-2 complex subunit beta OS=Mus musculus GN=Ap2b1 PE=1 SV=1;>tr|H3BIY9|H3BIY9_MOUSE AP-2 complex subunit beta OS=Mus muscul	33.1	105.72	951	0.944822	0.93188	0.92996	0.935554	0.00808384	0.82763	0.83247	0.766518	0.808873	0.0367597	0.89973	0.9103	0.990589	0.93354	0.0496883
A2AMU9;Q9D0I8;A2AMV1;Q9QYY3	MRT4, mRNA turnover 4, homolog (S. cerevisiae);Mrto4 protein;mRNA turnover protein 4 homolog;RIKEN cDNA 2610012O22, isoform CRA_a;Muscle protein 684	Mrto4;RP23-247I1.8-001;Mrt4;2610012O22Rik;mCG_122343;RP23-247I1.8-002;mg684	>tr|A2AMU9|A2AMU9_MOUSE MRT4, mRNA turnover 4, homolog (S. cerevisiae) OS=Mus musculus GN=Mrto4 PE=2 SV=1;>sp|Q9D0I8|MRT4_MOUSE mRNA turnover protein 4 homolog OS=Mus musculus GN=Mrto4 PE=2 SV=1;>tr|A2AMV1|A2AMV1_MOUSE MRT4, mRNA turnover 4, homolog (S. ce	44.4	27.545	239	0.968711	1.00179	0.92218	0.964228	0.0399955	0.90384	0.92506	0.951475	0.926792	0.0238646	0.92222	0.91184	0.968523	0.934194	0.0301791
Q3TKV1;Q3TXV1;Q8VDM4;Q3TI61;Q3TW71;Q3TIP0;Q3TWL6;Q3U9Y8;Q80V77;Q99JX8;Q9CRK7;E9Q2S8	MCG129789, isoform CRA_b;Putative uncharacterized protein;26S proteasome non-ATPase regulatory subunit 2;26S proteasome regulatory subunit RPN1;26S proteasome regulatory subunit S2;26S proteasome subunit p97;Psmd2 protein	mCG_129789;Psmd2	>tr|Q3TKV1|Q3TKV1_MOUSE MCG129789, isoform CRA_b OS=Mus musculus GN=Psmd2 PE=2 SV=1;>tr|Q3TXV1|Q3TXV1_MOUSE Putative uncharacterized protein OS=Mus musculus GN=Psmd2 PE=2 SV=1;>sp|Q8VDM4|PSMD2_MOUSE 26S proteasome non-ATPase regulatory subunit 2 OS=Mus mus	58.1	100.2	908	0.93932	0.917768	1.1307	0.995929	0.117211	0.94758	0.94109	0.871612	0.920094	0.0421121	0.99223	1.0242	0.787712	0.934714	0.128307
P68368	Alpha-tubulin 4;Alpha-tubulin isotype M-alpha-4;Tubulin alpha-4 chain;Tubulin alpha-4A chain	Tuba4;Tuba4a	>sp|P68368|TBA4A_MOUSE Tubulin alpha-4A chain OS=Mus musculus GN=Tuba4a PE=1 SV=1	18.3	49.924	448	0.976372	0.937998	1.8196	1.24466	0.498285	1.0807	1.0816	0.984446	1.04892	0.055834	1.117	1.128	0.559253	0.934751	0.325237
Q3TUQ8;Q8VDG3	Putative uncharacterized protein;Poly(A)-specific ribonuclease PARN;Polyadenylate-specific ribonuclease	Parn	>tr|Q3TUQ8|Q3TUQ8_MOUSE Putative uncharacterized protein OS=Mus musculus GN=Parn PE=2 SV=1;>sp|Q8VDG3|PARN_MOUSE Poly(A)-specific ribonuclease PARN OS=Mus musculus GN=Parn PE=1 SV=1	4.8	71.574	624	1.0986	0.877578	0.54022	0.838799	0.281202	0.72621	0.45188	0.943752	0.707281	0.246482	0.75077	0.70046	1.35421	0.935145	0.363788
P17095;Q566K0;Q3TE85	High mobility group AT-hook protein 1;High mobility group protein HMG-I/HMG-Y;High mobility group AT-hook 1;High mobility group AT-hook I, related sequence 1;Putative uncharacterized protein	Hmga1;Hmgi;Hmgiy;Hmga1-rs1;RP23-99M13.1-001	>sp|P17095|HMGA1_MOUSE High mobility group protein HMG-I/HMG-Y OS=Mus musculus GN=Hmga1 PE=1 SV=4;>tr|Q566K0|Q566K0_MOUSE High mobility group AT-hook 1 OS=Mus musculus GN=Hmga1 PE=2 SV=1;>tr|Q3TE85|Q3TE85_MOUSE Putative uncharacterized protein OS=Mus muscu	51.4	11.614	107	1.4819	1.43699	1.4372	1.45203	0.0258681	1.3043	1.384	1.59188	1.42673	0.148472	0.94444	0.89063	0.971062	0.935377	0.0409748
Q3U6P5;Q9Z204;Q8BTF8;Q8BJ85;E9Q786	Putative uncharacterized protein;Heterogeneous nuclear ribonucleoproteins C1/C2	Hnrnpc;Hnrpc	>tr|Q3U6P5|Q3U6P5_MOUSE Putative uncharacterized protein OS=Mus musculus GN=Hnrnpc PE=2 SV=1;>sp|Q9Z204|HNRPC_MOUSE Heterogeneous nuclear ribonucleoproteins C1/C2 OS=Mus musculus GN=Hnrnpc PE=1 SV=1	60.2	36.905	334	1.15694	1.11031	1.6247	1.29732	0.28448	1.1397	1.097	0.979528	1.07208	0.0829439	0.96426	0.95697	0.885504	0.935578	0.0435181
G3X961;G3UZ63;G3UZG5;Q921I2;Q6PE06	Kelch domain-containing protein 4;Klhdc4 protein	Klhdc4	>tr|G3X961|G3X961_MOUSE Kelch domain containing 4, isoform CRA_a OS=Mus musculus GN=Klhdc4 PE=4 SV=1;>tr|G3UZ63|G3UZ63_MOUSE Kelch domain-containing protein 4 OS=Mus musculus GN=Klhdc4 PE=4 SV=1;>tr|G3UZG5|G3UZG5_MOUSE Kelch domain-containing protein 4 OS=	11.8	64.845	584	0.981451	0.887626	0.93492	0.934666	0.0469126	0.97456	0.98953	0.919794	0.961295	0.0367118	0.91021	0.95642	0.940911	0.935847	0.0235175
Q99J36	THUMP domain-containing protein 1	Thumpd1	>sp|Q99J36|THUM1_MOUSE THUMP domain-containing protein 1 OS=Mus musculus GN=Thumpd1 PE=1 SV=1	21.4	38.884	350	1.08989	1.14591	1.0126	1.0828	0.0669368	1.005	1.0349	1.11908	1.05299	0.0591539	0.88068	0.87028	1.05702	0.935992	0.104938
Q564G0;E9Q7K1;Q564F2;Q64520;G3UYV3	Putative uncharacterized protein;Guanylate kinase 1, isoform CRA_a;GMP kinase;Guanylate kinase	Guk1;mCG_11709;Gmk	>tr|Q564G0|Q564G0_MOUSE Guanylate kinase OS=Mus musculus GN=Guk1 PE=2 SV=1;>tr|E9Q7K1|E9Q7K1_MOUSE Guanylate kinase OS=Mus musculus GN=Guk1 PE=4 SV=1;>tr|Q564F2|Q564F2_MOUSE Guanylate kinase 1, isoform CRA_a OS=Mus musculus GN=Guk1 PE=2 SV=1;>sp|Q64520|KGU	40.6	24.032	219	1.06425	1.10243	0.43277	0.866482	0.37609	1.0472	1.1627	0.261356	0.823752	0.490461	1.0161	1.0942	0.697934	0.936078	0.209903
P18572;O55107;O55108;J3QP71	Basic immunoglobulin superfamily;Basigin;HT7 antigen;Membrane glycoprotein gp42	Bsg	>sp|P18572|BASI_MOUSE Basigin OS=Mus musculus GN=Bsg PE=1 SV=2;>tr|O55107|O55107_MOUSE Basigin (Fragment) OS=Mus musculus GN=Bsg PE=2 SV=1;>tr|O55108|O55108_MOUSE Basigin (Fragment) OS=Mus musculus GN=Bsg PE=1 SV=1;>tr|J3QP71|J3QP71_MOUSE Basigin (Fragment	17.2	42.444	389	1.86463	2.14468	1.7897	1.933	0.187107	1.6612	1.8139	1.80914	1.76141	0.0868189	0.90866	0.89349	1.00696	0.936369	0.0616004
G3X972;Q8CGF4;Q80U83;Q3V222;Q8R2V9	Sec24 related gene family, member C (S. cerevisiae);MKIAA0079 protein;SEC24 related gene family, member C (S. cerevisiae), isoform CRA_b;Putative uncharacterized protein	Sec24c;mCG_121333;mKIAA0079	>tr|G3X972|G3X972_MOUSE Protein Sec24c OS=Mus musculus GN=Sec24c PE=4 SV=1;>tr|Q8CGF4|Q8CGF4_MOUSE Sec24 related gene family, member C (S. cerevisiae) OS=Mus musculus GN=Sec24c PE=2 SV=1;>tr|Q80U83|Q80U83_MOUSE MKIAA0079 protein (Fragment) OS=Mus musculus	6.8	118.58	1096	0.830634	0.958038	1.1074	0.965357	0.138528	0.80839	0.99504	0.918527	0.907319	0.0938284	1.019	0.96132	0.828912	0.936411	0.0974611
Q543H0;Q64674;Q3UJL7;Q8BSZ8	MCG16662;Putative uncharacterized protein;Spermidine synthase;Putrescine aminopropyltransferase	mCG_16662;RP23-331P21.3-001;Srm	>tr|Q543H0|Q543H0_MOUSE MCG16662 OS=Mus musculus GN=Srm PE=2 SV=1;>sp|Q64674|SPEE_MOUSE Spermidine synthase OS=Mus musculus GN=Srm PE=2 SV=1;>tr|Q3UJL7|Q3UJL7_MOUSE Putative uncharacterized protein OS=Mus musculus GN=Srm PE=2 SV=1;>tr|Q8BSZ8|Q8BSZ8_MOUSE P	57.9	33.995	302		1.09302	0.93422	1.01362	0.112285		1.0623	0.953925	1.00811	0.0766324		0.95091	0.923361	0.937136	0.0194801
Q91YM4;E9PUT1;Q5SWP1;Q5SWP0	Protein TBRG4;Transforming growth factor beta regulator 4	Kiaa0948;Tbrg4	>sp|Q91YM4|TBRG4_MOUSE Protein TBRG4 OS=Mus musculus GN=Tbrg4 PE=2 SV=1;>tr|E9PUT1|E9PUT1_MOUSE Protein TBRG4 OS=Mus musculus GN=Tbrg4 PE=4 SV=1	12.2	71.513	630	1.1356	1.36008	1.0644	1.18669	0.15432	1.213	0.90499	1.15347	1.09049	0.163379	0.90088	0.87749	1.03345	0.937274	0.0841101
Q6ZQI3;D3Z1M3	Malectin;Putative uncharacterized protein Mlec	Kiaa0152;Mlec	>sp|Q6ZQI3|MLEC_MOUSE Malectin OS=Mus musculus GN=Mlec PE=2 SV=2;>tr|D3Z1M3|D3Z1M3_MOUSE Malectin OS=Mus musculus GN=Mlec PE=4 SV=1	23	32.342	291		2.21371	1.6576	1.93566	0.39323		1.1449	2.25749	1.70119	0.786719		0.74261	1.13194	0.937274	0.275297
Q9DBG7;Q9CVL8;F6VF36	Docking protein alpha;Signal recognition particle receptor subunit alpha	Srpr	>sp|Q9DBG7|SRPR_MOUSE Signal recognition particle receptor subunit alpha OS=Mus musculus GN=Srpr PE=1 SV=1	22.2	69.622	636	2.17019	2.10407	0.84391	1.70605	0.74737	1.5381	1.4401	1.22291	1.40037	0.161306	0.73891	0.76567	1.30746	0.937348	0.320808
Q8C2D1	Putative uncharacterized protein	Hars	>tr|Q8C2D1|Q8C2D1_MOUSE Putative uncharacterized protein OS=Mus musculus GN=Hars PE=2 SV=1	50.1	57.402	509	0.96581	0.994926	0.95886	0.973199	0.0191345	0.99195	0.96054	0.716589	0.889693	0.150733	0.99511	0.92453	0.893735	0.937792	0.0519724
Q8BRF7;Q6ZQ26	Sec1 family domain-containing protein 1;Syntaxin-binding protein 1-like 2	Scfd1;Stxbp1l2	>sp|Q8BRF7|SCFD1_MOUSE Sec1 family domain-containing protein 1 OS=Mus musculus GN=Scfd1 PE=2 SV=1	14.4	72.322	639	0.956663	0.90967	0.82176	0.896031	0.0684779	0.82919	0.79569	0.850051	0.824977	0.0274243	0.9257	0.75549	1.13235	0.937846	0.188723
A2ASC7;Q8C570;Q8CBU3;Q6PAS9;A2ASC6	RAE1 RNA export 1 homolog (S. pombe);RAE1 RNA export 1 homolog (S. pombe), isoform CRA_c;mRNA export factor;mRNA-associated protein mrnp 41;Rae1 protein homolog;Putative uncharacterized protein;Rae1 protein	mCG_13753;Rae1;RP23-368M21.2-001;Mrnp41;RP23-368M21.2-002	>tr|A2ASC7|A2ASC7_MOUSE RAE1 RNA export 1 homolog (S. pombe) OS=Mus musculus GN=Rae1 PE=4 SV=1;>sp|Q8C570|RAE1L_MOUSE mRNA export factor OS=Mus musculus GN=Rae1 PE=1 SV=1;>tr|Q8CBU3|Q8CBU3_MOUSE Putative uncharacterized protein OS=Mus musculus GN=Rae1 PE=2	34	40.965	368	1.20139	1.15945	0.81876	1.05987	0.209854	1.0683	1.0474	0.643915	0.919872	0.239214	0.94002	0.94321	0.932836	0.938689	0.00531369
Q8QZY1	66 kDa tyrosine-rich heat shock protein;67 kDa polymerase-associated factor;Eukaryotic translation initiation factor 3 subunit 6-interacting protein;Eukaryotic translation initiation factor 3 subunit E-interacting protein;Eukaryotic translation initiation factor 3 subunit L;HSP-66Y;PAF67	Eif3eip;Eif3l;Eif3s6ip;Paf67	>sp|Q8QZY1|EIF3L_MOUSE Eukaryotic translation initiation factor 3 subunit L OS=Mus musculus GN=Eif3l PE=1 SV=1	52.3	66.612	564	0.97561	0.907688	1.0805	0.987933	0.0870625	0.93785	0.93968	0.93985	0.939127	0.00110877	0.99219	1.0464	0.777786	0.938792	0.142045
Q3UH59;Q5SV64;Q61879;Q80T68;Q8BLI1;Q8BLI3;Q8BWI3;Q4KMN4;Q6PB65;Q8BXF2	Myosin, heavy polypeptide 10, non-muscle;Putative uncharacterized protein;Cellular myosin heavy chain, type B;Myosin heavy chain 10;Myosin heavy chain, non-muscle IIb;Myosin-10;Non-muscle myosin heavy chain B;Non-muscle myosin heavy chain IIb;MKIAA3005 protein	Myh10;RP23-396M19.2-008;RP23-396M19.2-002;mKIAA3005	>tr|Q3UH59|Q3UH59_MOUSE Myosin, heavy polypeptide 10, non-muscle OS=Mus musculus GN=Myh10 PE=2 SV=1;>tr|Q5SV64|Q5SV64_MOUSE Myosin, heavy polypeptide 10, non-muscle OS=Mus musculus GN=Myh10 PE=2 SV=1;>sp|Q61879|MYH10_MOUSE Myosin-10 OS=Mus musculus GN=Myh1	10.9	233.45	2013	0.855798	0.811162	0.83864	0.8352	0.0225162	0.8248	0.85837	0.665868	0.783013	0.10283	0.97088	1.0118	0.834028	0.938903	0.0930999
Q6ZWV7;G3UWD7;E9Q091;Q3U1U4;Q3UJ88;F6YXU0;F6XS56	60S ribosomal protein L35	Rpl35	>sp|Q6ZWV7|RL35_MOUSE 60S ribosomal protein L35 OS=Mus musculus GN=Rpl35 PE=2 SV=1;>tr|G3UWD7|G3UWD7_MOUSE MCG123152 OS=Mus musculus GN=Gm10269 PE=3 SV=1	54.5	14.552	123	0.983284	0.947059	0.94786	0.959401	0.0206871	0.99032	0.9254	0.848824	0.921515	0.0708278	0.94637	0.97755	0.893256	0.939059	0.04262
Q8K224;A2BH46;E9Q498	N-acetyltransferase 10	Kiaa1709;Nat10	>sp|Q8K224|NAT10_MOUSE N-acetyltransferase 10 OS=Mus musculus GN=Nat10 PE=2 SV=1	25.3	115.42	1024	0.959785	0.952381	0.82835	0.913505	0.0738395	0.92873	0.92557	0.806647	0.886982	0.0695905	0.97105	0.96478	0.881446	0.939092	0.0500215
Q8VEJ4;Q3URT5;Q3TC83;F6QAD9	Notchless protein homolog 1;Putative uncharacterized protein	Nle1	>sp|Q8VEJ4|NLE1_MOUSE Notchless protein homolog 1 OS=Mus musculus GN=Nle1 PE=2 SV=4;>tr|Q3URT5|Q3URT5_MOUSE Putative uncharacterized protein OS=Mus musculus GN=Nle1 PE=2 SV=1;>tr|Q3TC83|Q3TC83_MOUSE Putative uncharacterized protein OS=Mus musculus GN=Nle1	33.2	53.133	485	0.858148	0.865351	1.0672	0.930233	0.118671	0.78853	0.82441	0.901144	0.838028	0.0575291	0.96486	0.9758	0.876732	0.939131	0.0543152
P62317;Q14AF6;D3Z5N9	Small nuclear ribonucleoprotein Sm D2;snRNP core protein D2;MCG4862;Small nuclear ribonucleoprotein D2;MCG49198;Putative uncharacterized protein Gm5449	Snrpd2;mCG_4862;Gm5449;mCG_49198	>sp|P62317|SMD2_MOUSE Small nuclear ribonucleoprotein Sm D2 OS=Mus musculus GN=Snrpd2 PE=2 SV=1;>tr|Q14AF6|Q14AF6_MOUSE MCG4862 OS=Mus musculus GN=Snrpd2 PE=2 SV=1;>tr|D3Z5N9|D3Z5N9_MOUSE MCG49198 OS=Mus musculus GN=Gm5449 PE=4 SV=1	61.9	13.527	118	1.0037	0.983381	0.86123	0.949438	0.0770634	1.0108	1.0574	0.751371	0.939857	0.164888	1.008	0.94784	0.862143	0.939328	0.0733
E9QNN1;O70133;Q3UR42;Q3TF92;Q05BR6;Q3TEB2	ATP-dependent RNA helicase A;DEAH box protein 9;Nuclear DNA helicase II;Putative uncharacterized protein	Ddx9;Dhx9	>tr|E9QNN1|E9QNN1_MOUSE ATP-dependent RNA helicase A OS=Mus musculus GN=Dhx9 PE=4 SV=1;>sp|O70133|DHX9_MOUSE ATP-dependent RNA helicase A OS=Mus musculus GN=Dhx9 PE=1 SV=2;>tr|Q3UR42|Q3UR42_MOUSE Putative uncharacterized protein (Fragment) OS=Mus musculus	43.4	149.69	1384	1.1775	1.19313	1.379	1.24988	0.112098	1.221	1.2133	0.918864	1.11772	0.172258	1.0256	1.0103	0.783638	0.939846	0.135496
P63271;Q9Z199	DRB sensitivity-inducing factor small subunit 1;Transcription elongation factor SPT4 1;DRB sensitivity-inducing factor small subunit 2;Transcription elongation factor SPT4 2	Spt4h;Supt4h;Supt4h1;Supt4h2	>sp|P63271|SPT41_MOUSE Transcription elongation factor SPT4 1 OS=Mus musculus GN=Supt4h1 PE=2 SV=1;>sp|Q9Z199|SPT42_MOUSE Transcription elongation factor SPT4 2 OS=Mus musculus GN=Supt4h2 PE=2 SV=1	19.7	13.193	117	0.982898	0.977517	0.45038	0.803598	0.305908	1.149	1.1108	0.238453	0.832751	0.515031	1.1314	1.1526	0.536394	0.940131	0.349807
Q9QYA2;Q3UQD0;G3UY77	Mitochondrial import receptor subunit TOM40 homolog;Mitochondrial outer membrane protein of 35 kDa;Protein Haymaker;Translocase of outer membrane 40 kDa subunit homolog;Putative uncharacterized protein	Mom35;Tom40;Tomm40	>sp|Q9QYA2|TOM40_MOUSE Mitochondrial import receptor subunit TOM40 homolog OS=Mus musculus GN=Tomm40 PE=1 SV=3;>tr|Q3UQD0|Q3UQD0_MOUSE Putative uncharacterized protein (Fragment) OS=Mus musculus GN=Tomm40 PE=2 SV=1	32.7	37.895	361	1.85144	1.83601	1.5567	1.74805	0.165893	1.6877	1.5059	1.84638	1.67999	0.170371	0.86669	0.95475	0.999001	0.940147	0.0673534
P23116;Q6A0B9;Q3UL99;Q3TKF9;Q3UM46;Q3UEK3;Q3TRH1	Centrosomin;eIF3 p167;eIF3 p180;eIF3 p185;eIF-3-theta;Eukaryotic translation initiation factor 3 subunit 10;Eukaryotic translation initiation factor 3 subunit A;p162;MKIAA0139 protein;Putative uncharacterized protein	Csma;Eif3;Eif3a;Eif3s10;mKIAA0139	>sp|P23116|EIF3A_MOUSE Eukaryotic translation initiation factor 3 subunit A OS=Mus musculus GN=Eif3a PE=1 SV=5;>tr|Q6A0B9|Q6A0B9_MOUSE MKIAA0139 protein (Fragment) OS=Mus musculus GN=Eif3a PE=2 SV=1;>tr|Q3UL99|Q3UL99_MOUSE Putative uncharacterized protein	29.2	161.93	1344	1.01443	0.993246	1.1191	1.04226	0.0673853	0.99767	1.0154	0.891902	0.968324	0.0667747	1.0105	1.0048	0.805412	0.940237	0.116797
Q80U89;Q5SXR6;Q68FD5;Q3UPJ3;Q3U0H2;Q3TYQ2;Q8K2I5;Q3TAN1;Q3TJ98;F6Z1R4;Q5SXR7	MKIAA0034 protein;Clathrin, heavy polypeptide (Hc);Clathrin heavy chain 1;Putative uncharacterized protein	Cltc;mKIAA0034;RP23-366M19.3-006	>tr|Q80U89|Q80U89_MOUSE MKIAA0034 protein (Fragment) OS=Mus musculus GN=Cltc PE=2 SV=2;>tr|Q5SXR6|Q5SXR6_MOUSE Clathrin heavy chain 1 OS=Mus musculus GN=Cltc PE=2 SV=1;>sp|Q68FD5|CLH_MOUSE Clathrin heavy chain 1 OS=Mus musculus GN=Cltc PE=1 SV=3;>tr|Q3UPJ3	48.7	192.48	1684	0.932314	0.966184	1.2211	1.03987	0.157864	0.95897	0.99237	0.77232	0.907887	0.118586	0.98628	1.0372	0.797894	0.940458	0.126062
Q9D1A2;Q6KAT3;Q3TG71	CNDP dipeptidase 2;Cytosolic non-specific dipeptidase;Glutamate carboxypeptidase-like protein 1;MFLJ00064 protein;CNDP dipeptidase 2 (Metallopeptidase M20 family), isoform CRA_a;Putative uncharacterized protein	Cn2;Cndp2;mFLJ00064;mCG_1552	>sp|Q9D1A2|CNDP2_MOUSE Cytosolic non-specific dipeptidase OS=Mus musculus GN=Cndp2 PE=1 SV=1;>tr|Q6KAT3|Q6KAT3_MOUSE MFLJ00064 protein (Fragment) OS=Mus musculus GN=Cndp2 PE=2 SV=1;>tr|Q3TG71|Q3TG71_MOUSE CNDP dipeptidase 2 (Metallopeptidase M20 family), i	27.6	52.767	475	1.01113	1.11799	0.80289	0.977339	0.160247	0.90459	0.99437	0.908183	0.935714	0.0508291	0.84346	0.83903	1.13965	0.940714	0.1723
A2AVM7;Q8CE96	RIKEN cDNA 3300001M20, isoform CRA_b;tRNA methyltransferase 6 homolog (S. cerevisiae);tRNA (adenine-N(1)-)-methyltransferase non-catalytic subunit TRM6;tRNA(m1A58)-methyltransferase subunit TRM6	3300001M20Rik;mCG_19483;RP23-77H16.2-001;Trmt6;Kiaa1153;Trm6	>tr|A2AVM7|A2AVM7_MOUSE RIKEN cDNA 3300001M20, isoform CRA_b OS=Mus musculus GN=Trmt6 PE=4 SV=1;>sp|Q8CE96|TRM6_MOUSE tRNA (adenine(58)-N(1))-methyltransferase non-catalytic subunit TRM6 OS=Mus musculus GN=Trmt6 PE=1 SV=1	18.9	55.518	497	0.777182	1.04533	1.0738	0.965436	0.163653	0.81455	0.92169	1.00973	0.915325	0.0977475	0.97342	0.8704	0.980873	0.941564	0.0617427
Q91VE6;E0CXU3;Q8BMY3	MKI67 FHA domain-interacting nucleolar phosphoprotein;Nucleolar protein interacting with the FHA domain of pKI-67	Mki67ip;Nifk	>sp|Q91VE6|MK67I_MOUSE MKI67 FHA domain-interacting nucleolar phosphoprotein OS=Mus musculus GN=Mki67ip PE=2 SV=1	64	36.265	317	1.04181	1.08969	0.94861	1.0267	0.0717438	1.0538	1.0844	0.775374	0.971191	0.170272	0.9894	0.96888	0.867002	0.941761	0.0655509
P51855;Q3TWM2;Q541E2;Q8R436;Q3UEE2;A2AQN7;A2AQN9;H3BKH4;Q3TF63	Glutathione synthase;Glutathione synthetase;Putative uncharacterized protein;Glutathione synthetase, isoform CRA_a	Gss;mCG_21066;RP23-260N23.6-001;Myh7b;RP23-260N23.6-005	>sp|P51855|GSHB_MOUSE Glutathione synthetase OS=Mus musculus GN=Gss PE=2 SV=1;>tr|Q3TWM2|Q3TWM2_MOUSE Putative uncharacterized protein OS=Mus musculus GN=Gss PE=2 SV=1;>tr|Q541E2|Q541E2_MOUSE Glutathione synthetase (Fragment) OS=Mus musculus GN=Gss PE=2 SV	32.1	52.246	474	0.91878	0.909422	1.188	1.0054	0.158205	0.90202	0.96711	0.9995	0.95621	0.0496458	0.99631	0.97061	0.859033	0.941984	0.0729783
P42125;Q9DBN7	3,2-trans-enoyl-CoA isomerase, mitochondrial;Delta(3),Delta(2)-enoyl-CoA isomerase;Dodecenoyl-CoA isomerase;Putative uncharacterized protein	Dci	>sp|P42125|ECI1_MOUSE Enoyl-CoA delta isomerase 1, mitochondrial OS=Mus musculus GN=Eci1 PE=2 SV=2;>tr|Q9DBN7|Q9DBN7_MOUSE Putative uncharacterized protein OS=Mus musculus GN=Dci PE=2 SV=1	32.9	32.25	289	1.38993	1.34591	1.1825	1.30611	0.109293	1.2867	1.211	1.49056	1.32942	0.144592	0.8798	0.87682	1.06975	0.942123	0.110537
Q4FJZ3;Q4FK57;Q8R180;Q3TXL0;Q14DR9;Q8R2E9	Ero1l protein;Putative uncharacterized protein;Endoplasmic oxidoreductin-1-like protein;ERO1-like protein alpha;Oxidoreductin-1-L-alpha	Ero1l	>tr|Q4FJZ3|Q4FJZ3_MOUSE Ero1l protein OS=Mus musculus GN=Ero1l PE=2 SV=1;>tr|Q4FK57|Q4FK57_MOUSE Ero1l protein OS=Mus musculus GN=Ero1l PE=2 SV=1;>sp|Q8R180|ERO1A_MOUSE ERO1-like protein alpha OS=Mus musculus GN=Ero1l PE=1 SV=2	24.4	54.038	464	1.19614	1.11445	1.1113	1.14063	0.0480997	1.2508	0.9918	1.0451	1.0959	0.13677	1.0012	0.8816	0.943663	0.942154	0.0598143
Q9CQX4	HCV NS5A-transactivated protein 9 homolog;p15PAF;PCNA-associated factor	Ns5atp9;Paf	>sp|Q9CQX4|PAF_MOUSE PCNA-associated factor OS=Mus musculus GN=Paf PE=2 SV=1	40	11.993	110	0.660589	0.762021		0.711305	0.071723	0.69214	0.87497		0.783555	0.12928	1.0379	0.84646		0.94218	0.135369
Q9JMA1;E9PYI8;Q80UN0;Q3TC32;F8VQE9;Q8VHH5;Q8BXK8;E9Q3K3	Deubiquitinating enzyme 14;Ubiquitin carboxyl-terminal hydrolase 14;Ubiquitin thioesterase 14;Ubiquitin-specific-processing protease 14;Ubiquitin carboxyl-terminal hydrolase	Usp14	>sp|Q9JMA1|UBP14_MOUSE Ubiquitin carboxyl-terminal hydrolase 14 OS=Mus musculus GN=Usp14 PE=1 SV=3;>tr|E9PYI8|E9PYI8_MOUSE Ubiquitin carboxyl-terminal hydrolase OS=Mus musculus GN=Usp14 PE=3 SV=1;>tr|Q80UN0|Q80UN0_MOUSE Ubiquitin carboxyl-terminal hydrolas	43.6	56.001	493	0.879585	0.927386	1.121	0.97599	0.127836	0.86031	0.89768	0.850919	0.869636	0.0247363	1.044	0.95573	0.826925	0.942218	0.109167
Q99PT1	GDI-1;Rho GDP-dissociation inhibitor 1;Rho-GDI alpha	Arhgdia;C87222;Gdi1	>sp|Q99PT1|GDIR1_MOUSE Rho GDP-dissociation inhibitor 1 OS=Mus musculus GN=Arhgdia PE=1 SV=3	78.9	23.407	204	0.888415	0.870322	0.8804	0.879712	0.0090661	0.88121	0.83503	0.850123	0.855454	0.0235471	0.92342	0.92635	0.977804	0.942525	0.0305878
Q6P2B1;Q6DI95;Q571K5;Q3UL39;F6TDZ2;Q8K368;D3YX57;Q9CSV3;E9PWA5;E9Q0H8	Transportin-3;Transportin 3;MKIAA4133 protein	Tnpo3;mKIAA4133	>sp|Q6P2B1|TNPO3_MOUSE Transportin-3 OS=Mus musculus GN=Tnpo3 PE=1 SV=1;>tr|Q6DI95|Q6DI95_MOUSE Transportin 3 OS=Mus musculus GN=Tnpo3 PE=2 SV=1;>tr|Q571K5|Q571K5_MOUSE MKIAA4133 protein (Fragment) OS=Mus musculus GN=Tnpo3 PE=2 SV=1	13	104.17	923	0.781983	0.670916	0.67046	0.707786	0.0642567	0.72883	0.71687	0.649477	0.698392	0.0427818	0.93919	0.85292	1.03573	0.942614	0.0914545
P25785;Q6PI17;Q8BSJ3;B1AQJ3;Q6GXA8	Metalloproteinase inhibitor 2;Tissue inhibitor of metalloproteinases 2;Timp2 protein;Tissue inhibitor of metalloproteinase 2;Putative uncharacterized protein	Timp2;Timp-2;mCG_140800;RP23-394O9.2-001;RP23-394O9.2-002	>sp|P25785|TIMP2_MOUSE Metalloproteinase inhibitor 2 OS=Mus musculus GN=Timp2 PE=1 SV=2;>tr|Q6PI17|Q6PI17_MOUSE Metalloproteinase inhibitor 2 OS=Mus musculus GN=Timp2 PE=2 SV=1;>tr|Q8BSJ3|Q8BSJ3_MOUSE Putative uncharacterized protein OS=Mus musculus GN=Tim	20	24.328	220	1.43113	1.28816	0.94106	1.22012	0.25202	1.0167	0.94875	1.47715	1.14753	0.28747	0.67752	0.62432	1.52679	0.942876	0.506381
P45376;Q3UDY1;Q5U415;Q3TCL2;Q3ULP0;D3YVJ7;Q571M4;G3X9Y6;Q54A37;Q5I0T6;Q8VC28;Q91X42;Q9JLI0	Aldehyde reductase;Aldose reductase;MCG6067, isoform CRA_b;Putative uncharacterized protein;Aldo-keto reductase family 1, member B3 (Aldose reductase);Putative uncharacterized protein Akr1b3	Akr1b1;Akr1b3;Aldor1;Aldr1;mCG_6067	>sp|P45376|ALDR_MOUSE Aldose reductase OS=Mus musculus GN=Akr1b1 PE=1 SV=3;>tr|Q3UDY1|Q3UDY1_MOUSE MCG6067, isoform CRA_b OS=Mus musculus GN=Akr1b3 PE=2 SV=1;>tr|Q5U415|Q5U415_MOUSE Aldo-keto reductase family 1, member B3 (Aldose reductase) OS=Mus musculus	62.3	35.732	316	1.09889	1.09322	1.2502	1.14744	0.0890414	1.1193	1.0828	1.10266	1.10159	0.0182736	1.0057	0.98989	0.833125	0.942905	0.0954003
Q7TSV4	Glucose phosphomutase 2;Phosphodeoxyribomutase;Phosphoglucomutase-2;Phosphopentomutase	Pgm2	>sp|Q7TSV4|PGM2_MOUSE Phosphoglucomutase-2 OS=Mus musculus GN=Pgm2 PE=1 SV=1	14	68.747	620	0.927128	1.06506	0.77706	0.923084	0.144045	0.83621	0.9603	0.945716	0.914075	0.0678265	0.96946	0.86308	0.996314	0.942951	0.0704616
P56959;Q3UK30;Q3USY4;Q564D0;Q8CFQ9;G3UXT7;Q91VQ2;G3UZD2	Protein pigpen;RNA-binding protein FUS;Putative uncharacterized protein;Fusion, derived from t(12;16) malignant liposarcoma (Human), isoform CRA_a;Pigpen protein;Fusion, derived from t(12;16) malignant liposarcoma (Human)	Fus;mCG_133502	>sp|P56959|FUS_MOUSE RNA-binding protein FUS OS=Mus musculus GN=Fus PE=2 SV=1;>tr|Q3UK30|Q3UK30_MOUSE Putative uncharacterized protein OS=Mus musculus GN=Fus PE=2 SV=1;>tr|Q3USY4|Q3USY4_MOUSE Putative uncharacterized protein OS=Mus musculus GN=Fus PE=2 SV=	18.1	52.673	518	0.944912	1.00837	1.4088	1.12069	0.251517	0.94798	1.0477	1.13276	1.04281	0.0924866	0.97682	1.0072	0.845023	0.943014	0.0862118
Q3UYD0;Q640M1	Putative uncharacterized protein;Juvenile spermatogonial depletion-like X-linked protein;U3 small nucleolar RNA-associated protein 14 homolog A	Utp14a;JsdX;Kiaa0266	>tr|Q3UYD0|Q3UYD0_MOUSE Putative uncharacterized protein OS=Mus musculus GN=Utp14a PE=2 SV=1;>sp|Q640M1|UT14A_MOUSE U3 small nucleolar RNA-associated protein 14 homolog A OS=Mus musculus GN=Utp14a PE=2 SV=1	11.9	87.317	767	1.71107	1.29963		1.50535	0.290932	1.6183	1.2212		1.41975	0.280792	0.93329	0.95279		0.94304	0.0137886
Q9JIF0;Q80WV6;Q3UIG8;Q80WB1;Q8C2D7;D3Z0A2;F8WH01;Q3TPF5;D3Z3N0;Q9CX58;Q6PAK3	Protein arginine N-methyltransferase 1;Prmt1 protein;Putative uncharacterized protein;Putative uncharacterized protein Prmt1	Hrmt1l2;Mrmt1;Prmt1	>sp|Q9JIF0|ANM1_MOUSE Protein arginine N-methyltransferase 1 OS=Mus musculus GN=Prmt1 PE=1 SV=1;>tr|Q80WV6|Q80WV6_MOUSE Prmt1 protein OS=Mus musculus GN=Prmt1 PE=2 SV=1;>tr|Q3UIG8|Q3UIG8_MOUSE Putative uncharacterized protein OS=Mus musculus GN=Prmt1 PE=2	52	42.435	371	1.01351	1.03432	1.0618	1.03654	0.0242217	0.94836	0.97527	0.97924	0.967623	0.0168003	0.93138	0.94047	0.958313	0.943388	0.0137017
A2ASS6;E9Q8K5;E9Q8N1;Q3TZL3;F7CR78;A2AT56;A2AT70;Q6P5D4;A2AT68;Q3UVI6;A2AT65;A2AT66;A2AT67;A2AT64;Q8C139;Q8R112;Q3TA38;F6Q6Z0;A2AT58;E0CX33;E0CYA8;Q61883	Connectin;Titin	Ttn	>sp|A2ASS6|TITIN_MOUSE Titin OS=Mus musculus GN=Ttn PE=1 SV=1;>tr|E9Q8K5|E9Q8K5_MOUSE Titin OS=Mus musculus GN=Ttn PE=4 SV=1;>tr|E9Q8N1|E9Q8N1_MOUSE Titin OS=Mus musculus GN=Ttn PE=4 SV=1	0.2	3906.4	35213	0.997606	1.14116	1.5718	1.23686	0.298819	1.1383	1.058	1.32846	1.17492	0.1389	0.96701	0.90587	0.958497	0.943792	0.0331164
P23591;Q5HZI6	GDP-4-keto-6-deoxy-D-mannose-3,5-epimerase-4-reductase;GDP-L-fucose synthase;Protein FX;Red cell NADP(H)-binding protein;Transplantation antigen P35B;Tum-P35B antigen;Tissue specific transplantation antigen P35B;Tissue specific transplantation antigen P35B, isoform CRA_a	P35b;Tsta3;Tstap35b;mCG_22113	>sp|P23591|FCL_MOUSE GDP-L-fucose synthase OS=Mus musculus GN=Tsta3 PE=2 SV=3;>tr|Q5HZI6|Q5HZI6_MOUSE Tissue specific transplantation antigen P35B OS=Mus musculus GN=Tsta3 PE=2 SV=1	31.5	35.877	321	1.02011	1.04833	1.1104	1.05961	0.0461923	0.98342	1.0186	1.01298	1.005	0.0188981	0.91941	0.97369	0.939673	0.944258	0.0274289
Q4VAI2;Q9D358	Acid phosphatase 1, soluble;Acp1 protein;MCG7808, isoform CRA_b;Putative uncharacterized protein;Low molecular weight cytosolic acid phosphatase;Low molecular weight phosphotyrosine protein phosphatase	Acp1;mCG_7808	>tr|Q4VAI2|Q4VAI2_MOUSE Acid phosphatase 1, soluble OS=Mus musculus GN=Acp1 PE=2 SV=1;>sp|Q9D358|PPAC_MOUSE Low molecular weight phosphotyrosine protein phosphatase OS=Mus musculus GN=Acp1 PE=1 SV=3	70.3	18.192	158	0.994629	0.93932	0.67676	0.870236	0.169822	0.99569	0.98709	0.629604	0.870795	0.208922	0.98149	0.99632	0.855432	0.944414	0.0774166
P70168;Q7TSZ6;Q3TFE8;Q3UHW8	Importin subunit beta-1;Karyopherin subunit beta-1;Nuclear factor p97;Pore targeting complex 97 kDa subunit;SCG;Karyopherin (Importin) beta 1;Putative uncharacterized protein	Impnb;Kpnb1	>sp|P70168|IMB1_MOUSE Importin subunit beta-1 OS=Mus musculus GN=Kpnb1 PE=1 SV=2;>tr|Q7TSZ6|Q7TSZ6_MOUSE Karyopherin (Importin) beta 1 OS=Mus musculus GN=Kpnb1 PE=2 SV=1;>tr|Q3TFE8|Q3TFE8_MOUSE Putative uncharacterized protein OS=Mus musculus GN=Kpnb1 PE=2	41.7	97.183	876	1.00013	0.993345	1.261	1.08482	0.15261	1.0834	1.0836	0.881057	1.01602	0.11688	1.0647	1.046	0.723746	0.944815	0.19168
Q571J7;Q3TT94;Q6P1F6;Q3TPC5;Q9CWU3;Q7TPQ7;Q8BG02	MCG141011, isoform CRA_e;MKIAA4213 protein;Putative uncharacterized protein;PP2A subunit B isoform alpha;PP2A subunit B isoform B55-alpha;PP2A subunit B isoform PR55-alpha;PP2A subunit B isoform R2-alpha;Serine/threonine-protein phosphatase 2A 55 kDa regulatory subunit B alpha isoform;MCG141011, isoform CRA_b;Ppp2r2a protein	mCG_141011;mKIAA4213;Ppp2r2a	>tr|Q571J7|Q571J7_MOUSE MCG141011, isoform CRA_e (Fragment) OS=Mus musculus GN=Ppp2r2a PE=2 SV=1;>tr|Q3TT94|Q3TT94_MOUSE Putative uncharacterized protein OS=Mus musculus GN=Ppp2r2a PE=2 SV=1;>sp|Q6P1F6|2ABA_MOUSE Serine/threonine-protein phosphatase 2A 55	21.2	58.393	509	1.05724	0.994431	1.1839	1.07852	0.096511	1.0003	0.97032	1.01101	0.993877	0.0210917	1.0547	1.0126	0.767636	0.944979	0.155019
P62754;Q5BLK1;Q8BT09;Q3TL53;A2BHQ4;Q9JJN0;I6L9K1	40S ribosomal protein S6;Phosphoprotein NP33;MCG6542, isoform CRA_f;Putative uncharacterized protein;Ribosomal protein S6	Rps6;mCG_6542;RP24-468M3.2-001	>sp|P62754|RS6_MOUSE 40S ribosomal protein S6 OS=Mus musculus GN=Rps6 PE=1 SV=1;>tr|Q5BLK1|Q5BLK1_MOUSE 40S ribosomal protein S6 OS=Mus musculus GN=Rps6 PE=2 SV=1;>tr|Q8BT09|Q8BT09_MOUSE 40S ribosomal protein S6 OS=Mus musculus GN=Rps6 PE=2 SV=1;>tr|Q3TL53	51.4	28.68	249	0.927644	0.966277	0.99552	0.963147	0.0340462	0.9783	0.98664	0.920895	0.961945	0.035794	1.1077	1.0591	0.669434	0.945411	0.240236
Q7TMQ1;P23242;Q8C4N2	Gap junction protein;Connexin-43;Gap junction 43 kDa heart protein;Gap junction alpha-1 protein;Putative uncharacterized protein	Gja1;Cxn-43	>tr|Q7TMQ1|Q7TMQ1_MOUSE Gap junction protein OS=Mus musculus GN=Gja1 PE=2 SV=1;>sp|P23242|CXA1_MOUSE Gap junction alpha-1 protein OS=Mus musculus GN=Gja1 PE=1 SV=2;>tr|Q8C4N2|Q8C4N2_MOUSE Putative uncharacterized protein (Fragment) OS=Mus musculus GN=Gja1	8.1	49.523	434	1.61111	1.29693		1.45402	0.222157	0.41367	2.0932		1.25344	1.18761	0.43203	1.4588		0.945415	0.726036
H3BJQ7;P99029;Q3U7H9;Q3UWS9;G3UZJ4;Q9D6X2;Q9JHL8;Q91YU9	Antioxidant enzyme B166;Liver tissue 2D-page spot 2D-0014IV;Peroxiredoxin V;Peroxiredoxin-5, mitochondrial;Peroxisomal antioxidant enzyme;PLP;Thioredoxin peroxidase PMP20;Thioredoxin reductase;Putative uncharacterized protein;Peroxiredoxin V (PrxV) protein	Prdx5;Prdx6	>tr|H3BJQ7|H3BJQ7_MOUSE Peroxiredoxin-5, mitochondrial OS=Mus musculus GN=Prdx5 PE=4 SV=1;>sp|P99029|PRDX5_MOUSE Peroxiredoxin-5, mitochondrial OS=Mus musculus GN=Prdx5 PE=1 SV=2;>tr|Q3U7H9|Q3U7H9_MOUSE Putative uncharacterized protein (Fragment) OS=Mus mu	56.3	22.677	213	1.18878	1.19953	0.46728	0.951863	0.419695	1.4583	1.4076	0.235499	1.0338	0.691813	1.1625	1.1902	0.484097	0.945599	0.399912
Q99L13;A0ZNJ2	3-hydroxyisobutyrate dehydrogenase, mitochondrial;3-hydroxyisobutyrate dehydrogenase	Hibadh	>sp|Q99L13|3HIDH_MOUSE 3-hydroxyisobutyrate dehydrogenase, mitochondrial OS=Mus musculus GN=Hibadh PE=2 SV=1;>tr|A0ZNJ2|A0ZNJ2_MOUSE 3-hydroxyisobutyrate dehydrogenase OS=Mus musculus GN=Hibadh PE=2 SV=1	7.2	35.44	335	1.21907	1.92108		1.57007	0.4964	1.3451	1.387		1.36605	0.0296278	1.0451	0.84663		0.945865	0.140339
Q9D379;E9PWK1;Q8K2W5;Q6PEV0;F6YTS6;D3Z4M3	Epoxide hydratase;Epoxide hydrolase 1;Microsomal epoxide hydrolase;Epoxide hydrolase 1, microsomal;Ephx1 protein	Ephx1	>sp|Q9D379|HYEP_MOUSE Epoxide hydrolase 1 OS=Mus musculus GN=Ephx1 PE=1 SV=2;>tr|E9PWK1|E9PWK1_MOUSE Epoxide hydrolase 1 OS=Mus musculus GN=Ephx1 PE=4 SV=1;>tr|Q8K2W5|Q8K2W5_MOUSE Epoxide hydrolase 1, microsomal OS=Mus musculus GN=Ephx1 PE=2 SV=1;>tr|Q6PEV	51.4	52.576	455	1.86282	1.96205	1.8956	1.90683	0.0505594	1.6641	1.5751	1.97711	1.73877	0.211148	0.9276	0.91909	0.992851	0.946514	0.0403545
Q63932;Q91YS7;Q3UPM3	Dual specificity mitogen-activated protein kinase kinase 2;ERK activator kinase 2;MAPK/ERK kinase 2;Mitogen activated protein kinase kinase 2, isoform CRA_d;Mitogen-activated protein kinase kinase 2;Putative uncharacterized protein	Map2k2;Mek2;Mkk2;Prkmk2;mCG_142349	>sp|Q63932|MP2K2_MOUSE Dual specificity mitogen-activated protein kinase kinase 2 OS=Mus musculus GN=Map2k2 PE=1 SV=2;>tr|Q91YS7|Q91YS7_MOUSE Dual-specificity mitogen-activated protein kinase kinase 2 OS=Mus musculus GN=Map2k2 PE=2 SV=1;>tr|Q3UPM3|Q3UPM3_M	5.7	44.402	401	0.889442	1.22614		1.05779	0.238079	1.0654	0.90515		0.985275	0.113314	1.1947	0.69841		0.946555	0.35093
G5E8N5;P06151;Q564E2;Q3TI99;Q3TCI7;Q3THB4;Q3UDU4;Q99K20;D3YZQ9;D3Z736;Q6NXW3;Q3UIC3;Q8BVP2;P00342;Q548Z6;Q64483;D3YZE4;D3YVR7	LDH muscle subunit;L-lactate dehydrogenase A chain;L-lactate dehydrogenase;Putative uncharacterized protein Ldha	Ldh1;Ldh-1;Ldha;mCG_19938	>tr|G5E8N5|G5E8N5_MOUSE L-lactate dehydrogenase A OS=Mus musculus GN=Ldha PE=3 SV=1;>sp|P06151|LDHA_MOUSE L-lactate dehydrogenase A chain OS=Mus musculus GN=Ldha PE=1 SV=3;>tr|Q564E2|Q564E2_MOUSE L-lactate dehydrogenase J OS=Mus musculus GN=Ldha PE=2 SV=1;	71.2	39.758	361	0.916254	0.903179	2.3216	1.38034	0.815177	1.0774	1.0862	1.04373	1.06911	0.0224145	1.1479	1.1425	0.54942	0.946607	0.343984
Q8BGW1;E9Q1E4	Alpha-ketoglutarate-dependent dioxygenase FTO;Fat mass and obesity-associated protein;Protein fatso	Fto;Kiaa1752	>sp|Q8BGW1|FTO_MOUSE Alpha-ketoglutarate-dependent dioxygenase FTO OS=Mus musculus GN=Fto PE=1 SV=1;>tr|E9Q1E4|E9Q1E4_MOUSE Alpha-ketoglutarate-dependent dioxygenase FTO (Fragment) OS=Mus musculus GN=Fto PE=4 SV=1	6.6	58.006	502	0.874661		1.1433	1.00898	0.189956	0.83031		1.00833	0.919319	0.125878	0.82631		1.06702	0.946665	0.170207
Q6A0C9;P84091;Q5FWI9;Q3TWV4;Q3TH69;Q3UCW9	MKIAA0109 protein;Adapter-related protein complex 2 mu subunit;Adaptor protein complex AP-2 subunit mu;AP-2 complex subunit mu;AP-2 mu chain;Clathrin assembly protein complex 2 medium chain;Clathrin coat assembly protein AP50;Clathrin coat-associated protein AP50;Mu2-adaptin;Plasma membrane adaptor AP-2 50 kDa protein;Adaptor protein complex AP-2, mu1;Putative uncharacterized protein;Adaptor prot…	Ap2m1;mKIAA0109;Clapm1;mCG_128452	>tr|Q6A0C9|Q6A0C9_MOUSE MKIAA0109 protein (Fragment) OS=Mus musculus GN=Ap2m1 PE=2 SV=1;>sp|P84091|AP2M1_MOUSE AP-2 complex subunit mu OS=Mus musculus GN=Ap2m1 PE=1 SV=1;>tr|Q5FWI9|Q5FWI9_MOUSE Adaptor protein complex AP-2, mu1 OS=Mus musculus GN=Ap2m1 PE=	44.3	49.632	436	0.968523	0.94697	1.1091	1.0082	0.0880461	0.84712	0.89445	0.988924	0.910165	0.0721963	0.91961	0.9113	1.00929	0.946732	0.0543321
Q8BGH2	Sorting and assembly machinery component 50 homolog	Samm50	>sp|Q8BGH2|SAM50_MOUSE Sorting and assembly machinery component 50 homolog OS=Mus musculus GN=Samm50 PE=1 SV=1	18.1	51.863	469	1.92782	1.56622	1.8908	1.79495	0.198947	1.6396	1.4679	1.60174	1.56975	0.0902108	0.90092	0.89044	1.04959	0.946984	0.0890162
Q9WUD1;Q3TYJ0	Carboxy terminus of Hsp70-interacting protein;E3 ubiquitin-protein ligase CHIP;STIP1 homology and U box-containing protein 1;Putative uncharacterized protein	Chip;Stub1	>sp|Q9WUD1|CHIP_MOUSE STIP1 homology and U box-containing protein 1 OS=Mus musculus GN=Stub1 PE=1 SV=1;>tr|Q3TYJ0|Q3TYJ0_MOUSE Putative uncharacterized protein OS=Mus musculus GN=Stub1 PE=2 SV=1	31.2	34.909	304	1.02664	0.962371	0.734	0.907671	0.153798	0.94247	0.96999	0.618735	0.843732	0.195338	0.92449	1.0175	0.900171	0.947387	0.0619252
O08709;Q53ZU7;Q6A0D0;Q6GT24;D3Z0Y2;Q8BPD3;Q8BG37	1-Cys peroxiredoxin;Acidic calcium-independent phospholipase A2;Antioxidant protein 2;Non-selenium glutathione peroxidase;Peroxiredoxin-6;Peroxiredoxin 6;Putative uncharacterized protein;MKIAA0106 protein;Putative uncharacterized protein Prdx6	Aop2;Ltw4;Prdx5;Prdx6;mKIAA0106	>sp|O08709|PRDX6_MOUSE Peroxiredoxin-6 OS=Mus musculus GN=Prdx6 PE=1 SV=3;>tr|Q53ZU7|Q53ZU7_MOUSE Peroxiredoxin 6 OS=Mus musculus GN=Prdx6 PE=2 SV=1;>tr|Q6A0D0|Q6A0D0_MOUSE MKIAA0106 protein (Fragment) OS=Mus musculus GN=Prdx6 PE=2 SV=1;>tr|Q6GT24|Q6GT24_M	82.6	24.87	224	1.67227	1.74804	1.1792	1.53317	0.308878	1.4158	1.4429	1.05445	1.30438	0.216871	0.83218	0.83199	1.17843	0.947532	0.19996
Q9WV98	Mitochondrial import inner membrane translocase subunit Tim9	Tim9;Tim9a;Timm9;Timm9a	>sp|Q9WV98|TIM9_MOUSE Mitochondrial import inner membrane translocase subunit Tim9 OS=Mus musculus GN=Timm9 PE=1 SV=1	77.5	10.344	89	1.06476	0.9994	0.51126	0.858473	0.302466	1.0336	1.0178	0.779545	0.943648	0.142337	0.90758	1.0372	0.897908	0.947563	0.0777787
P62889;Q58DZ3;Q497D7;Q5PR15	60S ribosomal protein L30;MCG20799;MCG22431;MCG4898, isoform CRA_a;Putative uncharacterized protein;Ribosomal protein L30;Rpl30 protein	Rpl30;mCG_20799;mCG_22431;mCG_4898	>sp|P62889|RL30_MOUSE 60S ribosomal protein L30 OS=Mus musculus GN=Rpl30 PE=2 SV=2;>tr|Q58DZ3|Q58DZ3_MOUSE 50S ribosomal protein L30e E OS=Mus musculus GN=Rpl30 PE=2 SV=1;>tr|Q497D7|Q497D7_MOUSE 50S ribosomal protein L30e D OS=Mus musculus GN=Rpl30 PE=2 SV	85.2	12.784	115	1.00158	1.00449	1.0442	1.01676	0.0238103	1.0344	0.9962	1.11088	1.04716	0.0583933	0.96369	0.9351	0.944109	0.947633	0.0146172
Q9CWI3	BRCA2 and CDKN1A-interacting protein	Bccip	>sp|Q9CWI3|BCCIP_MOUSE BRCA2 and CDKN1A-interacting protein OS=Mus musculus GN=Bccip PE=2 SV=1	21.8	35.942	316	0.997009	0.921574	1.0448	0.987794	0.0621276	0.94575	0.93245	0.844666	0.907622	0.0549256	0.9718	0.98257	0.888652	0.947674	0.0513975
O35855;Q3ULU3;D3Z7C8;O88374	Branched-chain-amino-acid aminotransferase, mitochondrial;Branched-chain-amino-acid aminotransferase;Putative uncharacterized protein Bcat2	Bcat2;Bcatm;Eca40	>sp|O35855|BCAT2_MOUSE Branched-chain-amino-acid aminotransferase, mitochondrial OS=Mus musculus GN=Bcat2 PE=2 SV=2;>tr|Q3ULU3|Q3ULU3_MOUSE Branched-chain-amino-acid aminotransferase OS=Mus musculus GN=Bcat2 PE=2 SV=1;>tr|D3Z7C8|D3Z7C8_MOUSE Branched-chain	5.3	44.127	393	1.41369		1.3217	1.36769	0.0650449	1.2486		1.32689	1.28775	0.0553618	0.86325		1.033	0.948127	0.120035
A2AL35;P13020;Q6PAC1;Q3TGJ9;Q3U9Q8;Q3UCW8;A6PWS5	Gelsolin;Gelsolin, isoform CRA_b;Actin-depolymerizing factor;Brevin;Gelsolin, isoform CRA_c;Gsn protein;Putative uncharacterized protein	Gsn;mCG_21267;RP23-186B18.2-001;Gsb	>tr|A2AL35|A2AL35_MOUSE Gelsolin OS=Mus musculus GN=Gsn PE=4 SV=1;>sp|P13020|GELS_MOUSE Gelsolin OS=Mus musculus GN=Gsn PE=1 SV=3;>tr|Q6PAC1|Q6PAC1_MOUSE Gelsolin, isoform CRA_c OS=Mus musculus GN=Gsn PE=2 SV=1;>tr|Q3TGJ9|Q3TGJ9_MOUSE Putative uncharacteri	31.8	85.941	780	1.22599	1.28684	1.022	1.17827	0.138715	1.0462	1.1402	1.07991	1.08877	0.0476219	0.84941	0.85079	1.14499	0.948397	0.170256
Q4VA32;Q9CQR4	Putative uncharacterized protein;Thioesterase superfamily member 2;Thioesterase superfamily member 2, isoform CRA_a;Acyl-coenzyme A thioesterase 13	Acot13;mCG_3144;Them2	>tr|Q4VA32|Q4VA32_MOUSE Thioesterase superfamily member 2 OS=Mus musculus GN=Acot13 PE=2 SV=1;>sp|Q9CQR4|ACO13_MOUSE Acyl-coenzyme A thioesterase 13 OS=Mus musculus GN=Acot13 PE=1 SV=1	20	15.183	140	1.44352	1.48701	0.91369	1.28141	0.319194	1.2696	1.3682	1.27333	1.30371	0.0558801	0.93003	0.8533	1.062	0.948443	0.105561
Q3V0Z8;Q5U222;Q8BTS0;Q61656;A1L333;Q3UXW3;B1ARB9;Q9CSD9;O35662;B1ARC0;B1ARB8;Q921Y3	Putative uncharacterized protein;Ddx5 protein;DEAD (Asp-Glu-Ala-Asp) box polypeptide 5;MCG2872, isoform CRA_a;DEAD box protein 5;DEAD box RNA helicase DEAD1;Probable ATP-dependent RNA helicase DDX5;RNA helicase p68	Ddx5;mCG_2872;RP23-247J12.4-001;Tnz2	>tr|Q3V0Z8|Q3V0Z8_MOUSE Putative uncharacterized protein (Fragment) OS=Mus musculus GN=Ddx5 PE=2 SV=1;>tr|Q5U222|Q5U222_MOUSE Ddx5 protein (Fragment) OS=Mus musculus GN=Ddx5 PE=2 SV=1;>tr|Q8BTS0|Q8BTS0_MOUSE DEAD (Asp-Glu-Ala-Asp) box polypeptide 5 OS=Mus	57.5	76.757	690	1.02722	1.01099	1.298	1.11207	0.161224	1.0951	1.1078	0.925926	1.04294	0.101538	1.0851	1.0697	0.690894	0.948565	0.223282
Q66JR7;Q7TNU0;Q9D0F9;Q5RJV4;Q3U6X6;A2CEK3;Q99JW6;B0LAB9;Q0VG59;Q8BVU7	Pgm2 protein;Glucose phosphomutase 1;Phosphoglucomutase-1;Phosphoglucomutase 2;Putative uncharacterized protein	Pgm2;Pgm1;RP24-156I23.2-002	>tr|Q66JR7|Q66JR7_MOUSE Pgm2 protein (Fragment) OS=Mus musculus GN=Pgm2 PE=2 SV=1;>tr|Q7TNU0|Q7TNU0_MOUSE Pgm2 protein (Fragment) OS=Mus musculus GN=Pgm2 PE=2 SV=1;>sp|Q9D0F9|PGM1_MOUSE Phosphoglucomutase-1 OS=Mus musculus GN=Pgm1 PE=1 SV=4;>tr|Q5RJV4|Q5RJ	62	64.157	590	0.967492	0.933968	1.278	1.05982	0.189691	0.99752	1.0098	1.04288	1.01673	0.0234632	1.0148	1.0334	0.798148	0.948783	0.130784
Q9D8B3;Q3TLQ5;Q9D7F7	Charged multivesicular body protein 4b;Chromatin-modifying protein 4b	Chmp4b	>sp|Q9D8B3|CHM4B_MOUSE Charged multivesicular body protein 4b OS=Mus musculus GN=Chmp4b PE=2 SV=2	29.9	24.936	224	0.99295	1.00322	1.1362	1.04412	0.0799058	0.89518	1.1304	1.05034	1.02531	0.119592	0.94931	1.0431	0.854044	0.948818	0.094529
F6W687;B7ZCQ2;A3KGL9;P09602;Q58E57;Q5BL14;Q5XK38;B7ZCQ3;J3QM43;E9Q2Z4	High mobility group nucleosomal binding domain 2;High mobility group nucleosome-binding domain-containing protein 2;Non-histone chromosomal protein HMG-17;Hmgn2 protein;MCG1035745;MCG12939, isoform CRA_b;MCG22827;Putative uncharacterized protein;MCG12939, isoform CRA_c	Hmgn2;RP23-256C7.5-012;RP23-256C7.5-009;Hmg17;Hmg-17;mCG_1035745;mCG_12939;mCG_22827;RP23-256C7.5-001;RP23-256C7.5-007;RP23-256C7.5-006	>tr|F6W687|F6W687_MOUSE Non-histone chromosomal protein HMG-17 (Fragment) OS=Mus musculus GN=Hmgn2 PE=4 SV=1;>tr|B7ZCQ2|B7ZCQ2_MOUSE High mobility group nucleosomal binding domain 2 (Fragment) OS=Mus musculus GN=Hmgn2 PE=4 SV=1;>tr|A3KGL9|A3KGL9_MOUSE High	46.4	11.275	112	1.98436	1.71447	1.7098	1.80288	0.157188	1.7394	1.4775	2.32542	1.84744	0.434161	0.91561	0.90653	1.02435	0.94883	0.0655589
P47915;Q5M8M8;F6QL70;D3Z1N9;D3YU65;F6YH22;F6VZG1;D3Z102	60S ribosomal protein L29;MCG19505, isoform CRA_a;Putative uncharacterized protein;Ribosomal protein L29;Rpl29 protein;MCG9889;Putative uncharacterized protein Gm12508;MCG123916;Putative uncharacterized protein Gm3550	Rpl29;Rpl43;mCG_19505;Gm12508;mCG_9889;Gm3550;mCG_123916	>sp|P47915|RL29_MOUSE 60S ribosomal protein L29 OS=Mus musculus GN=Rpl29 PE=2 SV=2;>tr|Q5M8M8|Q5M8M8_MOUSE MCG19505, isoform CRA_a OS=Mus musculus GN=Rpl29 PE=2 SV=1;>tr|F6QL70|F6QL70_MOUSE Protein Gm17669 OS=Mus musculus GN=Gm17669 PE=4 SV=1;>tr|D3Z1N9|D3	50.6	17.587	160	1.0072	0.940115	1.0109	0.986072	0.0398432	0.98787	0.97481	0.95039	0.971023	0.019025	0.88951	0.92023	1.03681	0.948849	0.0777069
P63325;Q5M9K7;J3QNI7;Q3U9P0;Q3UW83	40S ribosomal protein S10;MCG21688;Putative uncharacterized protein;Ribosomal protein S10	Rps10;mCG_21688;RP24-535O17.1-001;RP24-535O17.1-002	>sp|P63325|RS10_MOUSE 40S ribosomal protein S10 OS=Mus musculus GN=Rps10 PE=1 SV=1;>tr|Q5M9K7|Q5M9K7_MOUSE MCG21688 OS=Mus musculus GN=Rps10 PE=2 SV=1;>tr|J3QNI7|J3QNI7_MOUSE MCG16751 OS=Mus musculus GN=mCG_16751 PE=4 SV=1;>tr|Q3U9P0|Q3U9P0_MOUSE Putative	64.8	18.916	165	1.22218	1.25099	1.1403	1.20449	0.0574243	1.2567	1.2194	1.43232	1.30281	0.113699	0.94716	0.88343	1.01659	0.94906	0.0666007
Q78ZM0;O70492;Q9CU14;D3Z6Z0;Q9CSC2;D3Z789	Putative uncharacterized protein;Sorting nexin 3;Sorting nexin 3, isoform CRA_b;SDP3 protein;Sorting nexin-3;Putative uncharacterized protein Snx3	mCG_121767;Snx3	>tr|Q78ZM0|Q78ZM0_MOUSE Sorting nexin 3 OS=Mus musculus GN=Snx3 PE=2 SV=1;>sp|O70492|SNX3_MOUSE Sorting nexin-3 OS=Mus musculus GN=Snx3 PE=1 SV=3;>tr|Q9CU14|Q9CU14_MOUSE Putative uncharacterized protein (Fragment) OS=Mus musculus GN=Snx3 PE=2 SV=1;>tr|D3Z6	80.2	18.762	162	0.973236	0.965344	0.38432	0.7743	0.337756	1.1262	1.1165	0.152616	0.798439	0.55932	1.1291	1.1307	0.587441	0.94908	0.31319
P67778;Q5SQG5;Q3TV00;Q3V2K0	B-cell receptor-associated protein 32;Prohibitin;Putative uncharacterized protein	Phb;RP23-17C2.2-002	>sp|P67778|PHB_MOUSE Prohibitin OS=Mus musculus GN=Phb PE=1 SV=1;>tr|Q5SQG5|Q5SQG5_MOUSE Prohibitin (Fragment) OS=Mus musculus GN=Phb PE=2 SV=1;>tr|Q3TV00|Q3TV00_MOUSE Putative uncharacterized protein (Fragment) OS=Mus musculus GN=Gm7666 PE=2 SV=1	68	29.82	272	1.281	1.33618	0.76977	1.12898	0.31231	1.1336	1.1145	1.16124	1.13645	0.0234986	0.92614	0.88713	1.03404	0.949104	0.0760998
P51863;Q921S5	P39;Physophilin;Vacuolar proton pump subunit d 1;V-ATPase 40 kDa accessory protein;V-ATPase AC39 subunit;V-type proton ATPase subunit d 1;ATPase, H+ transporting, lysosomal V0 subunit D1	Atp6d;Atp6v0d1	>sp|P51863|VA0D1_MOUSE V-type proton ATPase subunit d 1 OS=Mus musculus GN=Atp6v0d1 PE=1 SV=2;>tr|Q921S5|Q921S5_MOUSE ATPase, H+ transporting, lysosomal V0 subunit D1 OS=Mus musculus GN=Atp6v0d1 PE=2 SV=1	10.3	40.301	351	1.1084	1.12115	0.86848	1.03268	0.142342	0.93425	0.76026	0.931359	0.87529	0.0996291	0.87807	0.82413	1.14586	0.949352	0.172301
P47968	Phosphoriboisomerase;Ribose-5-phosphate isomerase	Rpi;Rpia	>sp|P47968|RPIA_MOUSE Ribose-5-phosphate isomerase OS=Mus musculus GN=Rpia PE=2 SV=2	11.2	32.45	303	1.42698	1.75193		1.58945	0.229771	1.1573	1.1666		1.16195	0.00657609	0.80496	1.0947		0.94983	0.204877
G3UXW9;Q3MIA8;Q99LD4;B1ATU4	G protein pathway suppressor 1;COP9 signalosome complex subunit 1;JAB1-containing signalosome subunit 1;MCG2137, isoform CRA_a	Gps1;Cops1;Csn1;mCG_2137;RP23-99M13.4-001	>tr|G3UXW9|G3UXW9_MOUSE COP9 signalosome complex subunit 1 OS=Mus musculus GN=Gps1 PE=4 SV=1;>tr|Q3MIA8|Q3MIA8_MOUSE COP9 signalosome complex subunit 1 OS=Mus musculus GN=Gps1 PE=2 SV=1;>sp|Q99LD4|CSN1_MOUSE COP9 signalosome complex subunit 1 OS=Mus muscul	33.5	58.86	526	0.920217	0.908183	0.927	0.918467	0.00952999	0.91322	0.85756	0.884643	0.885141	0.0278333	0.9703	0.92245	0.957488	0.950079	0.0247703
A2RTC8;Q3KNM2;F6W8T3	MCG13921, isoform CRA_b;Membrane-associated ring finger (C3HC4) 5;E3 ubiquitin-protein ligase MARCH5;Membrane-associated RING finger protein 5;Membrane-associated RING-CH protein V	March5;mCG_13921	>tr|A2RTC8|A2RTC8_MOUSE MCG13921, isoform CRA_b OS=Mus musculus GN=March5 PE=2 SV=1;>sp|Q3KNM2|MARH5_MOUSE E3 ubiquitin-protein ligase MARCH5 OS=Mus musculus GN=March5 PE=2 SV=1	15.1	31.231	278	1.48692	1.14541		1.31617	0.241486	1.1958	1.1505		1.17315	0.0320319	0.9088	0.99149		0.950145	0.0584707
O89086;Q545K5;Q5RJV3	Putative RNA-binding protein 3;RNA-binding motif protein 3;MCG116386, isoform CRA_a;Putative uncharacterized protein;Rbm3 protein;RNA binding motif protein 3	Rbm3;mCG_116386;RP23-27I6.7-001	>sp|O89086|RBM3_MOUSE Putative RNA-binding protein 3 OS=Mus musculus GN=Rbm3 PE=1 SV=1;>tr|Q545K5|Q545K5_MOUSE MCG116386, isoform CRA_a OS=Mus musculus GN=Rbm3 PE=2 SV=1;>tr|Q5RJV3|Q5RJV3_MOUSE Rbm3 protein OS=Mus musculus GN=Rbm3 PE=2 SV=1	77.1	16.604	153	0.973331	0.955749	1.828	1.25236	0.498596	0.94162	0.89162	0.680226	0.837822	0.138753	0.93245	0.94193	0.976276	0.950219	0.023059
B1ASP2;P52332;Q3URU8;Q3U8P8;Q8K0I7;Q3TI10	Tyrosine-protein kinase;Janus kinase 1;Tyrosine-protein kinase JAK1;Jak1 protein	Jak1;mCG_21706;RP23-336G7.2-001	>tr|B1ASP2|B1ASP2_MOUSE Tyrosine-protein kinase OS=Mus musculus GN=Jak1 PE=3 SV=1;>sp|P52332|JAK1_MOUSE Tyrosine-protein kinase JAK1 OS=Mus musculus GN=Jak1 PE=1 SV=1;>tr|Q3URU8|Q3URU8_MOUSE Tyrosine-protein kinase OS=Mus musculus GN=Jak1 PE=2 SV=1;>tr|Q3U	3.4	133.35	1153	1.27802	1.00481	1.294	1.19228	0.162546	1.117	1.2666	1.06567	1.14976	0.104395	0.92206	1.051	0.877886	0.950315	0.0899493
Q8C243;P18242;Q3TWD0;Q3TWR6;Q3TXL5;Q3U7P0;Q3UAQ1;Q3UCD9;Q3U7I9;Q3TIR0;Q3UCW4;Q3TJN3;Q3U8W5;Q3UC89;Q3U651;F6Y6L6;Q8VCK2;Q3TWL1;F8WIR1;Q05BF3	Putative uncharacterized protein;Cathepsin D;Cathepsin D, isoform CRA_a;Ctsd protein	Ctsd;mCG_11067	>tr|Q8C243|Q8C243_MOUSE Putative uncharacterized protein OS=Mus musculus GN=Ctsd PE=2 SV=1;>sp|P18242|CATD_MOUSE Cathepsin D OS=Mus musculus GN=Ctsd PE=1 SV=1;>tr|Q3TWD0|Q3TWD0_MOUSE Putative uncharacterized protein OS=Mus musculus GN=Ctsd PE=2 SV=1;>tr|Q3	25.2	48.373	445	1.56949	0.875964	0.86446	1.1033	0.403769	0.96528	1.0274	1.15929	1.05066	0.0990716	0.66807	0.8811	1.30207	0.950412	0.322631
B2KGR1;O89112;B2KGR2;Q8CHW0	LanC (Bacterial lantibiotic synthetase component C)-like 1;LanC (Bacterial lantibiotic synthetase component C)-like 1, isoform CRA_a;40 kDa erythrocyte membrane protein;LanC-like protein 1;Lancl1 protein	AC133187.1-001;Lancl1;mCG_121566;Gpr69a;AC133187.1-004	>tr|B2KGR1|B2KGR1_MOUSE LanC (Bacterial lantibiotic synthetase component C)-like 1 OS=Mus musculus GN=Lancl1 PE=4 SV=1;>sp|O89112|LANC1_MOUSE LanC-like protein 1 OS=Mus musculus GN=Lancl1 PE=1 SV=1;>tr|B2KGR2|B2KGR2_MOUSE LanC (Bacterial lantibiotic synthe	13.8	45.375	399	0.99552	0.937559	0.82831	0.920463	0.0849059	0.82576	0.92728	0.74239	0.83181	0.0925931	0.98617	0.95581	0.912575	0.951518	0.0369846
Q61553;F7BDR1;D3Z1X1;D3YWW3;D3YZR7	Fascin;Singed-like protein	Fan1;Fscn1;Snl	>sp|Q61553|FSCN1_MOUSE Fascin OS=Mus musculus GN=Fscn1 PE=1 SV=4	71.4	54.507	493	0.93985	0.936944	1.3549	1.07723	0.240473	1.0107	0.97397	1.02782	1.00416	0.027515	1.0429	1.0206	0.791139	0.951546	0.139363
Q69ZQ2;Q8R241	Pre-mRNA-splicing factor ISY1 homolog	Isy1;Kiaa1160	>sp|Q69ZQ2|ISY1_MOUSE Pre-mRNA-splicing factor ISY1 homolog OS=Mus musculus GN=Isy1 PE=1 SV=2	23.5	32.989	285	1.03614		0.62319	0.829665	0.292	0.91245		0.648046	0.780248	0.186962	0.89327		1.01049	0.951879	0.0828863
P80313;Q3TIJ7;Q8C5Q5;Q3TET0;Q3THH8;Q3TJN2;Q3UIJ0;Q3UDB1	CCT-eta;T-complex protein 1 subunit eta;Chaperonin subunit 7 (Eta), isoform CRA_a;Putative uncharacterized protein	Cct7;Ccth;mCG_128675	>sp|P80313|TCPH_MOUSE T-complex protein 1 subunit eta OS=Mus musculus GN=Cct7 PE=1 SV=1;>tr|Q3TIJ7|Q3TIJ7_MOUSE Chaperonin subunit 7 (Eta), isoform CRA_a OS=Mus musculus GN=Cct7 PE=2 SV=1;>tr|Q8C5Q5|Q8C5Q5_MOUSE Putative uncharacterized protein OS=Mus musc	68	59.652	544	0.945716	0.940557	1.1218	1.00269	0.103184	0.97208	0.95616	0.943307	0.957182	0.0144136	1.0273	0.99198	0.8364	0.951893	0.101567
Q3UTI7;Q9QUR7;Q3ULQ2	Putative uncharacterized protein;Peptidyl-prolyl cis-trans isomerase NIMA-interacting 1;Peptidyl-prolyl cis-trans isomerase Pin1	Pin1	>tr|Q3UTI7|Q3UTI7_MOUSE Putative uncharacterized protein OS=Mus musculus GN=Pin1 PE=2 SV=1;>sp|Q9QUR7|PIN1_MOUSE Peptidyl-prolyl cis-trans isomerase NIMA-interacting 1 OS=Mus musculus GN=Pin1 PE=1 SV=1	79.4	18.374	165	0.931446	0.972857	0.59848	0.834261	0.205239	0.91313	0.954	0.570386	0.812505	0.210675	1.0153	1.0271	0.813471	0.951957	0.120077
Q8BKC5;Q3TT04;Q7TN23;Q6NZC1;Q9CYG6	Importin subunit beta-3;Importin-5;Karyopherin beta-3;Ran-binding protein 5;Putative uncharacterized protein;Ipo5 protein	Ipo5;Kpnb3;Ranbp5	>sp|Q8BKC5|IPO5_MOUSE Importin-5 OS=Mus musculus GN=Ipo5 PE=1 SV=3;>tr|Q3TT04|Q3TT04_MOUSE Putative uncharacterized protein OS=Mus musculus GN=Ipo5 PE=2 SV=1;>tr|Q7TN23|Q7TN23_MOUSE Ipo5 protein (Fragment) OS=Mus musculus GN=Ipo5 PE=2 SV=1	48	123.59	1097	0.929109	0.887469	0.92145	0.912676	0.0221633	0.90644	0.85063	0.730247	0.829106	0.0900471	0.99231	0.96011	0.903751	0.952057	0.0448256
Q9CY73;Q3UKG1;Q3U9C4	39S ribosomal protein L44, mitochondrial;Putative uncharacterized protein	Mrpl44	>sp|Q9CY73|RM44_MOUSE 39S ribosomal protein L44, mitochondrial OS=Mus musculus GN=Mrpl44 PE=1 SV=3;>tr|Q3UKG1|Q3UKG1_MOUSE Putative uncharacterized protein (Fragment) OS=Mus musculus GN=Mrpl44 PE=2 SV=1;>tr|Q3U9C4|Q3U9C4_MOUSE Putative uncharacterized prot	14.1	37.527	333	1.36156	1.75405	1.2761	1.4639	0.25488	1.384	1.3776	1.41491	1.39217	0.0199503	0.95428	0.79385	1.10818	0.952104	0.157177
P58059;Q059G7;D3YVZ9	28S ribosomal protein S21, mitochondrial;MCG16762, isoform CRA_a;Mitochondrial ribosomal protein S21;Putative uncharacterized protein Mrps21	Mrps21;Rpms21;mCG_16762	>sp|P58059|RT21_MOUSE 28S ribosomal protein S21, mitochondrial OS=Mus musculus GN=Mrps21 PE=2 SV=1;>tr|Q059G7|Q059G7_MOUSE MCG16762, isoform CRA_a OS=Mus musculus GN=Mrps21 PE=2 SV=1;>tr|D3YVZ9|D3YVZ9_MOUSE 28S ribosomal protein S21, mitochondrial (Fragmen	31	10.561	87	1.52779	1.6094		1.56859	0.0577058	1.5961	1.5611		1.5786	0.0247487	0.91795	0.98677		0.95236	0.0486631
P16045	14 kDa lectin;Beta-galactoside-binding lectin L-14-I;Galaptin;Galectin-1;Lactose-binding lectin 1;Lectin galactoside-binding soluble 1;S-Lac lectin 1	Gbp;Lgals1	>sp|P16045|LEG1_MOUSE Galectin-1 OS=Mus musculus GN=Lgals1 PE=1 SV=3	80	14.866	135	0.949668	0.965717	0.95389	0.956425	0.00831957	0.99443	1.0448	0.794281	0.944504	0.132512	1.0373	1.1054	0.715564	0.952755	0.208216
P62996;F8WJG3;Q5PR75	Silica-induced gene 41 protein;Splicing factor, arginine/serine-rich 10;Transformer-2 protein homolog B;Transformer-2 protein homolog beta;Sfrs10 protein	Sfrs10;Silg41;Tra2b	>sp|P62996|TRA2B_MOUSE Transformer-2 protein homolog beta OS=Mus musculus GN=Tra2b PE=1 SV=1;>tr|F8WJG3|F8WJG3_MOUSE Transformer-2 protein homolog beta OS=Mus musculus GN=Tra2b PE=4 SV=1;>tr|Q5PR75|Q5PR75_MOUSE Sfrs10 protein OS=Mus musculus GN=Tra2b PE=2	35.1	33.665	288	1.17979	1.08859	1.1116	1.12666	0.0474275	1.2682	0.85349	0.908513	1.01007	0.225236	1.0304	0.94239	0.885504	0.952765	0.0730029
Q5M9K5;Q8BME2;Q7TMF3	NADH dehydrogenase (Ubiquinone) 1 alpha subcomplex, 12;Putative uncharacterized protein;Complex I-B17.2;NADH dehydrogenase [ubiquinone] 1 alpha subcomplex subunit 12;NADH-ubiquinone oxidoreductase subunit B17.2	Ndufa12	>tr|Q5M9K5|Q5M9K5_MOUSE NADH dehydrogenase (Ubiquinone) 1 alpha subcomplex, 12 OS=Mus musculus GN=Ndufa12 PE=2 SV=1;>tr|Q8BME2|Q8BME2_MOUSE Putative uncharacterized protein OS=Mus musculus GN=Ndufa12 PE=2 SV=1;>sp|Q7TMF3|NDUAC_MOUSE NADH dehydrogenase [ubi	49.7	17.634	149	1.60769	1.86359	0.94464	1.47197	0.474268	1.5264	1.4889	1.45205	1.48912	0.0371739	0.88235	0.91057	1.06546	0.952794	0.0985883
Q05D44;Q8BYY7;Q6A002;Q7TPC0;Q8BYX3	Eukaryotic translation initiation factor 5B;Translation initiation factor IF-2;Putative uncharacterized protein	Eif5b;If2	>sp|Q05D44|IF2P_MOUSE Eukaryotic translation initiation factor 5B OS=Mus musculus GN=Eif5b PE=1 SV=2;>tr|Q8BYY7|Q8BYY7_MOUSE Putative uncharacterized protein (Fragment) OS=Mus musculus GN=Eif5b PE=2 SV=1	4.1	137.61	1216	1.16175	1.37202	1.3815	1.30509	0.124227	1.2137	1.119	1.1267	1.15313	0.0525941	1.0357	1.0004	0.822978	0.953026	0.114
P50396;B7FAU8	Guanosine diphosphate dissociation inhibitor 1;Rab GDP dissociation inhibitor alpha	Gdi1;Rabgdia	>sp|P50396|GDIA_MOUSE Rab GDP dissociation inhibitor alpha OS=Mus musculus GN=Gdi1 PE=1 SV=3	27.5	50.521	447	0.919794	0.971157	1.1379	1.00962	0.114026	0.86567	0.81135	0.981643	0.886221	0.0869868	0.97862	0.98389	0.896781	0.953097	0.0488425
O35345;Q8BH30;Q4FJZ2;A2ADZ6	Importin alpha-S2;Importin subunit alpha-7;Karyopherin subunit alpha-6;Karyopherin (Importin) alpha 6;Putative uncharacterized protein;Kpna6 protein	Kpna5;Kpna6;RP23-151A15.9-001;mCG_13554;RP23-151A15.9-003	>sp|O35345|IMA7_MOUSE Importin subunit alpha-7 OS=Mus musculus GN=Kpna6 PE=1 SV=2;>tr|Q8BH30|Q8BH30_MOUSE Importin subunit alpha OS=Mus musculus GN=Kpna6 PE=2 SV=1;>tr|Q4FJZ2|Q4FJZ2_MOUSE Importin subunit alpha OS=Mus musculus GN=Kpna6 PE=2 SV=1	16	59.964	536	1.06198	1.00763	0.74562	0.938408	0.169157	1.0103	0.82468	0.973331	0.936104	0.0982502	0.90605	0.75236	1.20124	0.953218	0.228129
P23492;Q543K9;Q9D8C9;Q8QZW3	Inosine phosphorylase;Purine nucleoside phosphorylase;Pnp protein;Putative uncharacterized protein	Np;Pnp;Pnp1	>sp|P23492|PNPH_MOUSE Purine nucleoside phosphorylase OS=Mus musculus GN=Pnp PE=1 SV=2;>tr|Q543K9|Q543K9_MOUSE Pnp protein OS=Mus musculus GN=Pnp PE=2 SV=1	54.7	32.277	289	0.92584	0.968898	1.0442	0.979646	0.0599074	0.94791	0.92239	1.13571	1.002	0.116492	0.97331	0.92946	0.957304	0.953358	0.0221897
P58252;Q3UDC8;Q3TK17;Q3UMI7;Q8BMA8;Q3TWX1;Q3TX47;Q3UZ14;Q8C153;Q6P9L9;Q3TJZ1;Q3TLB1;Q3TW58;Q3TSK4;Q3TPG2;Q99LT6;Q61509;O89069;O89070;Q8C2W7	Elongation factor 2;Putative uncharacterized protein;Eef2 protein	Eef2	>sp|P58252|EF2_MOUSE Elongation factor 2 OS=Mus musculus GN=Eef2 PE=1 SV=2;>tr|Q3UDC8|Q3UDC8_MOUSE Putative uncharacterized protein OS=Mus musculus GN=Eef2 PE=2 SV=1;>tr|Q3TK17|Q3TK17_MOUSE Putative uncharacterized protein OS=Mus musculus GN=Eef2 PE=2 SV=1	75.8	95.313	858	1.00734	0.988338	1.4266	1.14076	0.247727	1.1488	1.1319	0.922935	1.06788	0.125809	1.1578	1.144	0.558378	0.953393	0.342162
Q91YR5;Q3TRF3	Methyltransferase-like protein 13	Kiaa0859;Mettl13	>sp|Q91YR5|MET13_MOUSE Methyltransferase-like protein 13 OS=Mus musculus GN=Mettl13 PE=1 SV=1	5.2	78.756	698	0.964692	0.900657	0.60874	0.824697	0.189745	0.83857	0.91963	0.729661	0.829287	0.0953243	0.88683	0.90965	1.06485	0.953776	0.0968663
P56395;Q544Z9;G5E850;E0CY88	Cytochrome b5;Cytochrome b-5, isoform CRA_d;Putative uncharacterized protein	Cyb5;Cyb5a;mCG_1553	>sp|P56395|CYB5_MOUSE Cytochrome b5 OS=Mus musculus GN=Cyb5a PE=1 SV=2;>tr|Q544Z9|Q544Z9_MOUSE Cytochrome b-5, isoform CRA_d OS=Mus musculus GN=Cyb5 PE=2 SV=1;>tr|G5E850|G5E850_MOUSE Cytochrome b-5, isoform CRA_a OS=Mus musculus GN=Cyb5 PE=3 SV=1	47.8	15.241	134	2.06607	2.30134	1.4545	1.94064	0.437132	1.5893	1.8149	1.92116	1.77512	0.169467	0.86743	0.82735	1.16658	0.953785	0.185368
Q80X87;A7VJ98;Q9CQI3;D3YY93;A7VJA4;Q9ERL7;D3YY16;D3Z2F6	Glia maturation factor, beta;Glia maturation factor beta	Gmfb	>tr|Q80X87|Q80X87_MOUSE Glia maturation factor, beta OS=Mus musculus GN=Gmfb PE=2 SV=1;>tr|A7VJ98|A7VJ98_MOUSE Glia maturation factor beta OS=Mus musculus GN=Gmfb PE=2 SV=1;>sp|Q9CQI3|GMFB_MOUSE Glia maturation factor beta OS=Mus musculus GN=Gmfb PE=1 SV=3	60.1	16.824	143	1.06751	1.03646	0.72349	0.942487	0.190291	1.0543	1.0932	0.588755	0.912085	0.280687	1.0788	1.0451	0.737463	0.953788	0.188099
Q8VE47;D6RH76;F6VRI6	Ubiquitin-activating enzyme E1 domain-containing protein 1;Ubiquitin-like modifier-activating enzyme 5;UFM1-activating enzyme	Uba5;Ube1dc1	>sp|Q8VE47|UBA5_MOUSE Ubiquitin-like modifier-activating enzyme 5 OS=Mus musculus GN=Uba5 PE=2 SV=2;>tr|D6RH76|D6RH76_MOUSE Ubiquitin-like modifier-activating enzyme 5 OS=Mus musculus GN=Uba5 PE=4 SV=1	17.4	44.789	403	1.05088	0.976276	0.78514	0.937433	0.137064	0.91801	0.95737	0.901063	0.925481	0.0288873	0.80479	0.98162	1.07506	0.953824	0.137263
Q8CGK3;Q3V2D0;Q56A16	Lon protease homolog, mitochondrial;Lon protease-like protein;Mitochondrial ATP-dependent protease Lon;Serine protease 15;Lon protease homolog;Lonp1 protein	Lonp1;Prss15	>sp|Q8CGK3|LONM_MOUSE Lon protease homolog, mitochondrial OS=Mus musculus GN=Lonp1 PE=1 SV=2;>tr|Q3V2D0|Q3V2D0_MOUSE Lon protease homolog OS=Mus musculus GN=Lonp1 PE=2 SV=1;>tr|Q56A16|Q56A16_MOUSE Lonp1 protein (Fragment) OS=Mus musculus GN=Lonp1 PE=2 SV=1	16.6	105.84	949	1.94077	1.9713	0.87278	1.59495	0.625603	1.3423	1.488	1.15018	1.32683	0.169441	0.7615	0.68435	1.41663	0.95416	0.402365
Q3V2H3;Q3TGS7;Q6ZWQ5;Q99M52;O70493	Putative uncharacterized protein;Sorting nexin 12;Sorting nexin 12, isoform CRA_b;Sorting nexin 12, isoform CRA_c;SDP8 protein;Sorting nexin-12	RP23-356J7.1-003;Snx12;mCG_2194;RP23-356J7.1-001;RP23-356J7.1-002	>tr|Q3V2H3|Q3V2H3_MOUSE Sorting nexin 12 OS=Mus musculus GN=Snx12 PE=2 SV=1;>tr|Q3TGS7|Q3TGS7_MOUSE Sorting nexin 12 OS=Mus musculus GN=Snx12 PE=2 SV=1;>tr|Q6ZWQ5|Q6ZWQ5_MOUSE Sorting nexin 12 OS=Mus musculus GN=Snx12 PE=2 SV=1;>tr|Q99M52|Q99M52_MOUSE Sort	71.2	19.807	170	1.0408	1.05528	0.65258	0.916218	0.228432	1.0723	0.97478	0.38165	0.809577	0.373789	1.0327	1.0064	0.823791	0.954297	0.113784
P70670;Q60817;Q3UK68	Alpha-NAC, muscle-specific form;Nascent polypeptide-associated complex subunit alpha, muscle-specific form;Alpha-NAC;Alpha-NAC/1.9.2;Nascent polypeptide-associated complex subunit alpha;Putative uncharacterized protein	Gm1878;Naca	>sp|P70670|NACAM_MOUSE Nascent polypeptide-associated complex subunit alpha, muscle-specific form OS=Mus musculus GN=Naca PE=1 SV=2;>sp|Q60817|NACA_MOUSE Nascent polypeptide-associated complex subunit alpha OS=Mus musculus GN=Naca PE=1 SV=1;>tr|Q3UK68|Q3UK	3.7	220.5	2187	0.911826	0.938438	1.2881	1.04612	0.209981	0.89874	0.89449	1.1107	0.967978	0.123623	0.96291	0.9907	0.909339	0.954316	0.0413557
Q3THH1;Q922R8;Q3TML0;Q3TJL8;Q9DAB4	Putative uncharacterized protein;Protein disulfide-isomerase A6;Thioredoxin domain-containing protein 7	Pdia6;Txndc7	>tr|Q3THH1|Q3THH1_MOUSE Putative uncharacterized protein OS=Mus musculus GN=Pdia6 PE=2 SV=1;>sp|Q922R8|PDIA6_MOUSE Protein disulfide-isomerase A6 OS=Mus musculus GN=Pdia6 PE=1 SV=3;>tr|Q3TML0|Q3TML0_MOUSE Protein disulfide-isomerase A6 OS=Mus musculus GN=P	49.2	48.657	445	0.95229	0.912409	1.7059	1.1902	0.447055	1.0665	0.99503	0.961908	1.00781	0.0534546	1.1258	1.0908	0.646371	0.954324	0.267269
P24527	Leukotriene A(4) hydrolase;Leukotriene A-4 hydrolase	Lta4h	>sp|P24527|LKHA4_MOUSE Leukotriene A-4 hydrolase OS=Mus musculus GN=Lta4h PE=1 SV=4	49.3	69.05	611	0.892061	0.852878	0.81175	0.85223	0.0401593	0.83236	0.7934	0.840477	0.822079	0.0251663	0.92778	0.95656	0.979048	0.954463	0.0256984
Q3UWL8;E9Q6U4;Q6P0X1;E9Q8R1;E9Q4Q8	Prefoldin 4;Putative uncharacterized protein	Pfdn4;RP23-43J11.1-001;RP23-43J11.1-002	>tr|Q3UWL8|Q3UWL8_MOUSE Prefoldin 4 OS=Mus musculus GN=Pfdn4 PE=2 SV=1;>tr|E9Q6U4|E9Q6U4_MOUSE Protein Pfdn4 OS=Mus musculus GN=Pfdn4 PE=4 SV=1;>tr|Q6P0X1|Q6P0X1_MOUSE Prefoldin 4 OS=Mus musculus GN=Pfdn4 PE=2 SV=1	20.1	15.238	134	0.980777	0.974944	0.87506	0.943594	0.0594234	0.82569	0.98572	0.906618	0.906009	0.0800167	0.84727	0.96891	1.04788	0.954686	0.101057
Q8CEW9;Q923D4	Putative uncharacterized protein;Pre-mRNA-splicing factor SF3b 10 kDa subunit;Splicing factor 3B subunit 5	Sf3b5;Sf3b10	>tr|Q8CEW9|Q8CEW9_MOUSE Putative uncharacterized protein OS=Mus musculus GN=Sf3b5 PE=2 SV=1;>sp|Q923D4|SF3B5_MOUSE Splicing factor 3B subunit 5 OS=Mus musculus GN=Sf3b5 PE=2 SV=1	36	10.167	86	1.38022	1.36838		1.3743	0.00837355	1.3329	1.3231		1.328	0.00692965	0.97858	0.93135		0.954965	0.0333967
P60867;Q5BLK2	40S ribosomal protein S20;MCG3574;Putative uncharacterized protein;Ribosomal protein S20	Rps20;mCG_3574;RP23-24J10.1-001	>sp|P60867|RS20_MOUSE 40S ribosomal protein S20 OS=Mus musculus GN=Rps20 PE=1 SV=1;>tr|Q5BLK2|Q5BLK2_MOUSE MCG3574 OS=Mus musculus GN=Rps20 PE=2 SV=1	58.8	13.373	119	1.09703	1.06537	1.092	1.0848	0.017014	1.0119	0.98241	1.16587	1.05339	0.0985162	0.92705	0.92389	1.01446	0.955132	0.0514004
P26369;Q80XR5;Q505Q1;Q3KQM4;Q922I0	Splicing factor U2AF 65 kDa subunit;U2 auxiliary factor 65 kDa subunit;U2 snRNP auxiliary factor large subunit;U2 small nuclear ribonucleoprotein auxiliary factor (U2AF) 2, isoform CRA_a;U2af2 protein;U2 small nuclear ribonucleoprotein auxiliary factor (U2AF) 2	U2af2;U2af65;mCG_22027	>sp|P26369|U2AF2_MOUSE Splicing factor U2AF 65 kDa subunit OS=Mus musculus GN=U2af2 PE=1 SV=3;>tr|Q80XR5|Q80XR5_MOUSE U2 small nuclear ribonucleoprotein auxiliary factor (U2AF) 2, isoform CRA_a OS=Mus musculus GN=U2af2 PE=2 SV=1;>tr|Q505Q1|Q505Q1_MOUSE U2a	37.9	53.516	475	1.04128	1.02221	0.74301	0.9355	0.166973	0.92008	0.77428	0.6832	0.79252	0.119489	0.94313	0.88737	1.03503	0.955175	0.0745609
A2AS98;A1L0U6;A2AS97;P28660;Q8K1X4;Q3UDY0	NCK-associated protein 1;Nckap1 protein;Brain protein H19;Membrane-associated protein HEM-2;MH19;Nck-associated protein 1;p125Nap1	Nckap1;RP23-33L19.3-002;mCG_11096;RP23-33L19.3-001;Hem2;Kiaa0587;Nap1	>tr|A2AS98|A2AS98_MOUSE NCK-associated protein 1 OS=Mus musculus GN=Nckap1 PE=4 SV=1;>tr|A1L0U6|A1L0U6_MOUSE Nckap1 protein (Fragment) OS=Mus musculus GN=Nckap1 PE=2 SV=1;>tr|A2AS97|A2AS97_MOUSE NCK-associated protein 1 OS=Mus musculus GN=Nckap1 PE=4 SV=1;	19.5	129.51	1134	0.872829	0.965717	0.95849	0.932345	0.0516693	0.95812	1.0096	0.640123	0.869281	0.200119	1.025	1.0527	0.788146	0.955282	0.145405
B2RQQ5;A0PJ96;Q8CFR9;Q3TZM8;Q8CAI9;Q3UPV4;Q3TYV8	Microtubule-associated protein 1B	Mtap1b	>tr|B2RQQ5|B2RQQ5_MOUSE Microtubule-associated protein 1B OS=Mus musculus GN=Mtap1b PE=2 SV=1	6.5	270.3	2464	1.18742	1.08666	1.2875	1.18719	0.10042	1.0214	1.1513	1.19259	1.12176	0.0893361	0.94005	0.96391	0.962371	0.955444	0.0133536
P99027	60S acidic ribosomal protein P2	Rplp2	>sp|P99027|RLA2_MOUSE 60S acidic ribosomal protein P2 OS=Mus musculus GN=Rplp2 PE=1 SV=3	82.6	11.651	115	0.96302	1.01899	0.9276	0.969871	0.0460806	0.9527	0.98395	0.992654	0.976435	0.0210106	0.93028	0.94283	0.994036	0.955715	0.0337746
P63005;Q3TJG1;Q5SW18;Q3TIK0;Q3UGR6;Q3UH92;Q3UHM0;Q5SW16;Q3TUH5	Lissencephaly-1 protein;PAF acetylhydrolase 45 kDa subunit;PAF-AH alpha;Platelet-activating factor acetylhydrolase IB subunit alpha;Putative uncharacterized protein;Platelet-activating factor acetylhydrolase, isoform 1b, beta1 subunit	Lis1;Lis-1;Pafah1b1;Pafaha;RP23-194P5.2-002	>sp|P63005|LIS1_MOUSE Platelet-activating factor acetylhydrolase IB subunit alpha OS=Mus musculus GN=Pafah1b1 PE=1 SV=2;>tr|Q3TJG1|Q3TJG1_MOUSE Putative uncharacterized protein OS=Mus musculus GN=Pafah1b1 PE=2 SV=1;>tr|Q5SW18|Q5SW18_MOUSE Platelet-activati	49.8	46.67	410	0.897183	0.897183	1.179	0.991122	0.162707	0.95936	0.93798	1.01861	0.971983	0.0417709	1.007	1.0138	0.846525	0.955775	0.0946743
Q8BMF4;Q99LL2	Dihydrolipoamide acetyltransferase component of pyruvate dehydrogenase complex;Dihydrolipoyllysine-residue acetyltransferase component of pyruvate dehydrogenase complex, mitochondrial;Pyruvate dehydrogenase complex component E2	Dlat	>sp|Q8BMF4|ODP2_MOUSE Dihydrolipoyllysine-residue acetyltransferase component of pyruvate dehydrogenase complex, mitochondrial OS=Mus musculus GN=Dlat PE=1 SV=2	29.8	67.941	642	1.53069	1.61734	1.7234	1.62381	0.0965177	1.407	1.3488	1.32793	1.36124	0.0409761	0.94475	0.78712	1.13638	0.956082	0.174904
P41105;Q5M9J8;Q5M9N5;F6Z0X0;F6QDU1;Q9CTY5	60S ribosomal protein L28;MCG13936;MCG20926, isoform CRA_a;Putative uncharacterized protein;Ribosomal protein L28	Rpl28;mCG_13936;mCG_20926	>sp|P41105|RL28_MOUSE 60S ribosomal protein L28 OS=Mus musculus GN=Rpl28 PE=1 SV=2;>tr|Q5M9J8|Q5M9J8_MOUSE MCG13936 OS=Mus musculus GN=Rpl28 PE=2 SV=1;>tr|Q5M9N5|Q5M9N5_MOUSE Ribosomal protein L28 OS=Mus musculus GN=Rpl28 PE=2 SV=1	85.4	15.733	137	0.866176	0.875657	0.86656	0.869464	0.00536634	0.8374	0.88589	0.826788	0.850026	0.0315091	0.95126	0.92702	0.990001	0.956094	0.0317675
Q8K2B3;Q6IWE1	Flavoprotein subunit of complex II;Succinate dehydrogenase [ubiquinone] flavoprotein subunit, mitochondrial	Sdha	>sp|Q8K2B3|DHSA_MOUSE Succinate dehydrogenase [ubiquinone] flavoprotein subunit, mitochondrial OS=Mus musculus GN=Sdha PE=1 SV=1	36.7	72.585	664	1.28626	1.25083	1.2657	1.2676	0.0177897	1.2763	1.2629	1.43482	1.32467	0.0956266	0.964	0.96164	0.942863	0.956168	0.0115827
P31001;Q3V1K9;Q3V2C6;Q9JJY2	Desmin;Putative uncharacterized protein	Des	>sp|P31001|DESM_MOUSE Desmin OS=Mus musculus GN=Des PE=1 SV=3;>tr|Q3V1K9|Q3V1K9_MOUSE Putative uncharacterized protein OS=Mus musculus GN=Des PE=2 SV=1;>tr|Q3V2C6|Q3V2C6_MOUSE Putative uncharacterized protein OS=Mus musculus GN=Des PE=2 SV=1	74	53.497	469	1.13695	1.13611	0.91756	1.06354	0.12642	1.1099	1.1439	0.879121	1.04431	0.144062	0.97992	0.98164	0.906947	0.956169	0.0426361
Q5SUY2;Q99N92	MCG50294;Mitochondrial ribosomal protein L27;Mitochondrial ribosomal protein L27, isoform CRA_a;Mitochondrial ribosomal protein L27, isoform CRA_b;39S ribosomal protein L27, mitochondrial	EG622268;Gm6304;mCG_1801;mCG_50294;Mrpl27;RP23-290B5.4-001	>tr|Q5SUY2|Q5SUY2_MOUSE MCG50294 OS=Mus musculus GN=Mrpl27 PE=4 SV=1;>sp|Q99N92|RM27_MOUSE 39S ribosomal protein L27, mitochondrial OS=Mus musculus GN=Mrpl27 PE=2 SV=1	18.9	15.944	148	1.70771	1.43051		1.56911	0.196007	1.5144	1.5307		1.52255	0.0115258	0.9362	0.97636		0.95628	0.0283974
P53569;Q3UGK4	CCAAT/enhancer-binding protein zeta;CCAAT-box-binding transcription factor	Cbf2;Cebpa-rs1;Cebpz	>sp|P53569|CEBPZ_MOUSE CCAAT/enhancer-binding protein zeta OS=Mus musculus GN=Cebpz PE=2 SV=2	7	120.26	1052	0.932575	0.978569		0.955572	0.032523	1.0961	0.8693		0.9827	0.160372	0.99079	0.92364		0.957215	0.0474822
Q60597;Q6P8I7;E9Q7L0;B2RXT3;Q5SVY0;Q5SVY1	2-oxoglutarate dehydrogenase complex component E1;2-oxoglutarate dehydrogenase, mitochondrial;Alpha-ketoglutarate dehydrogenase	Kiaa4192;Ogdh	>sp|Q60597|ODO1_MOUSE 2-oxoglutarate dehydrogenase, mitochondrial OS=Mus musculus GN=Ogdh PE=1 SV=3	21.5	116.45	1023	1.49314	1.58426	1.4089	1.49543	0.0877019	1.4001	1.3842	1.42169	1.402	0.0188149	0.92805	0.8692	1.07511	0.957452	0.106056
Q3UPA3;Q3UC72;Q61598;Q3UUX9;Q3TIY6;Q9CZ18	Putative uncharacterized protein;GDI-3;Guanosine diphosphate dissociation inhibitor 2;Rab GDP dissociation inhibitor beta	Gdi2;Gdi3	>tr|Q3UPA3|Q3UPA3_MOUSE Putative uncharacterized protein (Fragment) OS=Mus musculus GN=Gdi2 PE=2 SV=1;>tr|Q3UC72|Q3UC72_MOUSE Putative uncharacterized protein (Fragment) OS=Mus musculus GN=Gdi2 PE=2 SV=1;>sp|Q61598|GDIB_MOUSE Rab GDP dissociation inhibitor	74.2	57.736	512	0.919118	0.91191	1.126	0.985676	0.121578	0.93553	0.95844	0.995818	0.963263	0.0304317	1.0149	1.011	0.84674	0.957547	0.0959812
A2AB79;B2RVF0;P22752;Q8BFU2;Q8CGP5;Q8CGP7;A3KPD0;Q8CGP6;A0AUV1;Q8CGP4;Q61668;G3UWL7	Histone H2A;Histone H2A type 1;Histone H2A type 3;Histone H2A type 1-F;Histone H2A type 1-K;Histone H2A type 1-H	Hist3h2a;mCG_140135;RP23-441I8.12-001;Hist1h2ad;mCG_1044806;mCG_122950;mCG_49394;mCG_49890;mCG_49891;mCG_49925;mCG_50406;mCG_50828;Hist1h2ab;Hist1h2ac;Hist1h2ae;Hist1h2ag;Hist1h2ai;Hist1h2an;Hist1h2ao;Hist1h2af;Hist1h2ak;Hist1h2ah;mCG_50260;Hist1h2aa;mCG_49751;RP23-462P2.5-001	>tr|A2AB79|A2AB79_MOUSE Histone H2A OS=Mus musculus GN=Hist3h2a PE=2 SV=1;>tr|B2RVF0|B2RVF0_MOUSE Histone H2A OS=Mus musculus GN=Hist1h2ad PE=2 SV=1;>sp|P22752|H2A1_MOUSE Histone H2A type 1 OS=Mus musculus GN=Hist1h2ab PE=1 SV=3;>sp|Q8BFU2|H2A3_MOUSE Histo	41.5	14.121	130		1.07027	1.1176	1.09394	0.0334644		1.1232	1.13858	1.13089	0.0108725		0.97973	0.935979	0.957855	0.0309366
Q8C605;Q9WUA3;Q9D255;F6YL81;D3YUA3;Q8C8E8	Putative uncharacterized protein;6-phosphofructokinase type C;Phosphofructo-1-kinase isozyme C;Phosphofructokinase 1;Phosphohexokinase	Pfkp;Pfkc	>tr|Q8C605|Q8C605_MOUSE 6-phosphofructokinase OS=Mus musculus GN=Pfkp PE=2 SV=1;>sp|Q9WUA3|K6PP_MOUSE 6-phosphofructokinase type C OS=Mus musculus GN=Pfkp PE=1 SV=1	18.1	85.546	784	1.05674	1.09617	1.0506	1.06783	0.0247277	1.0806	1.1164	0.90269	1.03323	0.114459	0.99074	0.99095	0.893495	0.958395	0.0562049
Q9JIF7	Beta-coat protein;Coatomer subunit beta	Copb;Copb1	>sp|Q9JIF7|COPB_MOUSE Coatomer subunit beta OS=Mus musculus GN=Copb1 PE=1 SV=1	35	107.06	953	0.881057	0.870474	0.88316	0.87823	0.0067993	0.86742	0.89466	0.83949	0.86719	0.0275859	0.93971	0.95128	0.984543	0.958511	0.0232746
Q9CQZ6;Q9D6H6	Complex I-B12;NADH dehydrogenase [ubiquinone] 1 beta subcomplex subunit 3;NADH-ubiquinone oxidoreductase B12 subunit;Putative uncharacterized protein	Ndufb3	>sp|Q9CQZ6|NDUB3_MOUSE NADH dehydrogenase [ubiquinone] 1 beta subcomplex subunit 3 OS=Mus musculus GN=Ndufb3 PE=1 SV=1;>tr|Q9D6H6|Q9D6H6_MOUSE Putative uncharacterized protein OS=Mus musculus GN=Ndufb3 PE=2 SV=1	11.5	11.692	104	1.66678	1.68708	1.3007	1.55152	0.217453	1.4878	1.3023	1.85055	1.54688	0.278859	0.81688	0.76858	1.29027	0.958578	0.28827
Q78JE5;Q3V492;D6REV6	F-box only protein 22;F-box only protein 22, isoform CRA_a;Putative uncharacterized protein	Fbx22;Fbxo22;mCG_9673	>sp|Q78JE5|FBX22_MOUSE F-box only protein 22 OS=Mus musculus GN=Fbxo22 PE=2 SV=2;>tr|Q3V492|Q3V492_MOUSE F-box only protein 22 OS=Mus musculus GN=Fbxo22 PE=2 SV=1;>tr|D6REV6|D6REV6_MOUSE F-box only protein 22 OS=Mus musculus GN=Fbxo22 PE=4 SV=1	12.2	44.202	402	0.873591	0.847386	1.1486	0.956526	0.166856	0.75488	0.80749	1.12444	0.895604	0.199918	0.99047	1.0117	0.874508	0.958893	0.0738461
P24860;Q3TFV6;Q3TQW9;Q3UWL3;G3UY65;C5IGX4;Q68EM3	G2/mitotic-specific cyclin-B1;Putative uncharacterized protein;MCG116121;Cyclin b1 variant 1;Ccnb1 protein	Ccn-2;Ccnb1;Ccnb1-rs13;Cycb;Cycb1;mCG_116121	>sp|P24860|CCNB1_MOUSE G2/mitotic-specific cyclin-B1 OS=Mus musculus GN=Ccnb1 PE=2 SV=3;>tr|Q3TFV6|Q3TFV6_MOUSE Putative uncharacterized protein OS=Mus musculus GN=Ccnb1 PE=2 SV=1;>tr|Q3TQW9|Q3TQW9_MOUSE MCG116121 OS=Mus musculus GN=Ccnb1 PE=2 SV=1;>tr|Q3U	17.4	48.051	430	1.13559	0.927988	0.91164	0.991739	0.124846	1.0358	0.93021	0.905469	0.95716	0.0692189	0.81351	0.88767	1.17567	0.958949	0.191312
Q8BTI8	Serine/arginine repetitive matrix protein 2	Kiaa0324;Srrm2	>sp|Q8BTI8|SRRM2_MOUSE Serine/arginine repetitive matrix protein 2 OS=Mus musculus GN=Srrm2 PE=1 SV=3	1.6	294.84	2703	0.831186	1.13262	0.92924	0.964348	0.153752	1.0265	0.99315	1.14313	1.05426	0.0787502	0.88413	0.87668	1.11694	0.959251	0.136617
P20108;Q8K4K8	Antioxidant protein 1;Perioredoxin-3;Protein MER5;PRX III;Thioredoxin-dependent peroxide reductase, mitochondrial;Antioxidant protein	Aop1;Mer5;Prdx3	>sp|P20108|PRDX3_MOUSE Thioredoxin-dependent peroxide reductase, mitochondrial OS=Mus musculus GN=Prdx3 PE=1 SV=1;>tr|Q8K4K8|Q8K4K8_MOUSE Antioxidant protein OS=Mus musculus GN=Prdx3 PE=2 SV=1	43.6	28.127	257	1.42625	1.2358	1.1418	1.26795	0.144924	1.2426	1.1211	1.32848	1.23073	0.104199	0.87867	0.874	1.12701	0.959895	0.144749
Q9D0G0	28S ribosomal protein S30, mitochondrial	Mrps30	>sp|Q9D0G0|RT30_MOUSE 28S ribosomal protein S30, mitochondrial OS=Mus musculus GN=Mrps30 PE=2 SV=1	14.7	49.939	442	1.26944	1.44431	1.1245	1.27942	0.160141	1.0595	1.181	1.29266	1.17772	0.116613	0.82651	0.8783	1.17509	0.959966	0.188092
Q6PIP5;Q8BJK0;Q3UZN2;Q8C100	NudC domain-containing protein 1	Nudcd1	>sp|Q6PIP5|NUDC1_MOUSE NudC domain-containing protein 1 OS=Mus musculus GN=Nudcd1 PE=2 SV=2	25.3	66.704	582	1.1053	0.931532	0.99734	1.01139	0.0877329	0.94218	0.87969	0.926612	0.916161	0.0325296	0.8779	0.99675	1.00604	0.960229	0.0714498
Q3UCC6;Q9Z2I9;Q3U6C7;Q05BC6;Q9CTE2	Putative uncharacterized protein;ATP-specific succinyl-CoA synthetase subunit beta;Succinyl-CoA ligase [ADP-forming] subunit beta, mitochondrial;Succinyl-CoA synthetase beta-A chain;Sucla2 protein	Sucla2	>tr|Q3UCC6|Q3UCC6_MOUSE Putative uncharacterized protein (Fragment) OS=Mus musculus GN=Sucla2 PE=2 SV=1;>sp|Q9Z2I9|SUCB1_MOUSE Succinyl-CoA ligase [ADP-forming] subunit beta, mitochondrial OS=Mus musculus GN=Sucla2 PE=1 SV=2;>tr|Q3U6C7|Q3U6C7_MOUSE Putativ	37	50.796	470	1.53759	1.41549	1.4084	1.45382	0.0726261	1.395	1.306	1.3725	1.35783	0.0462765	0.9417	0.96232	0.976849	0.96029	0.0176621
Q91ZJ5;Q3U548;Q8R0M2	UDP-glucose pyrophosphorylase;UTP--glucose-1-phosphate uridylyltransferase;Putative uncharacterized protein;Ugp2 protein	Ugp2	>sp|Q91ZJ5|UGPA_MOUSE UTP--glucose-1-phosphate uridylyltransferase OS=Mus musculus GN=Ugp2 PE=2 SV=3;>tr|Q3U548|Q3U548_MOUSE Putative uncharacterized protein OS=Mus musculus GN=Ugp2 PE=2 SV=1;>tr|Q8R0M2|Q8R0M2_MOUSE Ugp2 protein (Fragment) OS=Mus musculus	26.8	56.979	508	1.1772	1.07987	1.1425	1.13319	0.0493321	0.94424	1.0828	1.14986	1.05897	0.104862	0.84536	0.86951	1.16625	0.960373	0.178702
B2RWH3;Q6GSS7;Q149V4;Q64523;F8WIX8	Histone H2A;H2a-614;H2a-615;Histone H2A type 2-A;Histone H2A.2;H2a-613B;Histone H2A type 2-C	Hist2h2aa1;mCG_140446;Hist2h2aa2;Hist2h2ac;mCG_50606;Hist2h2ab	>tr|B2RWH3|B2RWH3_MOUSE Histone H2A OS=Mus musculus GN=Hist2h2aa1 PE=2 SV=1;>sp|Q6GSS7|H2A2A_MOUSE Histone H2A type 2-A OS=Mus musculus GN=Hist2h2aa1 PE=1 SV=3;>tr|Q149V4|Q149V4_MOUSE Histone H2A OS=Mus musculus GN=Hist2h2ac PE=2 SV=1;>sp|Q64523|H2A2C_MOUS	56.9	14.095	130	1.0259	1.10982	1.1878	1.10784	0.0809661	1.1033	1.2166	1.0655	1.12847	0.0786325	0.96015	1.0023	0.919118	0.960523	0.0415924
Q3U821;Q08EC1;Q3THS2;Q3TI30;Q3TQZ0;Q9CRF5;Q7TMM0;Q3MIA1;D3Z504	Putative uncharacterized protein;WD repeat domain 75;WD repeat domain 75, isoform CRA_a;Wdr75 protein	Wdr75;mCG_116076	>tr|Q3U821|Q3U821_MOUSE Protein Wdr75 OS=Mus musculus GN=Wdr75 PE=2 SV=1;>tr|Q08EC1|Q08EC1_MOUSE WD repeat domain 75 OS=Mus musculus GN=Wdr75 PE=2 SV=1;>tr|Q3THS2|Q3THS2_MOUSE Putative uncharacterized protein OS=Mus musculus GN=Wdr75 PE=2 SV=1;>tr|Q3TI30|Q	11	94.036	830	1.34789	1.35228	1.2503	1.31682	0.0576539	1.2542	1.2659	1.09057	1.20356	0.0980229	0.83462	0.86255	1.18542	0.960865	0.194975
P51410;Q5EBQ6;G3UW34;Q5M9J5;D3Z629;D3YZT0	60S ribosomal protein L9;MCG10266, isoform CRA_a;Putative uncharacterized protein;Ribosomal protein L9;Putative uncharacterized protein Rpl9	Rpl9;mCG_10266	>sp|P51410|RL9_MOUSE 60S ribosomal protein L9 OS=Mus musculus GN=Rpl9 PE=2 SV=2;>tr|Q5EBQ6|Q5EBQ6_MOUSE MCG10266, isoform CRA_a OS=Mus musculus GN=Rpl9 PE=2 SV=1;>tr|G3UW34|G3UW34_MOUSE MCG130981 OS=Mus musculus GN=Rpl9-ps6 PE=4 SV=1;>tr|Q5M9J5|Q5M9J5_MOUS	74	21.881	192	0.931793	0.954563	0.79797	0.894775	0.0846053	0.74488	0.76276	0.947149	0.818263	0.111976	0.79594	0.82735	1.26029	0.961192	0.259499
Q9JK92	Alpha-crystallin C chain;Heat shock protein beta-8;Small stress protein-like protein HSP22	Cryac;Hsp22;Hspb8	>sp|Q9JK92|HSPB8_MOUSE Heat shock protein beta-8 OS=Mus musculus GN=Hspb8 PE=1 SV=1	18.4	21.533	196	1.2172	1.16466		1.19093	0.0371493	1.2119	1.1483		1.1801	0.044972	0.9585	0.96473		0.961615	0.00440528
P62259;Q5SS40;Q8BPH1;D6REF3;F6WA09;A2ACM8	14-3-3 protein epsilon;Putative uncharacterized protein;Tyrosine 3-monooxygenase/tryptophan 5-monooxygenase activation protein, epsilon polypeptide;Tyrosine 3-monooxygenase/tryptophan 5-monooxygenase activation protein, epsilon polypeptide, isoform CRA_c	Ywhae;mCG_10775;RP23-78H4.1-001;RP23-78H4.1-005	>sp|P62259|1433E_MOUSE 14-3-3 protein epsilon OS=Mus musculus GN=Ywhae PE=1 SV=1;>tr|Q5SS40|Q5SS40_MOUSE Tyrosine 3-monooxygenase/tryptophan 5-monooxygenase activation protein, epsilon polypeptide OS=Mus musculus GN=Ywhae PE=2 SV=1;>tr|Q8BPH1|Q8BPH1_MOUSE	79.6	29.174	255	0.930925	0.943307	0.9687	0.947644	0.0192572	0.96715	0.97278	1.04201	0.993981	0.0416927	1.0341	1.0227	0.8285	0.961767	0.115553
Q3UWW9;Q5BKQ9;Q8BG32;Q7TMI0;Q497E8;Q3THG2;Q8BK73;Q8K2N7;Q8C0Z6;G3UYH2;G3UYL3;G3UYI4;G3UXL5;G3UWW7;G3UX15;G3UYL8;G3UZ33;G3UWV7;G3UX67;G3UZ28	Putative uncharacterized protein;MCG19050, isoform CRA_d;Proteasome (Prosome, macropain) 26S subunit, non-ATPase, 11;26S proteasome non-ATPase regulatory subunit 11;26S proteasome regulatory subunit p44.5;26S proteasome regulatory subunit RPN6;26S proteasome regulatory subunit S9;Psmd11 protein	Psmd11;mCG_19050;RP23-252E4.4-001	>tr|Q3UWW9|Q3UWW9_MOUSE Putative uncharacterized protein OS=Mus musculus GN=Psmd11 PE=2 SV=1;>tr|Q5BKQ9|Q5BKQ9_MOUSE MCG19050, isoform CRA_d OS=Mus musculus GN=Psmd11 PE=2 SV=1;>sp|Q8BG32|PSD11_MOUSE 26S proteasome non-ATPase regulatory subunit 11 OS=Mus m	66.1	47.364	422	0.978857	0.971534	1.2152	1.0552	0.138615	1.0089	1.0522	1.01129	1.02413	0.0243398	1.0093	1.0456	0.831048	0.961983	0.114836
Q62426	Cystatin-B;Stefin-B	Cst6;Cstb;Stfb	>sp|Q62426|CYTB_MOUSE Cystatin-B OS=Mus musculus GN=Cstb PE=1 SV=1	93.9	11.045	98	0.995322	0.985319	0.74811	0.909584	0.13993	0.99789	0.99152	0.720981	0.903464	0.158067	0.95369	0.89435	1.03797	0.962003	0.0721694
Q8K354	Carbonyl reductase 3;Putative uncharacterized protein	Cbr3;mCG_22192	>sp|Q8K354|CBR3_MOUSE Carbonyl reductase [NADPH] 3 OS=Mus musculus GN=Cbr3 PE=2 SV=1	69	30.953	277	1.16836	1.18234	0.8845	1.0784	0.168068	1.1043	1.0941	0.93633	1.04491	0.0941715	0.97005	0.98079	0.935454	0.962098	0.0236912
Q921Q7	Ras and Rab interactor 1;Ras interaction/interference protein 1	Rin1	>sp|Q921Q7|RIN1_MOUSE Ras and Rab interactor 1 OS=Mus musculus GN=Rin1 PE=1 SV=1	3.4	83.013	763	0.692185	1.08838	0.81033	0.86363	0.203402	0.93283	1.0282	0.624727	0.861919	0.210877	0.89494	0.98399	1.00747	0.962132	0.0593618
Q8K0C9	GDP-D-mannose dehydratase;GDP-mannose 4,6 dehydratase	Gmds	>sp|Q8K0C9|GMDS_MOUSE GDP-mannose 4,6 dehydratase OS=Mus musculus GN=Gmds PE=2 SV=1	30.1	41.984	372	1.06373	1.05145	1.1134	1.07619	0.0328031	1.0561	1.0135	1.0544	1.04133	0.0241184	0.95381	0.99241	0.942063	0.962761	0.0263399
Q9CQX8;G3UWB2;Q9D6T9;J3QPR8	28S ribosomal protein S36, mitochondrial;Putative uncharacterized protein	Mrps36	>sp|Q9CQX8|RT36_MOUSE 28S ribosomal protein S36, mitochondrial OS=Mus musculus GN=Mrps36 PE=1 SV=1;>tr|G3UWB2|G3UWB2_MOUSE MCG14758 OS=Mus musculus GN=Mrps36-ps1 PE=4 SV=1;>tr|Q9D6T9|Q9D6T9_MOUSE 28S ribosomal protein S36, mitochondrial OS=Mus musculus GN=	56.9	11.101	102	1.45357	1.40479	1.0122	1.29019	0.241977	1.3275	1.2445	1.22242	1.26481	0.0554054	0.9185	0.82343	1.14637	0.962766	0.165958
A3KGK6;Q8C166;Q3U893;Q571A1;B7ZCP4;A3KGK7;E9Q806;B7ZCP5;F6R587;A3KGK5;B7ZCP6;B7ZCP7;B7ZCP8	Copine I;MCG5227, isoform CRA_b;Copine-1;Putative uncharacterized protein;MKIAA0765 splice variant 1	Cpne1;mCG_5227;RP23-220D12.6-001;mKIAA0765;RP23-220D12.6-008;RP23-220D12.6-005	>tr|A3KGK6|A3KGK6_MOUSE Copine I OS=Mus musculus GN=Cpne1 PE=4 SV=1;>sp|Q8C166|CPNE1_MOUSE Copine-1 OS=Mus musculus GN=Cpne1 PE=1 SV=1;>tr|Q3U893|Q3U893_MOUSE Putative uncharacterized protein OS=Mus musculus GN=Cpne1 PE=2 SV=1;>tr|Q571A1|Q571A1_MOUSE MKIAA	23.7	58.886	536	0.910498	0.931099	0.92282	0.921472	0.0103662	0.82641	0.84725	0.801218	0.824959	0.0230503	0.981	0.9485	0.958865	0.962788	0.0166014
A2AW06;Q08943;Q05DR5;A2AW05	Structure specific recognition protein 1;Facilitates chromatin transcription complex subunit SSRP1;FACT complex subunit SSRP1;Recombination signal sequence recognition protein 1;Structure-specific recognition protein 1;T160;Ssrp1 protein	RP23-232L15.5-001;Ssrp1;RP23-232L15.5-002	>tr|A2AW06|A2AW06_MOUSE Structure specific recognition protein 1 OS=Mus musculus GN=Ssrp1 PE=4 SV=1;>sp|Q08943|SSRP1_MOUSE FACT complex subunit SSRP1 OS=Mus musculus GN=Ssrp1 PE=1 SV=2;>tr|Q05DR5|Q05DR5_MOUSE Ssrp1 protein (Fragment) OS=Mus musculus GN=Ssr	22.3	80.859	708	0.948407	0.913576	1.319	1.06033	0.224693	0.90042	0.92111	0.861549	0.89436	0.0302394	0.97583	1.0394	0.873439	0.96289	0.083734
Q9D945;D3YXW1	Protein LAPS18-like;Protein LLP homolog;Putative uncharacterized protein Llph	Llph	>sp|Q9D945|LLPH_MOUSE Protein LLP homolog OS=Mus musculus GN=Llph PE=2 SV=1;>tr|D3YXW1|D3YXW1_MOUSE Protein LLP homolog (Fragment) OS=Mus musculus GN=Llph PE=4 SV=1	29.2	15.391	130	1.02084	1.26602	0.72754	1.0048	0.269596	0.82122	0.88604	1.05161	0.919624	0.118812	0.81349	0.82401	1.25192	0.963142	0.250149
Q3TDU5;P21956;Q9QWQ1	Milk fat globule-EGF factor 8 protein, isoform CRA_a;Putative uncharacterized protein;Lactadherin;MFGM;Milk fat globule-EGF factor 8;SED1;Sperm surface protein SP47	mCG_6301;Mfge8	>tr|Q3TDU5|Q3TDU5_MOUSE Milk fat globule-EGF factor 8 protein, isoform CRA_a OS=Mus musculus GN=Mfge8 PE=2 SV=1;>sp|P21956|MFGM_MOUSE Lactadherin OS=Mus musculus GN=Mfge8 PE=1 SV=3	34	47.197	426	1.53948	1.43662	2.3192	1.7651	0.482614	1.2432	1.2331	1.61179	1.3627	0.215778	1.0642	1.0097	0.815528	0.963143	0.13071
Q8R146	Acylamino-acid-releasing enzyme;Acylaminoacyl-peptidase;Acyl-peptide hydrolase	Apeh	>sp|Q8R146|APEH_MOUSE Acylamino-acid-releasing enzyme OS=Mus musculus GN=Apeh PE=2 SV=3	3.7	81.58	732	1.21018	0.982994	1.2868	1.15999	0.158	1.0194	0.94859	1.83699	1.26833	0.493746	0.76463	0.99276	1.13275	0.963379	0.185809
B9EKP5;Q8BTM8;B7FAU9;B7FAV1;Q6KAM8;Q3U7N9;F6XC15;Q4FZG4;J3JS91;F6Z2C0;I7HPX4;F7AVL7;Q9JJ37	Filamin, alpha;MCG21234, isoform CRA_b;Actin-binding protein 280;Alpha-filamin;Endothelial actin-binding protein;Filamin-1;Filamin-A;Non-muscle filamin;MFLJ00343 protein	Flna;mCG_21234;Fln;Fln1;RP23-436K3.1-002;RP23-436K3.1-013;mFLJ00343	>tr|B9EKP5|B9EKP5_MOUSE Filamin, alpha OS=Mus musculus GN=Flna PE=2 SV=1;>sp|Q8BTM8|FLNA_MOUSE Filamin-A OS=Mus musculus GN=Flna PE=1 SV=5;>tr|B7FAU9|B7FAU9_MOUSE Filamin, alpha OS=Mus musculus GN=Flna PE=4 SV=1;>tr|B7FAV1|B7FAV1_MOUSE Filamin, alpha (Frag	49.9	280.47	2639	1.01223	1.02088	1.1677	1.06693	0.0873722	1.0184	1.0211	0.9997	1.01307	0.0116543	0.99785	0.98233	0.910498	0.963559	0.046603
P56183;Q05CN2	Novel nuclear protein 1;Nucleolar protein Nop52;Ribosomal RNA processing protein 1 homolog A;RRP1-like protein;Rrp1 protein	Nnp1;Rrp1	>sp|P56183|RRP1_MOUSE Ribosomal RNA processing protein 1 homolog A OS=Mus musculus GN=Rrp1 PE=2 SV=2;>tr|Q05CN2|Q05CN2_MOUSE Rrp1 protein OS=Mus musculus GN=Rrp1 PE=2 SV=1	10.9	54.776	494	0.946074	0.843739	0.58031	0.790041	0.188702	0.99857	0.80086	0.757805	0.852412	0.128394	0.83887	1.1001	0.951746	0.963572	0.131016
Q76MZ3;Q8C2E1;Q7TMX2;G3UWL2;G3UXQ1;H3BJ83;H3BK50	PP2A subunit A isoform PR65-alpha;PP2A subunit A isoform R1-alpha;Serine/threonine-protein phosphatase 2A 65 kDa regulatory subunit A alpha isoform;Putative uncharacterized protein;Protein phosphatase 2 (Formerly 2A), regulatory subunit A (PR 65), alpha isoform	Ppp2r1a	>sp|Q76MZ3|2AAA_MOUSE Serine/threonine-protein phosphatase 2A 65 kDa regulatory subunit A alpha isoform OS=Mus musculus GN=Ppp2r1a PE=1 SV=3;>tr|Q8C2E1|Q8C2E1_MOUSE Putative uncharacterized protein OS=Mus musculus GN=Ppp2r1a PE=2 SV=1;>tr|Q7TMX2|Q7TMX2_MOU	60.8	65.322	589	1.00056	0.959877	0.90822	0.956219	0.0462787	0.91856	0.91012	0.935279	0.92132	0.0128044	0.92929	0.90994	1.05151	0.963581	0.0767639
Q9CZX0	Elongator complex protein 3	Elp3	>sp|Q9CZX0|ELP3_MOUSE Elongator complex protein 3 OS=Mus musculus GN=Elp3 PE=2 SV=1	13.3	62.384	547	0.856898	0.936417	0.8684	0.887238	0.0429766	0.75855	0.78975	0.83668	0.794993	0.0393281	0.8878	0.93847	1.06495	0.96374	0.0912392
Q3UZH2;P25206;Q3UI57;Q3ULD6	Putative uncharacterized protein;DNA polymerase alpha holoenzyme-associated protein P1;DNA replication licensing factor MCM3;P1-MCM3	Mcm3;Mcmd;Mcmd3	>tr|Q3UZH2|Q3UZH2_MOUSE Putative uncharacterized protein OS=Mus musculus GN=Mcm3 PE=2 SV=1;>sp|P25206|MCM3_MOUSE DNA replication licensing factor MCM3 OS=Mus musculus GN=Mcm3 PE=1 SV=2;>tr|Q3UI57|Q3UI57_MOUSE Putative uncharacterized protein OS=Mus musculu	52.1	91.544	812	0.935541	0.928764	1.2714	1.04524	0.195894	0.95	0.93452	1.0093	0.964605	0.0394694	1.012	1.0082	0.871156	0.963785	0.0802418
Q9Z2I8;C6EQH3	GTP-specific succinyl-CoA synthetase subunit beta;Succinyl-CoA ligase [GDP-forming] subunit beta, mitochondrial;Succinyl-CoA synthetase beta-G chain;ASL1/Suclg2 fusion protein	Suclg2	>sp|Q9Z2I8|SUCB2_MOUSE Succinyl-CoA ligase [GDP-forming] subunit beta, mitochondrial OS=Mus musculus GN=Suclg2 PE=2 SV=3;>tr|C6EQH3|C6EQH3_MOUSE ASL1/Suclg2 fusion protein OS=Mus musculus GN=Suclg2 PE=2 SV=1	22.4	46.839	433	1.53768	1.40199	1.1127	1.35079	0.217068	1.3366	1.1045	1.24735	1.22948	0.117077	0.90945	0.82178	1.16017	0.963801	0.175622
P61255;Q4FZH2;Q3U7N1;B1ARA5;B1ARA3	60S ribosomal protein L26;Silica-induced gene 20 protein;MCG50660, isoform CRA_a;MCG50660, isoform CRA_b;MCG6351;Putative uncharacterized protein;Ribosomal protein L26	Rpl26;mCG_50660;mCG_6351;RP23-396M19.1-001;RP23-396M19.1-002;RP23-396M19.1-003	>sp|P61255|RL26_MOUSE 60S ribosomal protein L26 OS=Mus musculus GN=Rpl26 PE=2 SV=1;>tr|Q4FZH2|Q4FZH2_MOUSE MCG50660, isoform CRA_a OS=Mus musculus GN=Rpl26 PE=2 SV=1;>tr|Q3U7N1|Q3U7N1_MOUSE Putative uncharacterized protein OS=Mus musculus GN=Rpl26 PE=2 SV=	75.2	17.258	145	0.943396	0.919963	0.89909	0.920816	0.0221654	0.94671	1.0195	0.864902	0.943704	0.0773427	1.0191	1.0041	0.868583	0.963928	0.0829106
Q7TMX6;Q9D0M0;Q6ZQJ0	Exosome component 7;Exosome complex exonuclease RRP42;Ribosomal RNA-processing protein 42;MKIAA0116 protein	Exosc7;Rrp42;mKIAA0116	>tr|Q7TMX6|Q7TMX6_MOUSE Exosome component 7 OS=Mus musculus GN=Exosc7 PE=2 SV=1;>sp|Q9D0M0|EXOS7_MOUSE Exosome complex exonuclease RRP42 OS=Mus musculus GN=Exosc7 PE=2 SV=2;>tr|Q6ZQJ0|Q6ZQJ0_MOUSE MKIAA0116 protein (Fragment) OS=Mus musculus GN=Exosc7 PE=2	40.2	31.826	291	0.897908	0.883861	0.94957	0.910446	0.0346025	0.97115	0.91102	0.975134	0.952435	0.0359215	1.0218	1.0554	0.815328	0.964176	0.129996
Q3TF87;Q3TMC5;Q922B2;Q3UJQ3;Q8BK18;Q8BJY7	Putative uncharacterized protein;Aspartate--tRNA ligase;Aspartyl-tRNA synthetase, cytoplasmic	Dars	>tr|Q3TF87|Q3TF87_MOUSE Putative uncharacterized protein OS=Mus musculus GN=Dars PE=2 SV=1;>tr|Q3TMC5|Q3TMC5_MOUSE Putative uncharacterized protein OS=Mus musculus GN=Dars PE=2 SV=1;>sp|Q922B2|SYDC_MOUSE Aspartate--tRNA ligase, cytoplasmic OS=Mus musculus	69.7	57.103	501	1.01772	0.972384	1.1543	1.04813	0.0946951	0.95724	0.96951	0.971251	0.966	0.00763644	0.97993	0.98515	0.928419	0.9645	0.0313556
Q9D1M0	Protein SEC13 homolog;SEC13-like protein 1;SEC13-related protein	Sec13;Sec13l1	>sp|Q9D1M0|SEC13_MOUSE Protein SEC13 homolog OS=Mus musculus GN=Sec13 PE=2 SV=3	55.6	35.565	322	0.967305	1.07942	0.88066	0.975796	0.0996537	0.9023	0.87435	0.969086	0.915245	0.0486767	0.86734	0.83636	1.19036	0.964688	0.196053
E9Q1T1;Q6PHZ2;E9Q1V9;E9Q1W0;E9PXV3;Q8C8X9;F7A856;O70459;Q8CCM0;F6RWZ9;F6ZIE1;Q3V1X9;Q5SVJ0;Q5SVI1;Q68EG2;P28652;Q8BL41;Q5SVI2;Q5SVI0;Q5SVI3;Q5SVJ1;F8WIS9;Q80TN1;Q5SVI9;P11798;Q3TY93;Q8C4I3;F6WHR9;D6RDQ8;E9QAJ4	Calcium/calmodulin-dependent protein kinase type II subunit delta;Putative uncharacterized protein;Calcium/calmodulin-dependent protein kinase II delta	Camk2d;Kiaa4163	>tr|E9Q1T1|E9Q1T1_MOUSE Calcium/calmodulin-dependent protein kinase type II subunit delta OS=Mus musculus GN=Camk2d PE=4 SV=1;>sp|Q6PHZ2|KCC2D_MOUSE Calcium/calmodulin-dependent protein kinase type II subunit delta OS=Mus musculus GN=Camk2d PE=1 SV=1;>tr|E	29.6	60.004	533	0.946163	1.05457	0.77346	0.924733	0.141777	0.85951	0.84835	0.962279	0.890046	0.0628035	0.89097	0.77144	1.2321	0.964838	0.23905
Q5U458;E9Q8B3;A2A8D1	DnaJ homolog subfamily C member 11	Dnajc11	>sp|Q5U458|DJC11_MOUSE DnaJ homolog subfamily C member 11 OS=Mus musculus GN=Dnajc11 PE=2 SV=2;>tr|E9Q8B3|E9Q8B3_MOUSE DnaJ homolog subfamily C member 11 OS=Mus musculus GN=Dnajc11 PE=4 SV=1	12.3	63.232	559	2.00136	2.30176	0.92748	1.74353	0.722508	1.3459	1.5721	1.62662	1.51487	0.148854	0.77973	0.7681	1.34811	0.965313	0.331562
P62855;Q497N1	40S ribosomal protein S26;MCG18667;MCG9347;Putative uncharacterized protein;Ribosomal protein S26	Rps26;mCG_18667;mCG_9347	>sp|P62855|RS26_MOUSE 40S ribosomal protein S26 OS=Mus musculus GN=Rps26 PE=2 SV=3;>tr|Q497N1|Q497N1_MOUSE MCG18667 OS=Mus musculus GN=Rps26 PE=4 SV=1	39.1	13.015	115	0.925412	0.916926	0.84237	0.894903	0.0456921	0.85076	0.85695	0.795292	0.834334	0.0339528	0.91654	0.89378	1.08651	0.965609	0.105318
E9QB02;Q68FL6;F6W0G8	Methionine--tRNA ligase;Methionyl-tRNA synthetase, cytoplasmic	Mars	>tr|E9QB02|E9QB02_MOUSE Methionine--tRNA ligase A OS=Mus musculus GN=Mars PE=3 SV=1;>sp|Q68FL6|SYMC_MOUSE Methionine--tRNA ligase, cytoplasmic OS=Mus musculus GN=Mars PE=2 SV=1	44.8	102.37	910	0.971817	0.961169	0.84129	0.924759	0.0724818	0.98259	1.0239	0.78672	0.93107	0.126706	0.9757	0.95405	0.967118	0.965623	0.0109022
A3R404;P03930;Q7JCZ0	ATP synthase protein 8;A6L;F-ATPase subunit 8	ATP8;mt-Atp6;mt-Atp8;Atp8;Mtatp8;ATPase 8;ATPase8	>tr|A3R404|A3R404_MOUSE ATP synthase protein 8 OS=Mus musculus GN=mt-Atp8 PE=3 SV=1;>sp|P03930|ATP8_MOUSE ATP synthase protein 8 OS=Mus musculus GN=Mtatp8 PE=1 SV=1;>tr|Q7JCZ0|Q7JCZ0_MOUSE ATP synthase protein 8 OS=Mus musculus GN=mt-Atp8 PE=3 SV=1	50.7	7.8143	67	2.55395	2.15262	1.0099	1.90549	0.801142	2.0291	1.8696	2.10584	2.00151	0.120512	0.90418	0.93038	1.0633	0.965953	0.0853153
J3QPE8;Q3TX38;Q60931;J3QMG3;Q5EBQ0;Q3TTN3;Q3UFA8	Putative uncharacterized protein;Outer mitochondrial membrane protein porin 3;Voltage-dependent anion-selective channel protein 3;Voltage-dependent anion channel 3	Vdac3	>tr|J3QPE8|J3QPE8_MOUSE MCG16555 OS=Mus musculus GN=mCG_16555 PE=4 SV=1;>tr|Q3TX38|Q3TX38_MOUSE Putative uncharacterized protein OS=Mus musculus GN=Vdac3 PE=2 SV=1;>sp|Q60931|VDAC3_MOUSE Voltage-dependent anion-selective channel protein 3 OS=Mus musculus G	51.9	30.695	283	1.89606	1.89804	1.1159	1.63667	0.450997	1.6508	1.5695	1.64247	1.62092	0.0447277	0.88901	0.9044	1.10475	0.966054	0.120363
A2AQH9;Q99LI7;Q3TXN6;Q3TV86;Q8CE71	Cleavage stimulation factor, 3 pre-RNA, subunit 3;Cleavage stimulation factor, 3 pre-RNA, subunit 3, isoform CRA_a;CF-1 77 kDa subunit;Cleavage stimulation factor 77 kDa subunit;Cleavage stimulation factor subunit 3;Putative uncharacterized protein	Cstf3;mCG_130694;RP24-334I20.1-001	>tr|A2AQH9|A2AQH9_MOUSE Cleavage stimulation factor, 3 pre-RNA, subunit 3 OS=Mus musculus GN=Cstf3 PE=4 SV=1;>sp|Q99LI7|CSTF3_MOUSE Cleavage stimulation factor subunit 3 OS=Mus musculus GN=Cstf3 PE=1 SV=1;>tr|Q3TXN6|Q3TXN6_MOUSE Putative uncharacterized p	18.3	82.876	717	0.997009	0.914913	0.79122	0.901047	0.103593	0.9108	0.91899	0.790826	0.873539	0.071748	0.85559	0.91604	1.12717	0.966266	0.142585
Q8BMA6;A2AAN2;Q8K258	Signal recognition particle 68 kDa protein;Signal recognition particle 68;Srp68 protein	Srp68;RP23-174D24.5-002	>sp|Q8BMA6|SRP68_MOUSE Signal recognition particle 68 kDa protein OS=Mus musculus GN=Srp68 PE=2 SV=2;>tr|A2AAN2|A2AAN2_MOUSE Signal recognition particle 68 OS=Mus musculus GN=Srp68 PE=4 SV=1;>tr|Q8K258|Q8K258_MOUSE Srp68 protein OS=Mus musculus GN=Srp68 PE	45.1	70.573	625	0.93791	0.886603	0.75531	0.859941	0.0941747	0.94126	0.90356	0.781311	0.875377	0.083616	0.99035	0.99182	0.916842	0.966337	0.0428703
Q29ST1;Q7TSS2	Galactosyl transferase-associated protein;Ubiquitin carrier protein Q1;Ubiquitin-conjugating enzyme E2 Q1;Ubiquitin-protein ligase Q1	Ube2q;Ube2q1	>tr|Q29ST1|Q29ST1_MOUSE Galactosyl transferase-associated protein OS=Mus musculus GN=Ube2q1 PE=2 SV=1;>sp|Q7TSS2|UB2Q1_MOUSE Ubiquitin-conjugating enzyme E2 Q1 OS=Mus musculus GN=Ube2q1 PE=2 SV=2	17.3	46.172	422	1	1.29982		1.14991	0.212002	0.92382	0.99982		0.96182	0.0537401	1.0006	0.93321		0.966905	0.0476519
Q9D2R0;Q8K3J7	Acetoacetyl-CoA synthetase	Aacs	>sp|Q9D2R0|AACS_MOUSE Acetoacetyl-CoA synthetase OS=Mus musculus GN=Aacs PE=1 SV=1	32.4	75.199	672	0.90009	1.03229	1.0981	1.01016	0.100843	0.97692	0.98053	0.905961	0.95447	0.0420489	1.0741	0.98478	0.841963	0.966948	0.117091
P34884;Q545F0	Delayed early response protein 6;Glycosylation-inhibiting factor;L-dopachrome isomerase;L-dopachrome tautomerase;Macrophage migration inhibitory factor;Phenylpyruvate tautomerase;MCG3124, isoform CRA_b;Putative uncharacterized protein	Mif;mCG_3124	>sp|P34884|MIF_MOUSE Macrophage migration inhibitory factor OS=Mus musculus GN=Mif PE=1 SV=2;>tr|Q545F0|Q545F0_MOUSE MCG3124, isoform CRA_b OS=Mus musculus GN=Mif PE=2 SV=1	47.8	12.504	115	1.42434	1.33692	0.1512	0.970818	0.711155	1.5627	1.5716	0.155236	1.09651	0.815181	1.084	1.1334	0.683948	0.967116	0.246472
P47856	D-fructose-6-phosphate amidotransferase 1;Glucosamine--fructose-6-phosphate aminotransferase [isomerizing] 1;Glutamine:fructose 6 phosphate amidotransferase 1;Hexosephosphate aminotransferase 1	Gfpt;Gfpt1	>sp|P47856|GFPT1_MOUSE Glucosamine--fructose-6-phosphate aminotransferase [isomerizing] 1 OS=Mus musculus GN=Gfpt1 PE=1 SV=3	17.6	78.538	697	0.927128	0.912909	0.8012	0.880412	0.0689671	0.87574	0.81967	0.771069	0.82216	0.0523797	0.90652	0.91463	1.08064	0.967262	0.0982691
A2ATK1;Q9DBR1	5-3 exoribonuclease 2;5-3 exoribonuclease 2, isoform CRA_f;Protein Dhm1	mCG_4604;RP23-236O6.1-001;Xrn2;Dhm1	>tr|A2ATK1|A2ATK1_MOUSE 5-3 exoribonuclease 2 OS=Mus musculus GN=Xrn2 PE=4 SV=1;>sp|Q9DBR1|XRN2_MOUSE 5-3 exoribonuclease 2 OS=Mus musculus GN=Xrn2 PE=1 SV=1	20.2	108.69	951	0.953471	0.942152	0.66691	0.854178	0.162277	0.88136	0.77951	0.769527	0.810132	0.0618867	0.86254	0.78524	1.25504	0.967605	0.251905
Q3UA54;Q3U8X6;Q8C2T3;P26350;Q0VGU2;Q3U6E4;Q8CAQ5;J3QPK6	Putative uncharacterized protein;Prothymosin alpha;Thymosin alpha;Prothymosin alpha, isoform CRA_a;MCG1041267	Ptma;mCG_133549;Gm12504;mCG_1041267;OTTMUSG00000007209	>tr|Q3UA54|Q3UA54_MOUSE Putative uncharacterized protein (Fragment) OS=Mus musculus GN=Ptma PE=2 SV=1;>tr|Q3U8X6|Q3U8X6_MOUSE Putative uncharacterized protein (Fragment) OS=Mus musculus GN=Ptma PE=2 SV=1;>tr|Q8C2T3|Q8C2T3_MOUSE Putative uncharacterized pro	26.2	18.688	172	0.945984	0.947149	1.0581	0.983744	0.0643964	0.95722	0.96433	1.02218	0.981244	0.0356308	0.96846	1.0093	0.926097	0.967952	0.0416036
O08529;Q3U3A8;Q3U8S5;Q8R486;Q8BPV9;Q920R9	80 kDa M-calpain subunit;Calcium-activated neutral proteinase 2;Calpain M-type;Calpain-2 catalytic subunit;Calpain-2 large subunit;Millimolar-calpain;Putative uncharacterized protein;M-calpain 80 kDa large subunit	Capn2	>sp|O08529|CAN2_MOUSE Calpain-2 catalytic subunit OS=Mus musculus GN=Capn2 PE=2 SV=4;>tr|Q3U3A8|Q3U3A8_MOUSE Putative uncharacterized protein OS=Mus musculus GN=Capn2 PE=2 SV=1;>tr|Q3U8S5|Q3U8S5_MOUSE Putative uncharacterized protein OS=Mus musculus GN=Cap	43.1	79.871	700	0.913743	0.88433	0.9214	0.906491	0.0195703	0.90873	0.9487	0.803213	0.886881	0.0751642	0.97687	1.0107	0.917347	0.968306	0.0472621
Q5SSL4;E9PUE7;H3BJY3;H3BKV6	Active breakpoint cluster region-related protein	Abr	>sp|Q5SSL4|ABR_MOUSE Active breakpoint cluster region-related protein OS=Mus musculus GN=Abr PE=2 SV=1;>tr|E9PUE7|E9PUE7_MOUSE Active breakpoint cluster region-related protein OS=Mus musculus GN=Abr PE=4 SV=1	13.3	97.666	859	0.922935	0.951565	0.93227	0.93559	0.0146011	0.91516	0.96444	0.718701	0.8661	0.130008	0.95845	0.99645	0.951022	0.968641	0.0243682
Q8C0C7;E9PWY9;Q8BJG2;Q8BXN0;Q4FJQ2;Q3U0Y9;D6RIJ2;Q9CT72	Phenylalanine--tRNA ligase alpha chain;Phenylalanyl-tRNA synthetase alpha chain;Putative uncharacterized protein;Farsla protein	Farsa;Farsla	>sp|Q8C0C7|SYFA_MOUSE Phenylalanine--tRNA ligase alpha subunit OS=Mus musculus GN=Farsa PE=2 SV=1;>tr|E9PWY9|E9PWY9_MOUSE Phenylalanine--tRNA ligase alpha subunit OS=Mus musculus GN=Farsa PE=3 SV=1;>tr|Q8BJG2|Q8BJG2_MOUSE Putative uncharacterized protein O	33.3	57.598	508	1.1244	1.15368	1.0148	1.09763	0.0732103	1.0635	1.1959	0.994926	1.08478	0.102162	1.0054	0.99956	0.901632	0.968864	0.0582978
Q3UK51;Q14C51;Q8BSI7;Q6NV85	Putative uncharacterized protein;Pentatricopeptide repeat-containing protein 3, mitochondrial	Ptcd3	>tr|Q3UK51|Q3UK51_MOUSE Putative uncharacterized protein OS=Mus musculus GN=Ptcd3 PE=2 SV=1;>sp|Q14C51|PTCD3_MOUSE Pentatricopeptide repeat-containing protein 3, mitochondrial OS=Mus musculus GN=Ptcd3 PE=2 SV=2;>tr|Q8BSI7|Q8BSI7_MOUSE Putative uncharacteri	8.9	77.969	687	1.25884	1.43379		1.34632	0.123709	1.4257	1.3008		1.36325	0.0883176	0.97753	0.96044		0.968985	0.0120845
Q3TXS7;Q05CG9;Q8BU34;Q8CGG2;Q5HZG6;Q8CGI9;J3QN38;A0JLU3;D6RGR5	26S proteasome non-ATPase regulatory subunit 1;26S proteasome regulatory subunit RPN2;26S proteasome regulatory subunit S1;Psmd1 protein;Putative uncharacterized protein	Psmd1	>sp|Q3TXS7|PSMD1_MOUSE 26S proteasome non-ATPase regulatory subunit 1 OS=Mus musculus GN=Psmd1 PE=1 SV=1;>tr|Q05CG9|Q05CG9_MOUSE Psmd1 protein (Fragment) OS=Mus musculus GN=Psmd1 PE=2 SV=1;>tr|Q8BU34|Q8BU34_MOUSE Putative uncharacterized protein (Fragment)	46.4	105.73	953	0.987167	0.978378	0.92343	0.962992	0.034542	0.98558	1.0378	0.781311	0.934897	0.135548	1.0068	1.0518	0.84868	0.969093	0.106681
Q9WTI7;Q5ND45	Myosin I beta;Myosin-Ic	Myo1c	>sp|Q9WTI7|MYO1C_MOUSE Unconventional myosin-Ic OS=Mus musculus GN=Myo1c PE=1 SV=2	29.8	121.94	1063	0.967118	0.930492	0.8694	0.922337	0.0493668	0.82816	0.8139	0.992457	0.878172	0.0992301	0.856	0.83609	1.21657	0.969555	0.214157
Q3UYV9;Q3TLK3	80 kDa nuclear cap-binding protein;Nuclear cap-binding protein subunit 1;Putative uncharacterized protein	Cbp80;Ncbp1;AU014645	>sp|Q3UYV9|NCBP1_MOUSE Nuclear cap-binding protein subunit 1 OS=Mus musculus GN=Ncbp1 PE=1 SV=2;>tr|Q3TLK3|Q3TLK3_MOUSE Putative uncharacterized protein OS=Mus musculus GN=Ncbp1 PE=2 SV=1	9.7	91.926	790	0.888494	0.805607	0.54886	0.747654	0.177078	0.84256	0.7484	0.526843	0.705934	0.162086	0.98316	0.84037	1.08527	0.9696	0.123012
P28474;Q6P5I3	Alcohol dehydrogenase 2;Alcohol dehydrogenase 5;Alcohol dehydrogenase B2;Alcohol dehydrogenase class-3;Alcohol dehydrogenase class-III;Glutathione-dependent formaldehyde dehydrogenase;S-(hydroxymethyl)glutathione dehydrogenase;Alcohol dehydrogenase 5 (Class III), chi polypeptide	Adh2;Adh-2;Adh5;mCG_21036	>sp|P28474|ADHX_MOUSE Alcohol dehydrogenase class-3 OS=Mus musculus GN=Adh5 PE=1 SV=3;>tr|Q6P5I3|Q6P5I3_MOUSE Alcohol dehydrogenase 5 (Class III), chi polypeptide OS=Mus musculus GN=Adh5 PE=2 SV=2	36.1	39.547	374	0.966184	1.0398	0.95522	0.987069	0.0459973	1.0142	0.914	0.952109	0.960103	0.0505761	1.0441	0.90619	0.958865	0.969718	0.0695927
O54962	Barrier-to-autointegration factor;Breakpoint cluster region protein 1;LAP2-binding protein 1	Baf;Banf1;Bcrp1;L2bp1	>sp|O54962|BAF_MOUSE Barrier-to-autointegration factor OS=Mus musculus GN=Banf1 PE=1 SV=1	70.8	10.102	89	1.05507	1.41345	0.682	1.05017	0.365748	1.2896	1.0173	0.561167	0.956022	0.368062	1.0658	0.98319	0.860215	0.969735	0.103451
Q91Z31;Q3V328	Brain-enriched polypyrimidine tract-binding protein;Neural polypyrimidine tract-binding protein;Polypyrimidine tract-binding protein 2;RRM-type RNA-binding protein brPTB	Brptb;Nptb;Ptbp2	>sp|Q91Z31|PTBP2_MOUSE Polypyrimidine tract-binding protein 2 OS=Mus musculus GN=Ptbp2 PE=1 SV=2	20.3	57.488	531	1.31926	1.33626	1.5677	1.40774	0.138791	1.1591	1.207	1.51096	1.29235	0.190829	0.80981	0.91949	1.18064	0.969979	0.1905
Q8BH59;Q9QXX4;Q8C140;Q91YK1	Calcium-binding mitochondrial carrier protein Aralar1;Mitochondrial aspartate glutamate carrier 1;Solute carrier family 25 member 12	Aralar1;Slc25a12	>sp|Q8BH59|CMC1_MOUSE Calcium-binding mitochondrial carrier protein Aralar1 OS=Mus musculus GN=Slc25a12 PE=1 SV=1	43.1	74.569	677	1.18597	1.25764	1.1763	1.20664	0.0444336	1.1168	1.1879	1.28052	1.19507	0.0820977	0.96413	0.96368	0.982608	0.970139	0.0108004
O35639;Q3U737;Q8C1X9;Q3TFK4;Q3TLP4;Q3TET3;Q78GU9;Q05CY9	35-alpha calcimedin;Annexin A3;Annexin III;Annexin-3;Lipocortin III;Placental anticoagulant protein III;Putative uncharacterized protein;Anxa3 protein	Anx3;Anxa3	>sp|O35639|ANXA3_MOUSE Annexin A3 OS=Mus musculus GN=Anxa3 PE=1 SV=4;>tr|Q3U737|Q3U737_MOUSE Annexin OS=Mus musculus GN=Anxa3 PE=2 SV=1;>tr|Q8C1X9|Q8C1X9_MOUSE Annexin OS=Mus musculus GN=Anxa3 PE=2 SV=1;>tr|Q3TFK4|Q3TFK4_MOUSE Annexin OS=Mus musculus GN=An	65.9	36.384	323	0.980777	1.00352	0.75878	0.91436	0.135215	0.98005	0.9746	0.761789	0.90548	0.12447	0.95514	0.94373	1.01182	0.970229	0.0364659
P39429;Q3TWR1;Q3U8L1;Q8C6X9;Q8CAQ7	TNF receptor-associated factor 2;Putative uncharacterized protein;Tnf receptor-associated factor 2	Traf2;mCG_18745;RP23-464C2.1-001	>sp|P39429|TRAF2_MOUSE TNF receptor-associated factor 2 OS=Mus musculus GN=Traf2 PE=1 SV=1;>tr|Q3TWR1|Q3TWR1_MOUSE Putative uncharacterized protein OS=Mus musculus GN=Traf2 PE=2 SV=1;>tr|Q3U8L1|Q3U8L1_MOUSE Tnf receptor-associated factor 2 OS=Mus musculus	9	56.026	501	0.710278	0.498182		0.60423	0.149975	0.69335	0.36448		0.528915	0.232546	0.80811	1.1324		0.970255	0.229308
Q9ESJ0;Q3TQK5;G3UX04;Q8C976;G3UXM9	Exportin-4	Kiaa1721;Xpo4	>sp|Q9ESJ0|XPO4_MOUSE Exportin-4 OS=Mus musculus GN=Xpo4 PE=1 SV=2	6.5	129.98	1151	0.951475	0.879353		0.915414	0.0509979	0.85154	0.82736		0.83945	0.0170978	0.93091	1.0098		0.970355	0.0557837
Q6A0E3;A2AH85;O08810;Q3TMY8;Q3U5Q3;Q543F1;G3UZ34;Q7TMX4;G3UXK8	MKIAA0031 protein;Elongation factor Tu GTP binding domain containing 2;116 kDa U5 small nuclear ribonucleoprotein component;Elongation factor Tu GTP-binding domain-containing protein 2;U5 snRNP-specific protein, 116 kDa;Putative uncharacterized protein	Eftud2;mKIAA0031;Snrp116;mCG_49887;RP23-463E7.2-002;RP23-463E7.2-001	>tr|Q6A0E3|Q6A0E3_MOUSE MKIAA0031 protein (Fragment) OS=Mus musculus GN=Eftud2 PE=2 SV=1;>tr|A2AH85|A2AH85_MOUSE 116 kDa U5 small nuclear ribonucleoprotein component OS=Mus musculus GN=Eftud2 PE=4 SV=1;>sp|O08810|U5S1_MOUSE 116 kDa U5 small nuclear ribonuc	41.3	109.8	976	0.971345	1.02395	0.99479	0.996695	0.0263541	0.9202	0.92584	1.17689	1.00764	0.146597	0.86965	0.87014	1.17163	0.970474	0.174208
P57776;Q80T06;E9QN08;Q91VK2;D3YUQ9;D3YZT9;D3YY68;Q8BW50	Elongation factor 1-delta;Putative uncharacterized protein;Eef1d protein;MCG22130, isoform CRA_b;Putative uncharacterized protein Eef1d;MCG22130, isoform CRA_c	Eef1d;mCG_22130	>sp|P57776|EF1D_MOUSE Elongation factor 1-delta OS=Mus musculus GN=Eef1d PE=1 SV=3;>tr|Q80T06|Q80T06_MOUSE Elongation factor 1-delta OS=Mus musculus GN=Eef1d PE=2 SV=1;>tr|E9QN08|E9QN08_MOUSE Elongation factor 1-delta (Fragment) OS=Mus musculus GN=Eef1d PE	67.6	31.293	281	0.985319	0.976372	1.7968	1.25283	0.471113	1.03	1.0471	0.962186	1.0131	0.0449101	1.0082	1.0438	0.859993	0.970664	0.097483
O88543;Q3UQL2;Q8BX58;Q3TEA5;F6YCA7;D3Z036	COP9 signalosome complex subunit 3;JAB1-containing signalosome subunit 3;Putative uncharacterized protein	Cops3;Csn3	>sp|O88543|CSN3_MOUSE COP9 signalosome complex subunit 3 OS=Mus musculus GN=Cops3 PE=1 SV=3;>tr|Q3UQL2|Q3UQL2_MOUSE Putative uncharacterized protein OS=Mus musculus GN=Cops3 PE=2 SV=1;>tr|Q8BX58|Q8BX58_MOUSE Putative uncharacterized protein OS=Mus musculus	36.4	47.832	423	0.863483	0.897908	1.7633	1.1749	0.509863	0.95013	0.94797	0.960892	0.952997	0.00692159	1.1259	1.099	0.688089	0.970996	0.245374
P60335	Alpha-CP1;Heterogeneous nuclear ribonucleoprotein E1;Poly(rC)-binding protein 1	Pcbp1	>sp|P60335|PCBP1_MOUSE Poly(rC)-binding protein 1 OS=Mus musculus GN=Pcbp1 PE=1 SV=1	69.4	37.497	356	0.971723	0.934579	1.3164	1.07423	0.210543	0.99652	0.98659	0.980969	0.988026	0.00787428	1.006	1.0008	0.906208	0.971003	0.0561743
Q9CRB9;Q91VG6;D3Z0L4;Q9D9P1;F6QFL0	Coiled-coil-helix-coiled-coil-helix domain-containing protein 3, mitochondrial;Chchd3 protein;Putative uncharacterized protein Chchd3;Putative uncharacterized protein	Chchd3	>sp|Q9CRB9|CHCH3_MOUSE Coiled-coil-helix-coiled-coil-helix domain-containing protein 3, mitochondrial OS=Mus musculus GN=Chchd3 PE=1 SV=1;>tr|Q91VG6|Q91VG6_MOUSE Chchd3 protein (Fragment) OS=Mus musculus GN=Chchd3 PE=2 SV=1;>tr|D3Z0L4|D3Z0L4_MOUSE Coiled-c	50.2	26.334	227	1.15865	1.18943	0.66627	1.00478	0.293566	1.1934	1.2459	0.768521	1.06927	0.261779	1.0199	1.002	0.891186	0.971029	0.0697225
Q3U706;Q91XC8	Death-associated protein;Putative uncharacterized protein;Death-associated protein 1	Dap;mCG_4150	>tr|Q3U706|Q3U706_MOUSE Death-associated protein OS=Mus musculus GN=Dap PE=2 SV=1;>sp|Q91XC8|DAP1_MOUSE Death-associated protein 1 OS=Mus musculus GN=Dap PE=1 SV=3	15.7	11.154	102	0.902527	0.985125	0.9254	0.937684	0.0426469	0.88844	0.86903	0.962186	0.906552	0.0491482	1.0049	0.89157	1.01712	0.971196	0.0692282
Q544R5;Q921F2;Q8BUM1;Q6VYI4;Q6VYI5;Q8BLD4;Q8R0B4;C9DT14;Q05C33;D2KPZ5	MCG16669, isoform CRA_b;Putative uncharacterized protein;TAR DNA binding protein;TDP-43 variant 1;TAR DNA-binding protein 43;TARDBP S9;TARDBP S8;MCG16669, isoform CRA_f;TARDBP S7;TDP-43 variant 5;MCG16669, isoform CRA_a;TARDBP S6;TDP-43 variant 3;Tardbp protein;TDP-43 variant 2	mCG_16669;RP23-331P21.5-001;Tardbp;Tdp43;RP23-331P21.5-007;TARDBP;RP23-331P21.5-003;RP23-331P21.5-006	>tr|Q544R5|Q544R5_MOUSE MCG16669, isoform CRA_b OS=Mus musculus GN=Tardbp PE=2 SV=1;>sp|Q921F2|TADBP_MOUSE TAR DNA-binding protein 43 OS=Mus musculus GN=Tardbp PE=1 SV=1;>tr|Q8BUM1|Q8BUM1_MOUSE Putative uncharacterized protein OS=Mus musculus GN=Tardbp PE=	45.2	44.547	414	0.980681	0.95429	1.2388	1.05792	0.157199	1.035	1.0072	0.980296	1.0075	0.0273532	1.0675	1.0661	0.781372	0.971657	0.164793
Q3THU8;Q8VEM8;G5E902;Q3U995;Q3UB63;E9PX16	Putative uncharacterized protein;Phosphate carrier protein, mitochondrial;Phosphate transport protein;Solute carrier family 25 member 3	Slc25a3	>tr|Q3THU8|Q3THU8_MOUSE Putative uncharacterized protein OS=Mus musculus GN=Slc25a3 PE=2 SV=1;>sp|Q8VEM8|MPCP_MOUSE Phosphate carrier protein, mitochondrial OS=Mus musculus GN=Slc25a3 PE=1 SV=1;>tr|G5E902|G5E902_MOUSE MCG10343, isoform CRA_b OS=Mus musculu	51	39.613	357	1.71712	1.66268	1.2485	1.54277	0.256292	1.5951	1.5878	1.49437	1.55909	0.0561701	0.93483	0.96933	1.01086	0.971672	0.0380674
Q8CJG0;Q8CGT9;Q6P239;Q8R3Q7;Q8CGT7;Q6PHA2;Q8CJG1;A2VDG1;Q8BJP2;H3BJ70	Eukaryotic translation initiation factor 2C 2;Piwi/argonaute family protein meIF2C2;Protein argonaute-2;Protein slicer;Argonaute 2 protein;Eif2c2 protein	Ago2;Eif2c2;Kiaa4215	>sp|Q8CJG0|AGO2_MOUSE Protein argonaute-2 OS=Mus musculus GN=Eif2c2 PE=1 SV=3;>tr|Q8CGT9|Q8CGT9_MOUSE Argonaute 2 protein (Fragment) OS=Mus musculus GN=Eif2c2 PE=2 SV=1;>tr|Q6P239|Q6P239_MOUSE Eif2c2 protein (Fragment) OS=Mus musculus GN=Eif2c2 PE=2 SV=1;>	14.9	97.303	860	0.881446	0.976562	0.81663	0.891546	0.0804432	0.79256	0.75089	0.897505	0.813652	0.0755488	0.98478	0.88616	1.04475	0.971895	0.0800745
Q9DB15	39S ribosomal protein L12, mitochondrial	Mrpl12;Rpml12	>sp|Q9DB15|RM12_MOUSE 39S ribosomal protein L12, mitochondrial OS=Mus musculus GN=Mrpl12 PE=1 SV=2	52.2	21.708	201	1.54478	1.60632	1.1915	1.44754	0.223858	1.367	1.3293	1.4941	1.3968	0.086346	0.85849	0.88909	1.17028	0.972618	0.171858
Q99KE1;Q3TSD4;Q3V2Y4	Malic enzyme 2;NAD-dependent malic enzyme, mitochondrial;Malic enzyme	Me2	>sp|Q99KE1|MAOM_MOUSE NAD-dependent malic enzyme, mitochondrial OS=Mus musculus GN=Me2 PE=2 SV=1;>tr|Q3TSD4|Q3TSD4_MOUSE Malic enzyme OS=Mus musculus GN=Me2 PE=2 SV=1	21.2	65.798	589	1.21813	1.17564	1.2176	1.20379	0.0243798	1.3372	0.95266	1.24	1.17662	0.199952	0.91256	0.83588	1.17022	0.972887	0.175144
Q80Y14;Q3UF85	Glutaredoxin-related protein 5, mitochondrial;Monothiol glutaredoxin-5;Putative uncharacterized protein	Glrx5	>sp|Q80Y14|GLRX5_MOUSE Glutaredoxin-related protein 5, mitochondrial OS=Mus musculus GN=Glrx5 PE=2 SV=2;>tr|Q3UF85|Q3UF85_MOUSE Putative uncharacterized protein (Fragment) OS=Mus musculus GN=Glrx5 PE=2 SV=1	20.4	16.292	152	1.32293	1.27128	1.1972	1.2638	0.0631957	1.2879	1.2996	1.03822	1.20857	0.147648	0.97993	0.93375	1.00569	0.973124	0.0364508
E0CYV0;E9PWE0;F7D432;P23506;Q545L9;Q8BPI6;F6V9F1;F6TXE3	L-isoaspartyl protein carboxyl methyltransferase;Protein L-isoaspartyl/D-aspartyl methyltransferase;Protein-beta-aspartate methyltransferase;Protein-L-isoaspartate(D-aspartate) O-methyltransferase;Protein-L-isoaspartate O-methyltransferase	Pcmt1;mCG_117765	>tr|E0CYV0|E0CYV0_MOUSE Protein-L-isoaspartate O-methyltransferase OS=Mus musculus GN=Pcmt1 PE=3 SV=1;>tr|E9PWE0|E9PWE0_MOUSE Protein-L-isoaspartate O-methyltransferase OS=Mus musculus GN=Pcmt1 PE=3 SV=1;>tr|F7D432|F7D432_MOUSE Protein-L-isoaspartate O-met	50.7	30.441	286	1.10325	1.04646	0.35499	0.834902	0.416585	1.161	1.1923	0.253775	0.869025	0.533052	0.86806	1.0557	0.996314	0.973358	0.0959032
A2A5S1;Q9ERK4;E9Q1T9;F6ZEW4;E9QAX7;Q9CSW8;D3Z393;F7D1H9	Chromosome segregation 1-like (S. cerevisiae);Chromosome segregation 1-like protein;Exportin-2;Importin-alpha re-exporter	Cse1l;mCG_14604;RP23-19L12.9-001;Xpo2	>tr|A2A5S1|A2A5S1_MOUSE Chromosome segregation 1-like (S. cerevisiae) OS=Mus musculus GN=Cse1l PE=4 SV=1;>sp|Q9ERK4|XPO2_MOUSE Exportin-2 OS=Mus musculus GN=Cse1l PE=2 SV=1;>tr|E9Q1T9|E9Q1T9_MOUSE Exportin-2 OS=Mus musculus GN=Cse1l PE=4 SV=1;>tr|F6ZEW4|F6	37.2	110.45	971	0.867604	0.878812	0.91505	0.887155	0.0247991	0.92681	0.90879	0.710076	0.848559	0.120267	0.99067	1.011	0.91878	0.973483	0.0484528
Q3UK38;Q9D0D4	Putative uncharacterized protein;18S rRNA dimethylase;DIM1 dimethyladenosine transferase 1-like;Probable dimethyladenosine transferase;S-adenosylmethionine-6-N,N-adenosyl(rRNA) dimethyltransferase	Dimt1;Dimt1l	>tr|Q3UK38|Q3UK38_MOUSE Putative uncharacterized protein OS=Mus musculus GN=Dimt1 PE=2 SV=1;>sp|Q9D0D4|DIM1_MOUSE Probable dimethyladenosine transferase OS=Mus musculus GN=Dimt1 PE=2 SV=1	21.4	35.202	313	1.18754	1.12677	0.98568	1.1	0.103558	0.89871	1.0324	1.08023	1.00378	0.0940829	0.83441	0.8579	1.22945	0.973921	0.221609
Q8CC13;O35643;Q3TVN4;Q5SVG4;Q5SVG5;Q3U1K9;Q6NXY3	Putative uncharacterized protein;Adapter-related protein complex 1 subunit beta-1;Adaptor protein complex AP-1 subunit beta-1;AP-1 complex subunit beta-1;Beta-1-adaptin;Beta-adaptin 1;Clathrin assembly protein complex 1 beta large chain;Golgi adaptor HA1/AP1 adaptin beta subunit;Adaptor protein complex AP-1, beta 1 subunit	Ap1b1;Adtb1;RP23-64E17.3-002;RP23-64E17.3-001	>tr|Q8CC13|Q8CC13_MOUSE Putative uncharacterized protein OS=Mus musculus GN=Ap1b1 PE=2 SV=1;>sp|O35643|AP1B1_MOUSE AP-1 complex subunit beta-1 OS=Mus musculus GN=Ap1b1 PE=1 SV=2;>tr|Q3TVN4|Q3TVN4_MOUSE Putative uncharacterized protein OS=Mus musculus GN=Ap	7.7	105	953	0.957304	0.901307	0.89574	0.918117	0.0340511	0.81479	0.88163	0.855798	0.850739	0.0337059	0.91086	0.91622	1.0964	0.974492	0.105605
Q9D8S5;Q640L9;O35326;Q5U448	MCG7614, isoform CRA_c;Putative uncharacterized protein;MCG7614, isoform CRA_a;Splicing factor, arginine/serine-rich 5 (SRp40, HRS);Delayed-early protein HRS;Pre-mRNA-splicing factor SRP40;Splicing factor, arginine/serine-rich 5;Sfrs5 protein	mCG_7614;Sfrs5;Hrs	>tr|Q9D8S5|Q9D8S5_MOUSE MCG7614, isoform CRA_c OS=Mus musculus GN=Srsf5 PE=2 SV=1;>tr|Q640L9|Q640L9_MOUSE MCG7614, isoform CRA_a OS=Mus musculus GN=Srsf5 PE=2 SV=1;>sp|O35326|SRSF5_MOUSE Serine/arginine-rich splicing factor 5 OS=Mus musculus GN=Srsf5 PE=1	37	30.978	270	0.84868		0.61481	0.731745	0.165371	1.1006		0.38503	0.742815	0.505984	1.1558		0.793399	0.974599	0.256256
P17918;Q542J9;Q91ZH2;J3QQ26;Q9CZD6	Cyclin;Proliferating cell nuclear antigen	Pcna;mCG_15182;RP23-33N15.1-001	>sp|P17918|PCNA_MOUSE Proliferating cell nuclear antigen OS=Mus musculus GN=Pcna PE=1 SV=2;>tr|Q542J9|Q542J9_MOUSE DNA polymerase sliding clamp C OS=Mus musculus GN=Pcna PE=2 SV=1;>tr|Q91ZH2|Q91ZH2_MOUSE DNA polymerase sliding clamp D OS=Mus musculus GN=Pc	64.4	28.785	261	0.897666	0.923446	1.0547	0.958604	0.0842138	0.93754	0.92541	0.979048	0.947333	0.0281281	1.0418	1.0119	0.870928	0.974876	0.0912543
Q3U4T8;Q3UDI8;Q61881;Q3V122;D3Z6N3;D3Z2K9;D3Z0J6;D3Z335	MCG10694, isoform CRA_a;Putative uncharacterized protein;CDC47 homolog;DNA replication licensing factor MCM7	mCG_10694;Mcm7;Cdc47;Mcmd7	>tr|Q3U4T8|Q3U4T8_MOUSE MCG10694, isoform CRA_a OS=Mus musculus GN=Mcm7 PE=2 SV=1;>tr|Q3UDI8|Q3UDI8_MOUSE Putative uncharacterized protein OS=Mus musculus GN=Mcm7 PE=2 SV=1;>sp|Q61881|MCM7_MOUSE DNA replication licensing factor MCM7 OS=Mus musculus GN=Mcm7	52	81.21	719	1.06499		1.1175	1.09124	0.0371334	0.97845		1.15445	1.06645	0.124454	0.93471		1.01524	0.974974	0.0569424
Q3TIU4	2,5-phosphodiesterase 12	Pde12	>sp|Q3TIU4|PDE12_MOUSE 2,5-phosphodiesterase 12 OS=Mus musculus GN=Pde12 PE=2 SV=2	7.4	67.513	608		1.0092	0.83235	0.920777	0.125055		1.0358	1.06847	1.05213	0.0230993		0.78052	1.17008	0.975302	0.275463
Q9DCE5;Q3UX26	p21-activated protein kinase-interacting protein 1;PAK1-interacting protein 1;Putative PAK inhibitor Skb15;Putative uncharacterized protein	Pak1ip1	>sp|Q9DCE5|PK1IP_MOUSE p21-activated protein kinase-interacting protein 1 OS=Mus musculus GN=Pak1ip1 PE=2 SV=2;>tr|Q3UX26|Q3UX26_MOUSE Putative uncharacterized protein (Fragment) OS=Mus musculus GN=Pak1ip1 PE=2 SV=1	41.4	42.116	382	1.34133	1.08893	1.1662	1.19882	0.129321	1.1494	1.0949	1.14367	1.12932	0.0299482	0.90927	0.95274	1.06412	0.975378	0.0798706
Q3TSY9;Q8BGD9;Q3TDD8;Q3UGC0;Q3TLQ9;Q3THB0;B2RWE8;Q922K6	Putative uncharacterized protein;Eukaryotic translation initiation factor 4B;Eif4b protein	Eif4b	>tr|Q3TSY9|Q3TSY9_MOUSE Putative uncharacterized protein OS=Mus musculus GN=Eif4b PE=2 SV=1;>sp|Q8BGD9|IF4B_MOUSE Eukaryotic translation initiation factor 4B OS=Mus musculus GN=Eif4b PE=1 SV=1;>tr|Q3TDD8|Q3TDD8_MOUSE Putative uncharacterized protein OS=Mus	40.1	68.839	611	0.961538	0.907523	1.4019	1.09032	0.271184	0.96898	0.94744	1.01256	0.976325	0.0331734	1.0185	1.0236	0.884486	0.975529	0.0788864
A2RS22;Q9WUM3;D3YUG6	Coronin, actin binding protein 1B;Coronin, actin binding protein 1B, isoform CRA_c;Coronin-1B;Coronin-2	Coro1b;mCG_3873	>tr|A2RS22|A2RS22_MOUSE Coronin, actin binding protein 1B OS=Mus musculus GN=Coro1b PE=2 SV=1;>sp|Q9WUM3|COR1B_MOUSE Coronin-1B OS=Mus musculus GN=Coro1b PE=1 SV=1	25.8	53.912	484	0.979048	0.921999	0.98195	0.960999	0.0338063	0.8569	0.85897	1.03746	0.917778	0.103656	0.90778	1.0028	1.01607	0.975551	0.0590659
B1AZ47;Q8BKX1;Q3UKP6;B1AZ46;B1AZ43;B1AZ45;Q3TV50	Brain-specific angiogenesis inhibitor 1-associated protein 2;Brain-specific angiogenesis inhibitor 1-associated protein 2, isoform CRA_b;Insulin receptor substrate protein of 53 kDa;Insulin receptor tyrosine kinase 53 kDa substrate;Putative uncharacterized protein;Brain-specific angiogenesis inhibitor 1-associated protein 2, isoform CRA_c;Brain-specific angiogenesis inhibitor 1-associated protein…	Baiap2;mCG_15032;RP23-390H16.1-001;RP23-390H16.1-003;RP23-390H16.1-005;RP23-390H16.1-002;RP23-390H16.1-004	>tr|B1AZ47|B1AZ47_MOUSE Brain-specific angiogenesis inhibitor 1-associated protein 2 OS=Mus musculus GN=Baiap2 PE=4 SV=1;>sp|Q8BKX1|BAIP2_MOUSE Brain-specific angiogenesis inhibitor 1-associated protein 2 OS=Mus musculus GN=Baiap2 PE=1 SV=2;>tr|Q3UKP6|Q3UK	16.6	59.236	535	0.795229	0.770001	0.37944	0.648223	0.233115	0.75071	0.65632	0.388787	0.598606	0.187737	0.89175	1.0688	0.966744	0.975765	0.088869
Q52KC3;Q8BQ03;P49718;Q8C2I9	Minichromosome maintenance deficient 5, cell division cycle 46 (S. cerevisiae);Minichromosome maintenance deficient 5, cell division cycle 46 (S. cerevisiae), isoform CRA_a;Putative uncharacterized protein;CDC46 homolog;DNA replication licensing factor MCM5;P1-CDC46	mCG_14998;Mcm5;Cdc46;Mcmd5	>tr|Q52KC3|Q52KC3_MOUSE DNA replication licensing factor MCM5 OS=Mus musculus GN=Mcm5 PE=2 SV=1;>tr|Q8BQ03|Q8BQ03_MOUSE Putative uncharacterized protein OS=Mus musculus GN=Mcm5 PE=2 SV=1;>sp|P49718|MCM5_MOUSE DNA replication licensing factor MCM5 OS=Mus mu	53.1	82.406	734	1.03281	0.9758	1.1177	1.0421	0.0714048	1.0538	1.0412	0.965065	1.02002	0.0480092	1.0133	0.99841	0.916003	0.975904	0.0524078
Q3TYX3	Protein NN8-4AG;Retinoic acid-induced protein 15;SET and MYND domain-containing protein 5	Rai15;Smyd5	>sp|Q3TYX3|SMYD5_MOUSE SET and MYND domain-containing protein 5 OS=Mus musculus GN=Smyd5 PE=2 SV=2	7.5	47.095	416	0.796495	0.88098	0.96932	0.882265	0.0864195	0.80819	0.6416	0.817795	0.755862	0.09907	1.0621	0.94662	0.919033	0.975918	0.0758999
Q9WUM5	Succinyl-CoA ligase [GDP-forming] subunit alpha, mitochondrial;Succinyl-CoA synthetase subunit alpha	Suclg1	>sp|Q9WUM5|SUCA_MOUSE Succinyl-CoA ligase [ADP/GDP-forming] subunit alpha, mitochondrial OS=Mus musculus GN=Suclg1 PE=1 SV=4	36.7	36.154	346	1.50832	1.5434	0.68863	1.24678	0.483693	1.4444	1.266	0.956938	1.22245	0.246632	0.94803	0.92767	1.05207	0.975922	0.0667242
P62242;Q497E9;Q5M9L9;Q5SZV3;Q3UA25;Q9CQW4;Q3UJU6;Q9CRJ5	40S ribosomal protein S8;Ribosomal protein S8	Rps8;mCG_14435;RP23-59L24.9-001;mCG_7626;OTTMUSG00000000623;RP23-169M24.1-001	>sp|P62242|RS8_MOUSE 40S ribosomal protein S8 OS=Mus musculus GN=Rps8 PE=1 SV=2;>tr|Q497E9|Q497E9_MOUSE 40S ribosomal protein S8 OS=Mus musculus GN=Rps8 PE=2 SV=1;>tr|Q5M9L9|Q5M9L9_MOUSE 40S ribosomal protein S8 OS=Mus musculus GN=Rps8 PE=2 SV=1;>tr|Q5SZV3	63	24.205	208	0.871992	0.888099	0.75851	0.839534	0.0706293	0.95992	0.9566	0.70502	0.873847	0.146218	1.0357	1.0728	0.820883	0.976461	0.136005
Q3TIS3;Q3TYS4;Q9D662;Q3TAW4;Q3UKB4;Q8CDS4;Q3U2Q0;A2ANA0;A2AN99;A2AN98;A2AN97	Putative uncharacterized protein;Protein transport protein Sec23B;SEC23-related protein B	Sec23b	>tr|Q3TIS3|Q3TIS3_MOUSE Putative uncharacterized protein OS=Mus musculus GN=Sec23b PE=2 SV=1;>tr|Q3TYS4|Q3TYS4_MOUSE Putative uncharacterized protein OS=Mus musculus GN=Sec23b PE=2 SV=1;>sp|Q9D662|SC23B_MOUSE Protein transport protein Sec23B OS=Mus musculu	37.7	86.42	767	1.0105	0.953198	0.79531	0.919669	0.111444	0.91119	0.93218	0.881679	0.90835	0.0253702	0.9464	0.96293	1.02123	0.976854	0.0393108
Q61738;Q3TZS3;G3X9Q1	Integrin alpha-7;Integrin alpha-7 heavy chain;Integrin alpha-7 light chain;Putative uncharacterized protein	Itga7	>sp|Q61738|ITA7_MOUSE Integrin alpha-7 OS=Mus musculus GN=Itga7 PE=1 SV=3;>tr|Q3TZS3|Q3TZS3_MOUSE Putative uncharacterized protein OS=Mus musculus GN=Itga7 PE=2 SV=1;>tr|G3X9Q1|G3X9Q1_MOUSE Integrin alpha 7 OS=Mus musculus GN=Itga7 PE=3 SV=1	5.3	129.33	1179	1.66697	1.64737	1.5279	1.61408	0.0752744	1.2857	1.5232	1.53344	1.44745	0.140169	1.0199	0.77956	1.13144	0.976966	0.179826
Q3U8X1;Q8BTW2;Q9DCH4;Q6IRT4;Q3UVY8;Q8VH52;B0LAD0	Putative uncharacterized protein;eIF3 p47;eIF-3-epsilon;Eukaryotic translation initiation factor 3 subunit 5;Eukaryotic translation initiation factor 3 subunit F;Eukaryotic translation initiation factor 3, subunit F;Translation initiation factor-3 subunit 5	Eif3f;Eif3s5	>tr|Q3U8X1|Q3U8X1_MOUSE Putative uncharacterized protein OS=Mus musculus GN=Eif3f PE=2 SV=1;>tr|Q8BTW2|Q8BTW2_MOUSE Putative uncharacterized protein OS=Mus musculus GN=Eif3f PE=2 SV=1;>sp|Q9DCH4|EIF3F_MOUSE Eukaryotic translation initiation factor 3 subuni	42.7	37.988	361	1.12424	1.05239	1.3657	1.18078	0.164129	1.0056	1.0423	1.17084	1.07291	0.0867677	0.98813	0.97284	0.970685	0.977218	0.00951091
Q9CRC8;Q78KN5;D6RHB1;F6RDA7;D6RFC5	Leucine-rich repeat-containing protein 40;Lrrc40 protein;Putative uncharacterized protein	Lrrc40	>sp|Q9CRC8|LRC40_MOUSE Leucine-rich repeat-containing protein 40 OS=Mus musculus GN=Lrrc40 PE=2 SV=2;>tr|Q78KN5|Q78KN5_MOUSE Lrrc40 protein OS=Mus musculus GN=Lrrc40 PE=2 SV=1	25.2	68.075	602	1.03292	0.998901	0.75038	0.9274	0.154245	0.85164	1.0038	1.01931	0.958249	0.0926507	0.88787	0.93912	1.10468	0.977223	0.113316
Q9CQ71	Replication factor A protein 3;Replication protein A 14 kDa subunit	Rpa3	>sp|Q9CQ71|RFA3_MOUSE Replication protein A 14 kDa subunit OS=Mus musculus GN=Rpa3 PE=2 SV=1	48.8	13.584	121	0.950209	0.870625	0.65027	0.823701	0.155378	1.0545	1.0204	0.43691	0.83727	0.347141	1.1377	1.1467	0.647794	0.977398	0.285481
Q3UXI9;Q9CXY6	Putative uncharacterized protein;Interleukin enhancer-binding factor 2;Nuclear factor of activated T-cells 45 kDa	Ilf2;Nf45	>tr|Q3UXI9|Q3UXI9_MOUSE Putative uncharacterized protein OS=Mus musculus GN=Ilf2 PE=2 SV=1;>sp|Q9CXY6|ILF2_MOUSE Interleukin enhancer-binding factor 2 OS=Mus musculus GN=Ilf2 PE=1 SV=1	34.1	43.01	390	0.973047	1.0032	0.84385	0.940032	0.0846498	1.014	0.93939	1.00091	0.984767	0.0398388	0.95577	0.90577	1.07129	0.977612	0.0848964
Q6ZPH4;P46061;Q91YS2;Q7TMW1;Q8C2E3;Q3ULJ9;Q3UZD8;Q9CW20	MKIAA1835 protein;Ran GTPase-activating protein 1;Rangap1 protein;Putative uncharacterized protein	mKIAA1835;Rangap1;Fug1	>tr|Q6ZPH4|Q6ZPH4_MOUSE MKIAA1835 protein (Fragment) OS=Mus musculus GN=Rangap1 PE=2 SV=1;>sp|P46061|RAGP1_MOUSE Ran GTPase-activating protein 1 OS=Mus musculus GN=Rangap1 PE=1 SV=2;>tr|Q91YS2|Q91YS2_MOUSE Rangap1 protein OS=Mus musculus GN=Rangap1 PE=2 SV	43	69.462	646	1.04229	1.04612		1.0442	0.00271392	1.0248	1.0688		1.0468	0.0311127	0.96307	0.99248		0.977775	0.020796
Q9WV96;D3YVK4;D3YVK5;D6RG99	Mitochondrial import inner membrane translocase subunit Tim9 B;TIMM10B;Putative uncharacterized protein Dnhd1	Fxc1;Tim9b;Timm9b;Dnhd1	>sp|Q9WV96|TIM9B_MOUSE Mitochondrial import inner membrane translocase subunit Tim9 B OS=Mus musculus GN=Fxc1 PE=2 SV=1;>tr|D3YVK4|D3YVK4_MOUSE Mitochondrial import inner membrane translocase subunit Tim9 B OS=Mus musculus GN=Fxc1 PE=4 SV=1;>tr|D3YVK5|D3YV	52	11.314	100	1.08455	1.12468	0.70485	0.971361	0.231676	0.97009	1.0864	0.77682	0.944437	0.156376	0.98814	0.86834	1.07701	0.977829	0.104714
D0EX61;Q8C181	Muscleblind-like 2 isoform 3;Muscleblind-like protein 2	Mbnl2;Kiaa4072	>tr|D0EX61|D0EX61_MOUSE Muscleblind-like 2 isoform 3 OS=Mus musculus GN=Mbnl2 PE=2 SV=1;>sp|Q8C181|MBNL2_MOUSE Muscleblind-like protein 2 OS=Mus musculus GN=Mbnl2 PE=2 SV=2	12.7	39.442	361	1.04511	1.12925		1.08718	0.0595014	1.1058	0.99974		1.05277	0.0749957	1.0223	0.93376		0.97803	0.0626072
P62281;Q3UC02;Q9DB79;Q9D0P6;Q9CW75	40S ribosomal protein S11;MCG23457;Putative uncharacterized protein	Rps11;mCG_23457	>sp|P62281|RS11_MOUSE 40S ribosomal protein S11 OS=Mus musculus GN=Rps11 PE=2 SV=3;>tr|Q3UC02|Q3UC02_MOUSE MCG23457 OS=Mus musculus GN=Rps11 PE=2 SV=1;>tr|Q9DB79|Q9DB79_MOUSE Putative uncharacterized protein OS=Mus musculus GN=Rps11 PE=2 SV=1;>tr|Q9D0P6|Q9	86.7	18.431	158	1	0.966837	0.95493	0.973922	0.0233554	1.0426	1.0526	0.972668	1.02262	0.04355	1.0465	1.0259	0.861995	0.978132	0.101104
O88342;Q3TJY2;Q3TE06;Q80ZI9;Q3TNK2;Q9DBM8;Q9DC08;Q3U136	Actin-interacting protein 1;WD repeat-containing protein 1;Putative uncharacterized protein;WD repeat domain 1;WD repeat domain 1, isoform CRA_b	Wdr1;mCG_3745	>sp|O88342|WDR1_MOUSE WD repeat-containing protein 1 OS=Mus musculus GN=Wdr1 PE=1 SV=3;>tr|Q3TJY2|Q3TJY2_MOUSE WD repeat domain 1 OS=Mus musculus GN=Wdr1 PE=2 SV=1;>tr|Q3TE06|Q3TE06_MOUSE Putative uncharacterized protein (Fragment) OS=Mus musculus GN=Wdr1	69.1	66.406	606	0.838082	0.798148	1.2579	0.96471	0.254694	0.94202	0.93681	1.01015	0.962994	0.040923	1.111	1.1317	0.693145	0.978615	0.247441
Q3UKW2;P62204;Q9D6P8;G3UX57	Putative uncharacterized protein;Calmodulin	Calm1;Calm;Calm2;Calm3;Cam;Cam1;Cam2;Cam3;Camb;Camc	>tr|Q3UKW2|Q3UKW2_MOUSE Calmodulin OS=Mus musculus GN=Calm1 PE=2 SV=1;>sp|P62204|CALM_MOUSE Calmodulin OS=Mus musculus GN=Calm1 PE=1 SV=2	61.4	21.56	197	0.783638	0.809454	0.95711	0.850067	0.0935961	0.83024	0.91547	0.879894	0.875201	0.0428084	1.0377	0.95947	0.938879	0.978683	0.0521369
P61358;Q5BLJ9;Q9CSM4;A2A4Q0;E9PV49	60S ribosomal protein L27	Rpl27;mCG_15532;mCG_20222;RP23-328K2.2-001;RP23-328K2.2-004	>sp|P61358|RL27_MOUSE 60S ribosomal protein L27 OS=Mus musculus GN=Rpl27 PE=2 SV=2;>tr|Q5BLJ9|Q5BLJ9_MOUSE 60S ribosomal protein L27 OS=Mus musculus GN=Rpl27 PE=2 SV=1;>tr|Q9CSM4|Q9CSM4_MOUSE 60S ribosomal protein L27 (Fragment) OS=Mus musculus GN=Rpl27 PE	70.6	15.798	136	0.93985	0.927816	0.84516	0.904275	0.0515476	0.97067	0.95131	0.730514	0.884165	0.133417	1.0325	0.99626	0.907523	0.978761	0.0642997
Q499X7;Q5PPQ7;Q9WUM4;Q3TF74;Q3TEU8;Q3U8F0;E9PX03;E9PVJ1;E9PZJ0;Q920M5;B9EIZ7;A1ILN2	Coronin, actin binding protein 1C;Putative uncharacterized protein;Coronin-1C;Coronin-3	Coro1c;mCG_3535	>tr|Q499X7|Q499X7_MOUSE Coronin, actin binding protein 1C OS=Mus musculus GN=Coro1c PE=2 SV=1;>tr|Q5PPQ7|Q5PPQ7_MOUSE Coronin, actin binding protein 1C OS=Mus musculus GN=Coro1c PE=2 SV=1;>sp|Q9WUM4|COR1C_MOUSE Coronin-1C OS=Mus musculus GN=Coro1c PE=1 SV=	48.1	53.12	474	0.923532	0.87535	1.1479	0.982261	0.145457	0.90867	0.87477	1.00957	0.931004	0.0701206	0.96003	0.99742	0.979048	0.978833	0.0186959
Q9Z1N5;Q3TB18;G3UXI6;B1B1C8;P16054	56 kDa U2AF65-associated protein;DEAD box protein UAP56;HLA-B-associated transcript 1 protein;Spliceosome RNA helicase Bat1;Putative uncharacterized protein	Bat1;Bat1a;Uap56	>sp|Q9Z1N5|DX39B_MOUSE Spliceosome RNA helicase Ddx39b OS=Mus musculus GN=Ddx39b PE=1 SV=1;>tr|Q3TB18|Q3TB18_MOUSE Putative uncharacterized protein OS=Mus musculus GN=Bat1a PE=2 SV=1	36.7	49.035	428	1.09719	1.01058	1.2326	1.11346	0.1119	1.046	1.0524	1.00323	1.03388	0.0267328	0.96181	1.0574	0.918274	0.979161	0.0711676
P08228;Q8C355	Superoxide dismutase [Cu-Zn]	Sod1	>sp|P08228|SODC_MOUSE Superoxide dismutase [Cu-Zn] OS=Mus musculus GN=Sod1 PE=1 SV=2	67.5	15.942	154	0.933532	0.928247	1.1284	0.996726	0.114063	0.98905	0.95285	1.05662	0.999508	0.0526718	1.0225	1.0211	0.894055	0.979218	0.0737572
Q8CIJ3;Q8JZQ9	Eif3b protein;eIF3 p116;eIF-3-eta;Eukaryotic translation initiation factor 3 subunit 9;Eukaryotic translation initiation factor 3 subunit B	Eif3b;Eif3s9	>tr|Q8CIJ3|Q8CIJ3_MOUSE Eif3b protein OS=Mus musculus GN=Eif3b PE=2 SV=1;>sp|Q8JZQ9|EIF3B_MOUSE Eukaryotic translation initiation factor 3 subunit B OS=Mus musculus GN=Eif3b PE=1 SV=1	39.4	108.98	970	0.966277	1.00358	1.1365	1.03545	0.089475	1.0051	0.9949	0.883314	0.961105	0.0675613	1.0243	0.97988	0.933532	0.979237	0.0453872
Q8C1W9;B7ZNL2;A2RSB1;Q78ZA7;	Putative uncharacterized protein;Nap1l4 protein;Nucleosome assembly protein 1-like 4, isoform CRA_b;Nucleosome assembly protein 1-like 4;Nucleosome assembly protein 1-like 4, isoform CRA_a	Nap1l4;mCG_129001	>tr|Q8C1W9|Q8C1W9_MOUSE Putative uncharacterized protein OS=Mus musculus GN=Nap1l4 PE=2 SV=1;>tr|B7ZNL2|B7ZNL2_MOUSE Nap1l4 protein OS=Mus musculus GN=Nap1l4 PE=2 SV=1;>tr|A2RSB1|A2RSB1_MOUSE Nucleosome assembly protein 1-like 4 OS=Mus musculus GN=Nap1l4 P	30.1	47.361	422	1.00996	1.02631	0.80243	0.946234	0.124806	0.93849	1.0377	0.942329	0.97284	0.0562034	0.96556	0.90668	1.0677	0.979981	0.0814744
P47199;Q80XR3;Q3UYY0;D3YUG9;D3Z2X0;D3Z4Q4;D3YWU6	NADPH:quinone reductase;Quinone oxidoreductase;Zeta-crystallin;Crystallin, zeta;Putative uncharacterized protein;Putative uncharacterized protein Cryz	Cryz	>sp|P47199|QOR_MOUSE Quinone oxidoreductase OS=Mus musculus GN=Cryz PE=2 SV=1;>tr|Q80XR3|Q80XR3_MOUSE Crystallin, zeta OS=Mus musculus GN=Cryz PE=2 SV=1;>tr|Q3UYY0|Q3UYY0_MOUSE Putative uncharacterized protein OS=Mus musculus GN=Cryz PE=2 SV=1;>tr|D3YUG9|D	45	35.268	331	0.950119	1.04673	0.61285	0.869898	0.227791	0.97044	0.95893	0.720877	0.883416	0.14088	0.98444	0.93145	1.02429	0.980059	0.0465727
P62751;Q5M9M5;D3YWP3;Q4V9X9;Q91YK6;D3Z1D6;D3YU45;D3YU46;D3YW68;D3YTY6	60S ribosomal protein L23a;MCG10806;Putative uncharacterized protein;Ribosomal protein L23a;MCG1034428;Putative uncharacterized protein Gm3174;Rpl23a protein;Putative uncharacterized protein Gm10335;Putative uncharacterized protein Gm3940;Putative uncharacterized protein ENSMUSP00000100709	Rpl23a;mCG_10806;RP23-185A18.4-001;Gm3174;mCG_1034428;Gm10335;Gm3940	>sp|P62751|RL23A_MOUSE 60S ribosomal protein L23a OS=Mus musculus GN=Rpl23a PE=1 SV=1;>tr|Q5M9M5|Q5M9M5_MOUSE MCG10806 OS=Mus musculus GN=Rpl23a PE=2 SV=1;>tr|D3YWP3|D3YWP3_MOUSE MCG1034428 OS=Mus musculus GN=Rpl23a-ps3 PE=3 SV=1;>tr|Q4V9X9|Q4V9X9_MOUSE Rp	59.6	17.695	156	1.16275	1.05854	1.0165	1.07926	0.0752956	1.1197	1.1426	0.988533	1.08361	0.0831322	0.9695	1.0604	0.910664	0.980188	0.0754381
Q3TK29;Q3UPJ8;Q9CQN1;Q922Z3;Q3TSG8;Q922R9;	Putative uncharacterized protein;Heat shock protein 75 kDa, mitochondrial;TNFR-associated protein 1;Tumor necrosis factor type 1 receptor-associated protein;Trap1 protein	Trap1;Hsp75	>tr|Q3TK29|Q3TK29_MOUSE Chaperone protein HtpG E OS=Mus musculus GN=Trap1 PE=2 SV=1;>tr|Q3UPJ8|Q3UPJ8_MOUSE Chaperone protein HtpG K OS=Mus musculus GN=Trap1 PE=2 SV=1;>sp|Q9CQN1|TRAP1_MOUSE Heat shock protein 75 kDa, mitochondrial OS=Mus musculus GN=Trap1	46.9	80.194	706	1.37874	1.33442	1.1375	1.28355	0.128412	1.2069	1.2696	1.3563	1.2776	0.0750206	0.89638	0.92815	1.11612	0.980217	0.118764
P06745;B2RXT5;F6SAC3;B7ZWL9;CON__Q3ZBD7	Autocrine motility factor;Glucose-6-phosphate isomerase;Neuroleukin;Phosphoglucose isomerase;Phosphohexose isomerase	Gpi;Gpi1	>sp|P06745|G6PI_MOUSE Glucose-6-phosphate isomerase OS=Mus musculus GN=Gpi PE=1 SV=4;>tr|B2RXT5|B2RXT5_MOUSE Glucose-6-phosphate isomerase OS=Mus musculus GN=Gpi1 PE=2 SV=1;>tr|F6SAC3|F6SAC3_MOUSE Glucose-6-phosphate isomerase (Fragment) OS=Mus musculus GN	53.8	62.766	558	0.87804	0.884877	1.2846	1.01584	0.232779	1.0115	0.97581	0.928764	0.972025	0.0414978	1.1122	1.1205	0.708617	0.980439	0.235441
Q9CPZ6	ORM1-like protein 3	Ormdl3	>sp|Q9CPZ6|ORML3_MOUSE ORM1-like protein 3 OS=Mus musculus GN=Ormdl3 PE=2 SV=1	17	17.476	153	1.89014		1.0599	1.47502	0.587072	1.7249		2.70387	2.21439	0.692238	0.86664		1.0947	0.980671	0.161265
P03958;Q4FJZ7;Q4FK28	Adenosine aminohydrolase;Adenosine deaminase;Ada protein;Adenosine deaminase, isoform CRA_a	Ada;mCG_5441;RP23-144O20.2-001	>sp|P03958|ADA_MOUSE Adenosine deaminase OS=Mus musculus GN=Ada PE=1 SV=3;>tr|Q4FJZ7|Q4FJZ7_MOUSE Adenosine deaminase B OS=Mus musculus GN=Ada PE=2 SV=1;>tr|Q4FK28|Q4FK28_MOUSE Adenosine deaminase C OS=Mus musculus GN=Ada PE=2 SV=1	14.5	39.991	352	0.787526	0.794849	1.3733	0.985225	0.336103	0.8988	0.74943	1.09249	0.913573	0.172007	1.0967	0.9463	0.899442	0.980814	0.103059
Q3TLX1;Q99KQ4	Putative uncharacterized protein;Nicotinamide phosphoribosyltransferase;Pre-B-cell colony-enhancing factor 1 homolog;Visfatin	Nampt;Pbef1	>tr|Q3TLX1|Q3TLX1_MOUSE Putative uncharacterized protein OS=Mus musculus GN=Nampt PE=2 SV=1;>sp|Q99KQ4|NAMPT_MOUSE Nicotinamide phosphoribosyltransferase OS=Mus musculus GN=Nampt PE=1 SV=1	25.9	55.462	491	1.12812	1.20575	0.89673	1.07687	0.160759	1.116	1.1222	0.930925	1.05638	0.108687	0.98721	0.87338	1.08227	0.980955	0.104588
P51859;E0CXA0;E0CYW7	Hepatoma-derived growth factor	Hdgf;Tdrm1	>sp|P51859|HDGF_MOUSE Hepatoma-derived growth factor OS=Mus musculus GN=Hdgf PE=1 SV=2;>tr|E0CXA0|E0CXA0_MOUSE Hepatoma-derived growth factor (Fragment) OS=Mus musculus GN=Hdgf PE=4 SV=1	65	26.268	237	0.918189	0.885034	0.83216	0.878461	0.0433897	0.91494	0.92814	0.649773	0.830951	0.157044	1.03	1.0379	0.876347	0.981416	0.0910776
Q9R0P4;D3YVR9;D6RI64	Sid 2057;Small acidic protein;MCG7316, isoform CRA_b;Putative uncharacterized protein 1110004F10Rik	Sid2057;Smap;1110004F10Rik;mCG_7316	>sp|Q9R0P4|SMAP_MOUSE Small acidic protein OS=Mus musculus GN=Smap PE=1 SV=1;>tr|D3YVR9|D3YVR9_MOUSE MCG7316, isoform CRA_b OS=Mus musculus GN=1110004F10Rik PE=4 SV=1;>tr|D6RI64|D6RI64_MOUSE Protein 1110004F10Rik OS=Mus musculus GN=1110004F10Rik PE=4 SV=1	16.6	20.046	181	1.06418	1.12003	0.92953	1.03791	0.0979304	0.91552	1.0592	1.30129	1.092	0.194964	0.90743	1.0224	1.01445	0.981425	0.0642051
E9QAZ2;Q5M8Q0;Q9CZM2;Q3U7D2;E9Q1X1;D3Z0H4;B8JKK2	Ribosomal protein L15;60S ribosomal protein L15	mCG_10029;RP23-205G15.1-001;Rpl15	>tr|E9QAZ2|E9QAZ2_MOUSE Ribosomal protein L15 OS=Mus musculus GN=Gm10020 PE=3 SV=1;>tr|Q5M8Q0|Q5M8Q0_MOUSE Ribosomal protein L15 OS=Mus musculus GN=Rpl15 PE=2 SV=1;>sp|Q9CZM2|RL15_MOUSE 60S ribosomal protein L15 OS=Mus musculus GN=Rpl15 PE=2 SV=4;>tr|Q3U7D	66.7	24.077	204	0.651975	0.613723	0.55367	0.606456	0.049554	0.57876	0.55747	0.627825	0.588018	0.0360798	0.8005	0.88414	1.26081	0.981817	0.245209
Q80X90;Q3T9V9	ABP-280-like protein;Actin-binding-like protein;Beta-filamin;Filamin-B	Flnb	>sp|Q80X90|FLNB_MOUSE Filamin-B OS=Mus musculus GN=Flnb PE=1 SV=3	41	277.82	2602	1.02335	1.03001	1.132	1.06179	0.0608955	1.0221	1.0446	1.03154	1.03275	0.0112982	0.98789	1.0113	0.94679	0.981993	0.0326565
Q3TMV8;Q9QZ73;Q3UT23;D3Z2L7;D3Z0B8;D3YUG2;Q8BZJ7;G5E8Q6;Q3TSY8;G5E8Q5	Putative uncharacterized protein;DCN1-like protein 1;DCUN1 domain-containing protein 1;Defective in cullin neddylation protein 1-like protein 1;Testis-specific protein 3;Putative uncharacterized protein Dcun1d1	Dcun1d1;Tes3;Dcun1l1;Rp42	>tr|Q3TMV8|Q3TMV8_MOUSE Putative uncharacterized protein OS=Mus musculus GN=Dcun1d1 PE=2 SV=1;>sp|Q9QZ73|DCNL1_MOUSE DCN1-like protein 1 OS=Mus musculus GN=Dcun1d1 PE=2 SV=1;>tr|Q3UT23|Q3UT23_MOUSE DCN1-like protein 1 OS=Mus musculus GN=Dcun1d1 PE=2 SV=1;>	22	30.066	259	1.05259	1.13189	0.7499	0.978125	0.201586	1.0396	0.93858	1.02753	1.0019	0.0551701	0.97484	0.89691	1.07557	0.98244	0.0895719
Q99N96;Q9D3F3;Q9CUL8	39S ribosomal protein L1, mitochondrial;Putative uncharacterized protein	Mrpl1	>sp|Q99N96|RM01_MOUSE 39S ribosomal protein L1, mitochondrial OS=Mus musculus GN=Mrpl1 PE=1 SV=2;>tr|Q9D3F3|Q9D3F3_MOUSE 39S ribosomal protein L1, mitochondrial OS=Mus musculus GN=Mrpl1 PE=2 SV=1;>tr|Q9CUL8|Q9CUL8_MOUSE Putative uncharacterized protein (Fr	14.3	37.596	336	1.4613	1.62647	0.83689	1.30822	0.416454	1.1867	1.43	1.58927	1.40199	0.202741	0.77954	0.91262	1.25563	0.982598	0.24564
F8WGL3;P18760;Q544Y7;Q9CX22	Cofilin, non-muscle isoform;Cofilin-1;Cofilin 1, non-muscle;Putative uncharacterized protein	Cfl1;mCG_11768	>tr|F8WGL3|F8WGL3_MOUSE Cofilin-1 OS=Mus musculus GN=Cfl1 PE=4 SV=1;>sp|P18760|COF1_MOUSE Cofilin-1 OS=Mus musculus GN=Cfl1 PE=1 SV=3;>tr|Q544Y7|Q544Y7_MOUSE Cofilin 1, non-muscle OS=Mus musculus GN=Cfl1 PE=2 SV=1;>tr|Q9CX22|Q9CX22_MOUSE Putative uncharact	71.8	24.576	227	0.88881	0.909008	1.005	0.934273	0.0620786	0.95496	0.95006	0.849762	0.918261	0.0593721	1.0519	1.0118	0.884095	0.982598	0.0876309
Q9DCV4;A2AGJ2	Microtubule-associated protein;Protein FAM82B;Regulator of microtubule dynamics protein 1;Novel protein	Fam82b;2410005O16Rik;RP23-109G18.3;RP23-109G18.3-002	>sp|Q9DCV4|RMD1_MOUSE Regulator of microtubule dynamics protein 1 OS=Mus musculus GN=Fam82b PE=2 SV=2;>tr|A2AGJ2|A2AGJ2_MOUSE Novel protein OS=Mus musculus GN=Fam82b PE=4 SV=1	7.9	35	305	0.980104	1.12348	0.71181	0.938465	0.208971	1.0222	0.93577	0.860363	0.939444	0.080981	0.98855	0.87836	1.08105	0.982652	0.101472
Q07813;Q544Z6;Q3TXJ7;Q8K3J2;Q8VHY7	Apoptosis regulator BAX;Bcl2-associated X protein, isoform CRA_b;Putative uncharacterized protein;Bcl2-associated X protein kappa isoform	Bax;mCG_23178	>sp|Q07813|BAX_MOUSE Apoptosis regulator BAX OS=Mus musculus GN=Bax PE=1 SV=1;>tr|Q544Z6|Q544Z6_MOUSE Bcl2-associated X protein, isoform CRA_b OS=Mus musculus GN=Bax PE=2 SV=1;>tr|Q3TXJ7|Q3TXJ7_MOUSE Putative uncharacterized protein OS=Mus musculus GN=Bax	53.1	21.394	192	0.95057	0.929714	0.60847	0.829585	0.191775	0.85749	0.94343	0.96965	0.923523	0.05867	0.88601	0.94479	1.11719	0.982665	0.120155
Q9D8W5;Q3U8F5;B1AT36;Q3TRH2;Q9CSW4	26S proteasome non-ATPase regulatory subunit 12;26S proteasome regulatory subunit p55;26S proteasome regulatory subunit RPN5;Putative uncharacterized protein;Proteasome (Prosome, macropain) 26S subunit, non-ATPase, 12	Psmd12;RP23-319N7.1-002	>sp|Q9D8W5|PSD12_MOUSE 26S proteasome non-ATPase regulatory subunit 12 OS=Mus musculus GN=Psmd12 PE=2 SV=4;>tr|Q3U8F5|Q3U8F5_MOUSE Putative uncharacterized protein OS=Mus musculus GN=Psmd12 PE=2 SV=1;>tr|B1AT36|B1AT36_MOUSE 26S proteasome non-ATPase regula	66.2	52.895	456	0.902201	0.890313	1.2158	1.00277	0.184584	0.97056	0.9644	0.874814	0.936591	0.0535893	1.0534	1.0678	0.826925	0.982708	0.135105
Q8K183;D3Z7R1	Pyridoxal kinase;Pyridoxine kinase;Putative uncharacterized protein Pdxk	Pdxk;Pkh	>sp|Q8K183|PDXK_MOUSE Pyridoxal kinase OS=Mus musculus GN=Pdxk PE=1 SV=1;>tr|D3Z7R1|D3Z7R1_MOUSE Pyridoxal kinase OS=Mus musculus GN=Pdxk PE=4 SV=1	40.7	35.015	312	0.984446	0.983091	1.1418	1.03645	0.0912422	0.92357	0.9007	1.04897	0.957745	0.0798226	1.0139	0.96556	0.968992	0.982817	0.026973
P47739;B7ZN13;Q3UNF5;Q71V45;Q3TX25;Q80VQ0;Q3U3J9;B1ATI6	Aldehyde dehydrogenase 4;Aldehyde dehydrogenase family 3 member A1;Aldehyde dehydrogenase, dimeric NADP-preferring;Dioxin-inducible aldehyde dehydrogenase 3;Aldh3a1 protein;Aldehyde dehydrogenase family 3, subfamily A1;Putative uncharacterized protein	Ahd4;Ahd-4;Aldh3;Aldh3a1;Aldh4	>sp|P47739|AL3A1_MOUSE Aldehyde dehydrogenase, dimeric NADP-preferring OS=Mus musculus GN=Aldh3a1 PE=2 SV=2;>tr|B7ZN13|B7ZN13_MOUSE Aldehyde dehydrogenase OS=Mus musculus GN=Aldh3a1 PE=2 SV=1;>tr|Q3UNF5|Q3UNF5_MOUSE Aldehyde dehydrogenase OS=Mus musculus G	45.7	50.48	453	0.636051	0.579005	0.91803	0.711029	0.181523	0.71054	0.6841	0.591996	0.662212	0.0622292	1.1106	1.1368	0.703185	0.983528	0.243137
A2AA61;Q9CRB2	Nucleolar protein family A, member 2;Nucleolar protein family A, member 2, isoform CRA_b;H/ACA ribonucleoprotein complex subunit 2;Nucleolar protein family A member 2;snoRNP protein NHP2	mCG_6980;Nhp2;Nola2;RP23-79E13.8-001	>tr|A2AA61|A2AA61_MOUSE Nucleolar protein family A, member 2 OS=Mus musculus GN=Nhp2 PE=4 SV=1;>sp|Q9CRB2|NHP2_MOUSE H/ACA ribonucleoprotein complex subunit 2 OS=Mus musculus GN=Nhp2 PE=2 SV=1	34.6	17.247	153	1.28533	1.19161	0.82034	1.09909	0.245914	1.1584	1.1946	1.01637	1.12312	0.0942041	0.89281	0.92567	1.13221	0.983563	0.129775
P08113;Q3UAD6;Q3UBU0;Q91V38;Q8CCY5;Q3TUD6;F7C312;Q8C2R2;Q9CW12	94 kDa glucose-regulated protein;Endoplasmic reticulum resident protein 99;Endoplasmin;Heat shock protein 90 kDa beta member 1;Polymorphic tumor rejection antigen 1;Tumor rejection antigen gp96;Heat shock protein 90kDa beta (Grp94), member 1;Putative uncharacterized protein;Heat shock protein 90, beta (Grp94), member 1	Grp94;Hsp90b1;Tra1;Tra-1;mCG_8346	>sp|P08113|ENPL_MOUSE Endoplasmin OS=Mus musculus GN=Hsp90b1 PE=1 SV=2;>tr|Q3UAD6|Q3UAD6_MOUSE Chaperone protein HtpG H OS=Mus musculus GN=Hsp90b1 PE=2 SV=1;>tr|Q3UBU0|Q3UBU0_MOUSE Chaperone protein HtpG I OS=Mus musculus GN=Hsp90b1 PE=2 SV=1;>tr|Q91V38|Q9	57.7	92.475	802	0.954745	0.942951	1.2097	1.0358	0.150718	1.0938	1.1174	0.88881	1.03334	0.125719	1.1577	1.1775	0.615991	0.98373	0.318625
P54923;Q3U5N4;Q9CTF5	[Protein ADP-ribosylarginine] hydrolase;ADP-ribose-L-arginine cleaving enzyme;ADP-ribosylarginine hydrolase, isoform CRA_a;Putative uncharacterized protein	Adprh;Arh1;mCG_129090	>sp|P54923|ADPRH_MOUSE [Protein ADP-ribosylarginine] hydrolase OS=Mus musculus GN=Adprh PE=2 SV=1;>tr|Q3U5N4|Q3U5N4_MOUSE ADP-ribosylarginine hydrolase, isoform CRA_a OS=Mus musculus GN=Adprh PE=2 SV=1	28.7	40.068	362	1.01436	0.911993	1.0122	0.979519	0.0584892	0.98493	0.95812	1.22663	1.05656	0.147895	0.89365	1.0208	1.03697	0.983806	0.0784947
Q91XV3	22 kDa neuronal tissue-enriched acidic protein;Brain acid soluble protein 1;Neuronal axonal membrane protein NAP-22	Basp1;Nap22	>sp|Q91XV3|BASP1_MOUSE Brain acid soluble protein 1 OS=Mus musculus GN=Basp1 PE=1 SV=3	87.2	22.086	226	1.29318	1.48463	1.3141	1.36397	0.105016	1.1926	1.1556	1.38334	1.24385	0.122211	0.91698	0.89472	1.14046	0.984053	0.135908
Q64442;Q71VF6	L-iditol 2-dehydrogenase;Sorbitol dehydrogenase	Sdh1;Sord	>sp|Q64442|DHSO_MOUSE Sorbitol dehydrogenase OS=Mus musculus GN=Sord PE=1 SV=3	22.4	38.249	357	0.903832	0.94304	0.78941	0.878761	0.0798248	0.82431	0.91249	1.10474	0.94718	0.143398	0.84602	0.90895	1.19933	0.984766	0.188462
P83882;Q5M9P1	60S ribosomal protein L36a;60S ribosomal protein L44;MCG115063, isoform CRA_a;MCG1423;Putative uncharacterized protein;Ribosomal protein L36a;Ribosomal protein L36A	Rpl36a;Rpl44;mCG_115063;mCG_1423;RP23-26D22.2-001	>sp|P83882|RL36A_MOUSE 60S ribosomal protein L36a OS=Mus musculus GN=Rpl36a PE=3 SV=2;>tr|Q5M9P1|Q5M9P1_MOUSE MCG115063, isoform CRA_a OS=Mus musculus GN=Rpl36a PE=3 SV=1	52.8	12.441	106	0.965904	0.998502	0.88477	0.949725	0.0585667	1.0128	1.0737	0.871688	0.986063	0.103626	1.0253	1.014	0.915751	0.985017	0.0602517
P26039;Q80TM2;Q3UHS6;Q0V930;Q3TBC3;Q8C9Z8;A2AIM2;Q6PB69;F6SX70;A2AIM7;Q9CS79;F6S1V7;A2AIM6;Q3TN69;Q3TKJ2	Talin-1;MKIAA1027 protein;Putative uncharacterized protein	Tln;Tln1;mKIAA1027	>sp|P26039|TLN1_MOUSE Talin-1 OS=Mus musculus GN=Tln1 PE=1 SV=2;>tr|Q80TM2|Q80TM2_MOUSE MKIAA1027 protein (Fragment) OS=Mus musculus GN=Tln1 PE=2 SV=4;>tr|Q3UHS6|Q3UHS6_MOUSE Putative uncharacterized protein OS=Mus musculus GN=Tln1 PE=2 SV=1	53.8	269.82	2541	1.07197	1.08456	1.0702	1.07558	0.00783142	1.0132	1.0292	0.97924	1.00721	0.0255123	0.96688	0.97972	1.00918	0.985261	0.0216893
Q61990;B2M1R7;Q3TF69;Q3TT81;P57722;Q8CFQ6;E9Q7D8;G3UYM5;Q3V486	Alpha-CP2;CTBP;Poly(rC)-binding protein 2;Putative heterogeneous nuclear ribonucleoprotein X;Poly(RC) binding protein 2;Putative uncharacterized protein;Alpha-CP3;Poly(rC)-binding protein 3	Cbp;Hnrnpx;Hnrpx;Pcbp2;Pcbp3	>sp|Q61990|PCBP2_MOUSE Poly(rC)-binding protein 2 OS=Mus musculus GN=Pcbp2 PE=1 SV=1;>tr|B2M1R7|B2M1R7_MOUSE Poly(RC) binding protein 2 OS=Mus musculus GN=Pcbp2 PE=2 SV=1;>tr|Q3TF69|Q3TF69_MOUSE Putative uncharacterized protein OS=Mus musculus GN=Pcbp2 PE=	35.4	38.221	362	0.992753	0.961076	1.2246	1.05948	0.143876	0.99763	0.99646	1.08967	1.02792	0.0534796	1.0062	1.0002	0.950299	0.985566	0.0306892
P35979;Q5BLK0;Q3TIQ2;Q8C2K0;Q6DI58;D3YX33;F8VQK7;Q811G0;Q8CBR1;F6XSQ3	60S ribosomal protein L12;MCG18564, isoform CRA_a;MCG20026;Putative uncharacterized protein;Ribosomal protein L12;Rpl12 protein;MCG49189;Putative uncharacterized protein Gm4957	Rpl12;mCG_18564;mCG_20026;RP23-365F1.2-001;Gm4957;mCG_49189	>sp|P35979|RL12_MOUSE 60S ribosomal protein L12 OS=Mus musculus GN=Rpl12 PE=1 SV=2;>tr|Q5BLK0|Q5BLK0_MOUSE MCG18564, isoform CRA_a OS=Mus musculus GN=Rpl12 PE=2 SV=1;>tr|Q3TIQ2|Q3TIQ2_MOUSE Putative uncharacterized protein OS=Mus musculus GN=Rpl12 PE=2 SV=	85.5	17.804	165	0.933881	0.962371	1.1492	1.01515	0.116961	0.92243	0.9055	1.07232	0.966749	0.0918157	0.99356	0.97127	0.991965	0.985598	0.0124343
Q8BLN5	2,3-epoxysqualene--lanosterol cyclase;Lanosterol synthase;Oxidosqualene--lanosterol cyclase	Lss	>sp|Q8BLN5|ERG7_MOUSE Lanosterol synthase OS=Mus musculus GN=Lss PE=2 SV=2	16.1	83.14	733	1.29354	1.31987	1.3327	1.31537	0.019962	1.4053	1.2748	1.36156	1.34722	0.0664216	1.0128	0.98965	0.954836	0.985762	0.0291768
Q99JI4;Q8C1T2	26S proteasome non-ATPase regulatory subunit 6;26S proteasome regulatory subunit RPN7;26S proteasome regulatory subunit S10;p42A;Putative uncharacterized protein	Psmd6	>sp|Q99JI4|PSMD6_MOUSE 26S proteasome non-ATPase regulatory subunit 6 OS=Mus musculus GN=Psmd6 PE=2 SV=1;>tr|Q8C1T2|Q8C1T2_MOUSE Putative uncharacterized protein OS=Mus musculus GN=Psmd6 PE=2 SV=1	60.2	45.536	389	0.899119	0.91191	0.95929	0.923439	0.0316993	0.98805	0.93573	0.95338	0.959053	0.0266174	1.0322	0.99626	0.929109	0.985856	0.052327
Q8CBY8;Q3TQY2;Q9CRP9;Q3TRR2	Dynactin subunit 4;Dynactin subunit p62;Putative uncharacterized protein	Dctn4	>sp|Q8CBY8|DCTN4_MOUSE Dynactin subunit 4 OS=Mus musculus GN=Dctn4 PE=2 SV=1;>tr|Q3TQY2|Q3TQY2_MOUSE Putative uncharacterized protein OS=Mus musculus GN=Dctn4 PE=2 SV=1	23.6	53.056	467	1.01678	1.14987	0.87584	1.01416	0.137036	1.0788	0.86285	0.91083	0.950827	0.113395	1.0849	0.70636	1.16636	0.985873	0.245467
Q3U7Z6;Q9DBJ1;Q6NWV5;O70250;Q5NCI4	Phosphoglycerate mutase;BPG-dependent PGAM 1;Phosphoglycerate mutase 1;Phosphoglycerate mutase isozyme B;Pgam1 protein	mCG_113582;mCG_133364;mCG_14289;Pgam1	>tr|Q3U7Z6|Q3U7Z6_MOUSE 2,3-bisphosphoglycerate-dependent phosphoglycerate mutase D OS=Mus musculus GN=Pgam1 PE=2 SV=1;>sp|Q9DBJ1|PGAM1_MOUSE Phosphoglycerate mutase 1 OS=Mus musculus GN=Pgam1 PE=1 SV=3;>tr|Q6NWV5|Q6NWV5_MOUSE Pgam1 protein (Fragment) OS=M	80.7	28.832	254	1.05938	1.11043	1.042	1.0706	0.0355705	1.0924	1.0883	1.21588	1.13219	0.0725034	1.0162	0.98715	0.954654	0.986001	0.0307891
Q3TZZ7	Extended synaptotagmin-2	D12Ertd551e;Esyt2;Fam62b	>sp|Q3TZZ7|ESYT2_MOUSE Extended synaptotagmin-2 OS=Mus musculus GN=Esyt2 PE=1 SV=1	12	94.138	845	1.76261	1.60847	1.4038	1.59163	0.179998	1.4549	1.467	1.45419	1.4587	0.00720095	0.86736	0.73912	1.35159	0.986023	0.323017
Q8BML9;Q8BU21;Q3TIN2;Q3TN94;D3Z158;Q8R1V9;F6TDS3	Glutaminyl-tRNA synthetase;Putative uncharacterized protein;Glutaminyl-tRNA synthetase, isoform CRA_a;Putative uncharacterized protein Qars;Qars protein	Qars;mCG_16471	>tr|Q8BML9|Q8BML9_MOUSE Glutaminyl-tRNA synthetase OS=Mus musculus GN=Qars PE=2 SV=1;>tr|Q8BU21|Q8BU21_MOUSE Glutaminyl-tRNA synthetase, isoform CRA_a OS=Mus musculus GN=Qars PE=2 SV=1;>tr|Q3TIN2|Q3TIN2_MOUSE Putative uncharacterized protein OS=Mus musculu	27.6	87.676	775	1.03838	1.0021	0.85318	0.964554	0.0981434	0.95319	0.87028	1.00032	0.941263	0.0658353	0.8941	0.89262	1.17196	0.986227	0.160853
A2AKT7;Q6P5F9;Q921J0;F6YA11;A2AKT8;Q8BYY5;A2AKT6	Exportin 1, CRM1 homolog (Yeast);Exportin 1, CRM1 homolog (Yeast), isoform CRA_a;Chromosome region maintenance 1 protein homolog;Exportin-1	mCG_8765;RP23-305E10.1-001;Xpo1;Crm1	>tr|A2AKT7|A2AKT7_MOUSE Exportin 1, CRM1 homolog (Yeast) OS=Mus musculus GN=Xpo1 PE=4 SV=1;>sp|Q6P5F9|XPO1_MOUSE Exportin-1 OS=Mus musculus GN=Xpo1 PE=1 SV=1	37.8	123.09	1071	0.764818	0.765404	0.84317	0.791131	0.0450683	0.82679	0.79173	0.618506	0.745675	0.111518	1.0446	1.0179	0.896941	0.98648	0.0786839
G3UWG1;P62897;Q56A15;CON__P62894;A2ARH7;P00015	Cytochrome c, somatic;MCG119910;Putative uncharacterized protein	Cycs;mCG_119910	>tr|G3UWG1|G3UWG1_MOUSE MCG115977 OS=Mus musculus GN=Gm10108 PE=3 SV=1;>sp|P62897|CYC_MOUSE Cytochrome c, somatic OS=Mus musculus GN=Cycs PE=1 SV=2;>tr|Q56A15|Q56A15_MOUSE Cytochrome c OS=Mus musculus GN=Cycs PE=2 SV=1	60	11.695	105	0.905469	0.91617	0.90065	0.90743	0.00794382	0.67105	0.74102	1.24928	0.887117	0.315589	0.78716	0.79212	1.38041	0.986565	0.341093
Q642K0	MCG140959, isoform CRA_a;Myl6 protein;Myosin, light polypeptide 6, alkali, smooth muscle and non-muscle;Putative uncharacterized protein	mCG_140959;Myl6	>tr|Q642K0|Q642K0_MOUSE MCG140959, isoform CRA_a OS=Mus musculus GN=Myl6 PE=2 SV=1	96	16.961	151		0.865127	0.87269	0.868908	0.00534803		0.90303	0.79384	0.848435	0.0772091		1.0261	0.947329	0.986714	0.0556998
P28352;Q544Z7;F6QA74;D3Z124;D3Z6R9	APEX nuclease;Apurinic-apyrimidinic endonuclease 1;DNA-(apurinic or apyrimidinic site) lyase;Apurinic/apyrimidinic endonuclease 1;Putative uncharacterized protein;Putative uncharacterized protein Apex1	Ape;Apex;Apex1;mCG_16516	>sp|P28352|APEX1_MOUSE DNA-(apurinic or apyrimidinic site) lyase OS=Mus musculus GN=Apex1 PE=1 SV=2;>tr|Q544Z7|Q544Z7_MOUSE Apurinic/apyrimidinic endonuclease 1 OS=Mus musculus GN=Apex1 PE=2 SV=1;>tr|F6QA74|F6QA74_MOUSE DNA-(apurinic or apyrimidinic site)	59.9	35.49	317	1.17579	1.16012	1.1549	1.1636	0.0108735	1.085	1.0448	1.19332	1.10771	0.0768181	0.9577	0.89543	1.10765	0.986928	0.109089
Q8VDD5;Q3UFT0;Q811J9;Q99JJ3;Q7TQJ6;Q8BIE2;A2VCK0;Q14B05;Q8BIM8;F2Z494;O89055	Cellular myosin heavy chain, type A;Myosin heavy chain 9;Myosin heavy chain, non-muscle IIa;Myosin-9;Non-muscle myosin heavy chain A;Non-muscle myosin heavy chain IIa;Putative uncharacterized protein	Myh9	>sp|Q8VDD5|MYH9_MOUSE Myosin-9 OS=Mus musculus GN=Myh9 PE=1 SV=4;>tr|Q3UFT0|Q3UFT0_MOUSE Putative uncharacterized protein (Fragment) OS=Mus musculus GN=Myh9 PE=2 SV=1	69.2	226.37	1960	0.972668	0.947508	1.2534	1.05786	0.16981	1.0293	1.0178	1.0722	1.03977	0.0286718	1.0619	1.0635	0.8371	0.9875	0.130253
Q3TIV6;Q8C1V4;Q8C292;Q99MN1;Q8R2P8;Q8CFK5	Lysyl-tRNA synthetase;Lysine--tRNA ligase	Kars;mCG_141545	>tr|Q3TIV6|Q3TIV6_MOUSE Lysine--tRNA ligase A OS=Mus musculus GN=Kars PE=2 SV=1;>tr|Q8C1V4|Q8C1V4_MOUSE Lysine--tRNA ligase B OS=Mus musculus GN=Kars PE=2 SV=1;>tr|Q8C292|Q8C292_MOUSE Lysine--tRNA ligase C OS=Mus musculus GN=Kars PE=2 SV=1;>sp|Q99MN1|SYK_M	44.9	67.839	595	0.967492	1.01501	0.99427	0.992258	0.0238237	0.93916	0.90332	0.944912	0.929131	0.0225368	0.96238	0.98647	1.01382	0.987556	0.0257364
Q0VBA4;Q9D7S7	MCG16976, isoform CRA_c;Ribosomal protein L22 like 1;60S ribosomal protein L22-like 1	mCG_16976;Rpl22l1	>tr|Q0VBA4|Q0VBA4_MOUSE MCG16976, isoform CRA_c OS=Mus musculus GN=Rpl22l1 PE=2 SV=1;>sp|Q9D7S7|RL22L_MOUSE 60S ribosomal protein L22-like 1 OS=Mus musculus GN=Rpl22l1 PE=1 SV=1	46.7	14.467	122	1.04472	1.03015	0.80773	0.960869	0.132822	1.0036	1.177	0.630438	0.937013	0.279299	1.1016	1.0837	0.777968	0.987756	0.181902
Q9JHU9	Inositol-3-phosphate synthase 1;Myo-inositol-1-phosphate synthase	Ino1;Isyna1	>sp|Q9JHU9|INO1_MOUSE Inositol-3-phosphate synthase 1 OS=Mus musculus GN=Isyna1 PE=2 SV=1	21	60.931	557	0.787464	0.775374	1.2298	0.930879	0.258944	0.96176	0.85609	0.950841	0.922897	0.0581137	1.1372	1.0055	0.82176	0.988153	0.158434
Q8QZT1;Q3TQP7	Acetoacetyl-CoA thiolase;Acetyl-CoA acetyltransferase, mitochondrial;Putative uncharacterized protein	Acat1	>sp|Q8QZT1|THIL_MOUSE Acetyl-CoA acetyltransferase, mitochondrial OS=Mus musculus GN=Acat1 PE=1 SV=1;>tr|Q3TQP7|Q3TQP7_MOUSE Putative uncharacterized protein OS=Mus musculus GN=Acat1 PE=2 SV=1	43.4	44.816	424	1.63744	1.51821	0.79146	1.3157	0.457905	1.3299	1.2694	1.17368	1.25766	0.0787682	0.90774	0.85429	1.20312	0.988384	0.18788
Q62150;Q99M28;J3QK23	RNA/DNA-binding protein;RNA-binding protein with serine-rich domain 1	Rnps1;RNPS1	>tr|Q62150|Q62150_MOUSE RNA/DNA-binding protein OS=Mus musculus GN=Rnps1 PE=2 SV=1;>sp|Q99M28|RNPS1_MOUSE RNA-binding protein with serine-rich domain 1 OS=Mus musculus GN=Rnps1 PE=2 SV=1;>tr|J3QK23|J3QK23_MOUSE Uncharacterized protein OS=Mus musculus PE=4	6.3	40.89	365	1.09929	1.26842	1.0245	1.13074	0.124966	1.11	1.0584	0.831186	0.999862	0.148339	1.0461	0.94307	0.976181	0.98845	0.0525994
Q6ZQL4;Q68FC6	WD repeat-containing protein 43;Wrd43 protein	Kiaa0007;Wdr43;Wrd43	>sp|Q6ZQL4|WDR43_MOUSE WD repeat-containing protein 43 OS=Mus musculus GN=Wdr43 PE=1 SV=2;>tr|Q68FC6|Q68FC6_MOUSE Wrd43 protein (Fragment) OS=Mus musculus GN=Wdr43 PE=2 SV=1	27.5	75.38	677	1.02423	1.00822	0.65192	0.89479	0.210484	0.98142	1.0335	0.793588	0.936169	0.126195	0.91079	0.93285	1.12193	0.988524	0.11606
Q9D8S9	BolA-like protein 1	Bola1	>sp|Q9D8S9|BOLA1_MOUSE BolA-like protein 1 OS=Mus musculus GN=Bola1 PE=1 SV=1	51.1	14.379	137	0.854409	0.788395	0.49897	0.713925	0.18906	0.7875	0.84024	0.756659	0.7948	0.0422661	0.83595	1.002	1.12769	0.988546	0.146334
A2AFW7;Q3UA17;Q791V5;Q9D050;A2AFW6;Q05C68;D6RCZ1	MCG13498, isoform CRA_d;Mitochondrial carrier homolog 2 (C. elegans);Putative uncharacterized protein;Mitochondrial carrier homolog 2;Mtch2 protein	mCG_13498;Mtch2;RP23-147D3.1-001;RP23-147D3.1-002;RP23-147D3.1-003	>tr|A2AFW7|A2AFW7_MOUSE MCG13498, isoform CRA_d OS=Mus musculus GN=Mtch2 PE=3 SV=1;>tr|Q3UA17|Q3UA17_MOUSE Putative uncharacterized protein OS=Mus musculus GN=Mtch2 PE=2 SV=1;>sp|Q791V5|MTCH2_MOUSE Mitochondrial carrier homolog 2 OS=Mus musculus GN=Mtch2 P	56.4	33.499	303	1.58826	1.62169	1.127	1.44565	0.276465	1.3945	1.4081	1.47947	1.42736	0.045638	0.90454	0.91269	1.14877	0.988665	0.138711
G3UY42;Q8CCS6;D3Z5F7;D3YUB9;G3UWS5;D3Z055;B7ZP52;Q5XFR0;G3UX74	Nuclear poly(A)-binding protein 1;Poly(A)-binding protein II;Polyadenylate-binding nuclear protein 1;Polyadenylate-binding protein 2;Putative uncharacterized protein Bcl2l2	Pab2;Pabp2;Pabpn1;Bcl2l2	>tr|G3UY42|G3UY42_MOUSE Polyadenylate-binding protein 2 OS=Mus musculus GN=Pabpn1 PE=4 SV=1;>sp|Q8CCS6|PABP2_MOUSE Polyadenylate-binding protein 2 OS=Mus musculus GN=Pabpn1 PE=2 SV=3;>tr|D3Z5F7|D3Z5F7_MOUSE Protein Gm20521 OS=Mus musculus GN=Gm20521 PE=4 S	16.3	34.003	319	0.895335	1.19232	0.93955	1.00907	0.160234	0.99682	1.0881	0.934056	1.00633	0.0774608	0.98293	1.1556	0.827883	0.988804	0.163937
Q9D051	Pyruvate dehydrogenase E1 component subunit beta, mitochondrial	Pdhb	>sp|Q9D051|ODPB_MOUSE Pyruvate dehydrogenase E1 component subunit beta, mitochondrial OS=Mus musculus GN=Pdhb PE=1 SV=1	32.6	38.937	359	1.65237	1.58328	0.78964	1.34176	0.4794	1.2463	1.4062	1.26857	1.30702	0.0866086	0.84447	0.82163	1.30047	0.988858	0.270109
P57780;Q3ULT2;Q3UDJ7;Q1A602;E9Q2W9;D3Z0L8;Q8BP35;D3Z761;Q61064;Q61063	Alpha-actinin-4;F-actin cross-linking protein;Non-muscle alpha-actinin 4;Actinin alpha 4;Putative uncharacterized protein	Actn4;mCG_2999	>sp|P57780|ACTN4_MOUSE Alpha-actinin-4 OS=Mus musculus GN=Actn4 PE=1 SV=1;>tr|Q3ULT2|Q3ULT2_MOUSE Actinin alpha 4 OS=Mus musculus GN=Actn4 PE=2 SV=1;>tr|Q3UDJ7|Q3UDJ7_MOUSE Putative uncharacterized protein OS=Mus musculus GN=Actn4 PE=2 SV=1;>tr|Q1A602|Q1A6	56.6	104.98	912	0.888889	0.874126	0.95626	0.906425	0.0437851	0.92987	0.88474	0.914077	0.909562	0.0229012	1.0688	0.98804	0.910167	0.989002	0.0793211
P14152;B1ATQ3	Cytosolic malate dehydrogenase;Malate dehydrogenase, cytoplasmic	Mdh1;Mor2	>sp|P14152|MDHC_MOUSE Malate dehydrogenase, cytoplasmic OS=Mus musculus GN=Mdh1 PE=1 SV=3	47.9	36.511	334	0.932488	0.960246	0.934	0.942245	0.0156079	0.97671	0.88965	0.976658	0.947673	0.0502491	0.9955	0.97078	1.00117	0.98915	0.01616
E9PWG6;B2RQA7;Q9JK28	Ncapg protein	Ncapg	>tr|E9PWG6|E9PWG6_MOUSE Protein Ncapg OS=Mus musculus GN=Ncapg PE=4 SV=1;>tr|B2RQA7|B2RQA7_MOUSE Ncapg protein OS=Mus musculus GN=Ncapg PE=2 SV=1	22.3	112.87	1004	0.708466	0.738498	0.50092	0.649295	0.129371	0.75584	0.70407	0.510621	0.656844	0.129251	1.0373	0.90132	1.02915	0.989255	0.0762631
P97452;Q3TJZ5;Q3TIJ5;Q3THV0	Block of proliferation 1 protein;Ribosome biogenesis protein BOP1;Putative uncharacterized protein	Bop1;Kiaa0124	>sp|P97452|BOP1_MOUSE Ribosome biogenesis protein BOP1 OS=Mus musculus GN=Bop1 PE=1 SV=1;>tr|Q3TJZ5|Q3TJZ5_MOUSE Putative uncharacterized protein OS=Mus musculus GN=Bop1 PE=2 SV=1;>tr|Q3TIJ5|Q3TIJ5_MOUSE Putative uncharacterized protein OS=Mus musculus GN=	28.6	82.545	732	1.04037	1.05033	0.59409	0.894929	0.260582	1.0685	1.1606	0.520291	0.916464	0.346172	0.99148	1.0231	0.953198	0.989259	0.0350039
P17439	Acid beta-glucosidase;Beta-glucocerebrosidase;D-glucosyl-N-acylsphingosine glucohydrolase;Glucosylceramidase	Gba	>sp|P17439|GLCM_MOUSE Glucosylceramidase OS=Mus musculus GN=Gba PE=1 SV=1	9.9	57.621	515	0.982222	0.921065	1.1351	1.0128	0.110244	0.92869	0.96202	1.01461	0.96844	0.0433185	1.1348	0.90064	0.932836	0.989425	0.126923
P62267;Q9CWI9;Q497E1;Q9CZI5;Q9CSN9;O35600	40S ribosomal protein S23;Putative uncharacterized protein;Ribosomal protein S23	Rps23	>sp|P62267|RS23_MOUSE 40S ribosomal protein S23 OS=Mus musculus GN=Rps23 PE=2 SV=3;>tr|Q9CWI9|Q9CWI9_MOUSE Putative uncharacterized protein OS=Mus musculus GN=Rps23 PE=2 SV=1;>tr|Q497E1|Q497E1_MOUSE Ribosomal protein S23 OS=Mus musculus GN=Rps23 PE=2 SV=1;	73.4	15.807	143	0.916003	0.95039	0.85546	0.907284	0.0480616	0.98528	1.0083	0.843526	0.945702	0.0892325	1.0275	1.0432	0.898634	0.989778	0.0793224
Q6ZWY7;Q9WU28;E9PZ62;E9PVG3;E9Q093;H7BWX1;E9Q5Q8;Q9DAJ0	Putative uncharacterized protein;C-Myc-binding protein Mm-1;EIG-1;Myc modulator 1;Prefoldin subunit 5	Pfdn5;Eig1;Mm1;Pfd5	>tr|Q6ZWY7|Q6ZWY7_MOUSE Putative uncharacterized protein (Fragment) OS=Mus musculus GN=Pfdn5 PE=2 SV=1;>sp|Q9WU28|PFD5_MOUSE Prefoldin subunit 5 OS=Mus musculus GN=Pfdn5 PE=1 SV=1;>tr|E9PZ62|E9PZ62_MOUSE Prefoldin subunit 5 OS=Mus musculus GN=Pfdn5 PE=4 SV	67.5	17.964	160	0.853825	0.87943	0.60179	0.778348	0.153439	0.9818	0.9775	0.574944	0.844748	0.233667	1.061	1.0484	0.860511	0.98997	0.112292
P70372;Q8BM84;Q8BW03;Q8BVF8;Q8BTQ1;Q3UFF9;Q3TT05;Q80XH9;B1AXZ5;B1AXZ4;Q61701;A2A9S0;Q8BVA9;B1AXZ6;Q80Y51;A2A9R6;Q9CXQ0;A2A9R8;A2A9S2;Q564D8;Q60899;Q3UR02;A2A9S3;Q91XI9;Q80UJ0;Q91XI8;B1AXZ0	Elav-like generic protein;ELAV-like protein 1;Hu-antigen R;MelG;Putative uncharacterized protein	Elavl1;Elra;Hua	>sp|P70372|ELAV1_MOUSE ELAV-like protein 1 OS=Mus musculus GN=Elavl1 PE=1 SV=2;>tr|Q8BM84|Q8BM84_MOUSE Putative uncharacterized protein OS=Mus musculus GN=Elavl1 PE=2 SV=1;>tr|Q8BW03|Q8BW03_MOUSE Putative uncharacterized protein OS=Mus musculus GN=Elavl1 P	57.4	36.169	326	1.04484	1.04778	1.017	1.03654	0.0169866	1.0644	1.046	0.962927	1.02444	0.0540622	1.0262	1.0189	0.925412	0.990171	0.0562014
P97311;Q542I2;Q3ULG5;Q3UC10;Q8C5L1;B1ATJ7;Q8C456	DNA replication licensing factor MCM6;Mis5 homolog;Minichromosome maintenance deficient 6 (MIS5 homolog, S. pombe) (S. cerevisiae), isoform CRA_b;Putative uncharacterized protein	Mcm6;Mcmd6;Mis5;mCG_20050	>sp|P97311|MCM6_MOUSE DNA replication licensing factor MCM6 OS=Mus musculus GN=Mcm6 PE=1 SV=1;>tr|Q542I2|Q542I2_MOUSE Minichromosome maintenance deficient 6 (MIS5 homolog, S. pombe) (S. cerevisiae), isoform CRA_b OS=Mus musculus GN=Mcm6 PE=2 SV=1;>tr|Q3ULG	48.1	92.866	821	0.951203	0.951928	1.0894	0.99751	0.0795796	0.99115	0.98956	0.962094	0.980935	0.0163361	1.0256	1.0196	0.926012	0.990404	0.0558459
A2AA77;Q9CQA3;Q3TE45;Q0QEZ4;Q9Z1Z5;Q8CDN1	Succinate dehydrogenase complex, subunit B, iron sulfur (Ip);Succinate dehydrogenase complex, subunit B, iron sulfur (Ip), isoform CRA_f;Iron-sulfur subunit of complex II;Succinate dehydrogenase [ubiquinone] iron-sulfur subunit, mitochondrial;Putative uncharacterized protein;Succinate dehydrogenase complex subunit B;Succinate dehydrogenase Ip subunit	mCG_9052;RP23-183L1.3-001;Sdhb;SDHB	>tr|A2AA77|A2AA77_MOUSE Succinate dehydrogenase complex, subunit B, iron sulfur (Ip) OS=Mus musculus GN=Sdhb PE=4 SV=1;>sp|Q9CQA3|DHSB_MOUSE Succinate dehydrogenase [ubiquinone] iron-sulfur subunit, mitochondrial OS=Mus musculus GN=Sdhb PE=1 SV=1;>tr|Q3TE4	44.3	31.814	282	1.59109	1.53231	0.94358	1.35566	0.35808	1.3421	1.2946	1.29922	1.31197	0.0261915	0.8849	0.82412	1.26231	0.990442	0.237395
Q9JK81;Q8R038;F8WGG3;F7A3N3	Protein Gamm1;UPF0160 protein MYG1, mitochondrial;Melanocyte proliferating gene 1	Myg1	>sp|Q9JK81|MYG1_MOUSE UPF0160 protein MYG1, mitochondrial OS=Mus musculus GN=Myg1 PE=2 SV=1;>tr|Q8R038|Q8R038_MOUSE Melanocyte proliferating gene 1 OS=Mus musculus GN=Myg1 PE=2 SV=1;>tr|F8WGG3|F8WGG3_MOUSE UPF0160 protein MYG1, mitochondrial (Fragment) OS=	43.4	42.722	380	1.03618	1.02014	0.87969	0.97867	0.0860941	0.95626	1.0003	0.950751	0.969104	0.0271568	0.99573	0.93658	1.0393	0.990535	0.0515545
P97370;Q544Q7;Q1WWL1;Q3UFH4;Q3U9D4;Q71VC6	Sodium/potassium-dependent ATPase subunit beta-3;Sodium/potassium-transporting ATPase subunit beta-3;ATPase, Na+/K+ transporting, beta 3 polypeptide;MCG21656, isoform CRA_b;Na,K-ATPase beta-3 subunit;Putative uncharacterized protein;Atp1b3 protein	Atp1b3;mCG_21656	>sp|P97370|AT1B3_MOUSE Sodium/potassium-transporting ATPase subunit beta-3 OS=Mus musculus GN=Atp1b3 PE=1 SV=1;>tr|Q544Q7|Q544Q7_MOUSE ATPase, Na+/K+ transporting, beta 3 polypeptide OS=Mus musculus GN=Atp1b3 PE=2 SV=1;>tr|Q1WWL1|Q1WWL1_MOUSE Atp1b3 protei	22.3	31.775	278	1.49696	1.53577	1.159	1.39724	0.207235	1.3918	1.569	1.58995	1.51692	0.10886	0.93199	0.89677	1.14322	0.990661	0.133291
P32067;Q3TG93;Q564E6;Q8BTU4;Q9CYB9;F6SXM5;A2AV01;A2AR07;D6RI87;O55028;Q3UC13;Q3UCB5;Q8C6H9;Q99KP1	La autoantigen homolog;La ribonucleoprotein;Lupus La protein homolog;Putative uncharacterized protein;Sjogren syndrome antigen B;Sjogren syndrome antigen B, isoform CRA_a;Ssb protein	Ssb;Ss-b;mCG_12976;RP23-273G23.1-001;RP23-273G23.1-005	>sp|P32067|LA_MOUSE Lupus La protein homolog OS=Mus musculus GN=Ssb PE=2 SV=1;>tr|Q3TG93|Q3TG93_MOUSE Putative uncharacterized protein OS=Mus musculus GN=Ssb PE=2 SV=1;>tr|Q564E6|Q564E6_MOUSE Sjogren syndrome antigen B OS=Mus musculus GN=Ssb PE=2 SV=1;>tr|	60.2	47.756	415	0.96637	0.949037	1.045	0.986802	0.0511404	0.94531	0.9851	0.88968	0.94003	0.0479288	0.98319	1.0107	0.978665	0.990852	0.0173374
P62245;Q5M9M4;F8WJ41;D3YVB4;D3Z712	40S ribosomal protein S15a;Putative uncharacterized protein;Ribosomal protein S15A;Ribosomal protein S15a, isoform CRA_c;Putative uncharacterized protein Rps15a	Rps15a;mCG_141494	>sp|P62245|RS15A_MOUSE 40S ribosomal protein S15a OS=Mus musculus GN=Rps15a PE=2 SV=2;>tr|Q5M9M4|Q5M9M4_MOUSE Ribosomal protein S15A OS=Mus musculus GN=Rps15a PE=2 SV=1;>tr|F8WJ41|F8WJ41_MOUSE 40S ribosomal protein S15a (Fragment) OS=Mus musculus GN=Rps15a	79.2	14.839	130	1.14641	1.10926	1.0601	1.10526	0.0432931	1.0043	0.98381	1.34651	1.11154	0.203748	0.90808	0.88773	1.17708	0.990963	0.161503
Q9DB96;B0LAE8	EIF4E-binding protein;Neuroguidin	Ngd;Ngdn	>sp|Q9DB96|NGDN_MOUSE Neuroguidin OS=Mus musculus GN=Ngdn PE=1 SV=1	31.1	35.658	315	1.14295	1.10806	0.78273	1.01125	0.198668	0.97928	1.0506	0.802826	0.944235	0.12755	0.92221	0.88606	1.16486	0.991044	0.151613
Q91WG4;Q8C8Q3	Elongator complex protein 2;STAT3-interacting protein 1	Elp2;Statip1	>sp|Q91WG4|ELP2_MOUSE Elongator complex protein 2 OS=Mus musculus GN=Elp2 PE=1 SV=1	17.6	93.092	831	0.745879	0.798085	0.67575	0.739905	0.0613857	0.81299	0.79479	0.647249	0.751676	0.0908933	1.0569	1.0321	0.884408	0.991136	0.0932573
J3QN89;Q3TJ22;Q3U9F0;Q8K2C1;Q3UJF9	Angio-associated migratory protein;Putative uncharacterized protein;Aamp protein	Aamp;mCG_114812	>tr|J3QN89|J3QN89_MOUSE Protein Aamp OS=Mus musculus GN=Aamp PE=4 SV=1;>tr|Q3TJ22|Q3TJ22_MOUSE Angio-associated migratory protein OS=Mus musculus GN=Aamp PE=2 SV=1;>tr|Q3U9F0|Q3U9F0_MOUSE Putative uncharacterized protein OS=Mus musculus GN=Aamp PE=2 SV=1;>	22.9	46.966	436	0.91391	0.943752	1.2823	1.04665	0.20462	0.89668	0.93105	0.903506	0.910412	0.0181961	1.0901	1.0392	0.844381	0.991227	0.129694
Q99JX6	Anxa6 protein	Anxa6	>tr|Q99JX6|Q99JX6_MOUSE Annexin OS=Mus musculus GN=Anxa6 PE=2 SV=1	77.1	75.26	667	1.02441	0.976467	1.1652	1.05536	0.0980987	1.0839	1.0503	0.996512	1.04357	0.0440808	1.0652	1.0366	0.872753	0.991518	0.103843
Q7TQD7;P46735;E9Q580;E9QNH6	Myo1b protein;MIH-L;Myosin I alpha;Myosin-Ib	Myo1b	>tr|Q7TQD7|Q7TQD7_MOUSE Myo1b protein OS=Mus musculus GN=Myo1b PE=2 SV=1;>sp|P46735|MYO1B_MOUSE Unconventional myosin-Ib OS=Mus musculus GN=Myo1b PE=2 SV=3;>tr|E9Q580|E9Q580_MOUSE Unconventional myosin-Ib OS=Mus musculus GN=Myo1b PE=4 SV=1;>tr|E9QNH6|E9QNH	2.2	132.05	1136	1.16649	0.829256	0.60473	0.866827	0.28276	0.91178	0.61342	1.02533	0.850175	0.212751	0.72835	0.47068	1.77566	0.991564	0.691163
Q5SWD9;D6RCZ2	Pre-rRNA-processing protein TSR1 homolog	Kiaa1401;Tsr1	>sp|Q5SWD9|TSR1_MOUSE Pre-rRNA-processing protein TSR1 homolog OS=Mus musculus GN=Tsr1 PE=2 SV=1	21.7	92.104	803	1.04679	0.915919	1.1044	1.02237	0.0965847	1.0282	0.96638	0.744657	0.913079	0.149097	1.0617	1.0539	0.860437	0.992012	0.114014
Q3TWJ4;Q3ULF7;Q99JY9;Q3TGW0	Putative uncharacterized protein;Actr3 protein;MCG1196;Actin-like protein 3;Actin-related protein 3	Actr3;mCG_1196;Arp3	>tr|Q3TWJ4|Q3TWJ4_MOUSE Putative uncharacterized protein OS=Mus musculus GN=Actr3 PE=2 SV=1;>tr|Q3ULF7|Q3ULF7_MOUSE Actr3 protein OS=Mus musculus GN=Actr3 PE=2 SV=1;>sp|Q99JY9|ARP3_MOUSE Actin-related protein 3 OS=Mus musculus GN=Actr3 PE=1 SV=3;>tr|Q3TGW0	67.2	47.323	418	0.943663	0.945269	0.99171	0.960214	0.0272881	0.90174	0.92297	0.914495	0.913068	0.0106866	1.0311	1	0.94518	0.992093	0.0435025
E9PV16;Q68FL4;F8WGT1;F8WI65;Q80TQ9;H3BKT5;Q80WX1;Q3TSQ0;A0PJF2;D3YYM7;H3BL31;D3Z2Q0;F7ATQ6;D3YX97	Putative adenosylhomocysteinase 3;S-adenosylhomocysteine hydrolase-like protein 2;S-adenosyl-L-homocysteine hydrolase 3;Adenosylhomocysteinase	Ahcyl2;mKIAA0828	>tr|E9PV16|E9PV16_MOUSE Adenosylhomocysteinase OS=Mus musculus GN=Ahcyl2 PE=3 SV=1;>sp|Q68FL4|SAHH3_MOUSE Putative adenosylhomocysteinase 3 OS=Mus musculus GN=Ahcyl2 PE=1 SV=1;>tr|F8WGT1|F8WGT1_MOUSE Adenosylhomocysteinase OS=Mus musculus GN=Ahcyl2 PE=3 SV	13.8	69.97	643		1.01888	0.81735	0.918115	0.142503		0.88018	0.791264	0.835722	0.0628728		1.0146	0.969744	0.992172	0.031718
Q540E6;Q921J2;Q9ESR1;B2RX12;J3QML2;Q59DK8	Putative uncharacterized protein;RHEB-like protein;GTP-binding protein Rheb;Ras homolog enriched in brain;Ras homolog	Rheb;rheb	>tr|Q540E6|Q540E6_MOUSE RHEB-like protein OS=Mus musculus GN=Rheb PE=2 SV=1;>sp|Q921J2|RHEB_MOUSE GTP-binding protein Rheb OS=Mus musculus GN=Rheb PE=1 SV=1;>tr|Q9ESR1|Q9ESR1_MOUSE Ras homolog OS=Mus musculus GN=Rheb PE=2 SV=1	38.6	20.451	184	1.15103	1.13395	1.1214	1.13546	0.0148704	1.2262	1.1293	1.25756	1.20435	0.0668631	0.99338	0.93728	1.04625	0.992305	0.0544954
Q3TK27;Q8CI11	Putative uncharacterized protein;Guanine nucleotide-binding protein-like 3;Nucleolar GTP-binding protein 3;Nucleostemin	Gnl3;Ns	>tr|Q3TK27|Q3TK27_MOUSE Putative uncharacterized protein OS=Mus musculus GN=Gnl3 PE=2 SV=1;>sp|Q8CI11|GNL3_MOUSE Guanine nucleotide-binding protein-like 3 OS=Mus musculus GN=Gnl3 PE=1 SV=2	39.4	60.786	538	1.09145	1.10602	0.71505	0.970842	0.221642	1.0459	0.97757	0.831048	0.951506	0.109772	0.92913	0.91752	1.13038	0.992343	0.119683
P62814;Q8C3L6;Q91YH6;Q6P6I3;Q99KA3	Endomembrane proton pump 58 kDa subunit;Vacuolar proton pump subunit B 2;V-type proton ATPase subunit B, brain isoform	Atp6b2;Atp6v1b2;Vat2	>sp|P62814|VATB2_MOUSE V-type proton ATPase subunit B, brain isoform OS=Mus musculus GN=Atp6v1b2 PE=1 SV=1	46.8	56.55	511	1.19036	1.20476	0.84953	1.08155	0.201065	0.97085	0.99518	0.968054	0.978028	0.0149196	0.85127	0.80727	1.31876	0.992432	0.28346
P08752;B2RSH2;Q8JZT4;A2AE33;P50149;Q9D7B3;B2RVZ3;Q3V3I2;P20612;A2AE32;Q8BSY7;Q61018;F6QPU5;A2AE34;Q922Y6	Adenylate cyclase-inhibiting G alpha protein;Guanine nucleotide-binding protein G(i) subunit alpha-2	Gnai2;Gnai-2	>sp|P08752|GNAI2_MOUSE Guanine nucleotide-binding protein G(i) subunit alpha-2 OS=Mus musculus GN=Gnai2 PE=1 SV=5	59.2	40.489	355	1.18496	1.20664	1.0386	1.1434	0.0914034	1.1468	1.125	1.16773	1.14651	0.0213681	0.99465	0.93655	1.04644	0.992547	0.0549757
Q80V08;Q6ZWZ7;Q9CPR4;Q505B1;Q6PHZ1;B2RY53	Rpl17 protein;MCG123291, isoform CRA_d;MCG50776;Putative uncharacterized protein;Ribosomal protein L17;60S ribosomal protein L17	Rpl17;mCG_123291;mCG_50776	>tr|Q80V08|Q80V08_MOUSE Rpl17 protein (Fragment) OS=Mus musculus GN=Rpl17 PE=2 SV=1;>tr|Q6ZWZ7|Q6ZWZ7_MOUSE 60S ribosomal protein L17 OS=Mus musculus GN=Rpl17 PE=2 SV=1;>sp|Q9CPR4|RL17_MOUSE 60S ribosomal protein L17 OS=Mus musculus GN=Rpl17 PE=2 SV=3;>tr|	72.2	22.434	194	1.02143	0.96432	0.84158	0.942443	0.091899	0.98596	1.0096	0.893895	0.963152	0.0611318	0.96881	0.94411	1.067	0.993306	0.0650024
O55029	Beta-coat protein;Coatomer subunit beta;p102	Copb2	>sp|O55029|COPB2_MOUSE Coatomer subunit beta OS=Mus musculus GN=Copb2 PE=2 SV=2	41.8	102.45	905	0.905633	0.91166	0.90792	0.908404	0.00304261	0.92823	0.96091	0.789079	0.89274	0.0912476	1.0414	1.0499	0.889205	0.993502	0.0904235
Q8VDP4	Protein KIAA1967 homolog		>sp|Q8VDP4|K1967_MOUSE DBIRD complex subunit KIAA1967 homolog OS=Mus musculus PE=1 SV=2	8	103	922	0.883236	0.997307	1.0798	0.986781	0.0987038	0.91228	1.0338	0.702346	0.882809	0.167681	1.1846	1.0226	0.773335	0.993512	0.20717
Q3U8D2;Q99L47;Q3U3N7;Q3U9V1;F8WJK8;Q3TGW8;E9Q1V0;E9Q1X9	Putative uncharacterized protein;Hsc70-interacting protein;Protein FAM10A1;Protein ST13 homolog	St13;Fam10a1;Hip	>tr|Q3U8D2|Q3U8D2_MOUSE Putative uncharacterized protein OS=Mus musculus GN=St13 PE=2 SV=1;>sp|Q99L47|F10A1_MOUSE Hsc70-interacting protein OS=Mus musculus GN=St13 PE=2 SV=1;>tr|Q3U3N7|Q3U3N7_MOUSE Putative uncharacterized protein OS=Mus musculus GN=St13 P	36.4	41.556	371	1.01056	0.979048	1.3008	1.0968	0.177368	1.0455	1.0331	0.974184	1.01759	0.0381025	1.0717	1.0902	0.819605	0.993835	0.151171
Q9EP69;B0LAE6	Phosphatidylinositide phosphatase SAC1;Suppressor of actin mutations 1-like protein	Kiaa0851;Sac1;Sacm1l	>sp|Q9EP69|SAC1_MOUSE Phosphatidylinositide phosphatase SAC1 OS=Mus musculus GN=Sacm1l PE=2 SV=1	17.4	66.943	587	1.94145	2.04922	1.6919	1.89419	0.183289	1.7781	1.9702	1.95733	1.90188	0.107387	1.0777	1.0936	0.81057	0.993957	0.159016
Q8BHS3	Pre-mRNA-splicing factor RBM22;RNA-binding motif protein 22	Rbm22	>sp|Q8BHS3|RBM22_MOUSE Pre-mRNA-splicing factor RBM22 OS=Mus musculus GN=Rbm22 PE=2 SV=1	20	46.895	420	0.981451	1.00568	0.97223	0.986454	0.0172783	0.9951	1.0052	0.954745	0.985015	0.0266965	1.0905	1.0523	0.839208	0.994003	0.13541
Q9CWZ3;Q9CT44	Ribonucleoprotein RBM8A;RNA-binding motif protein 8A;RNA-binding protein 8A	Rbm8;Rbm8a	>sp|Q9CWZ3|RBM8A_MOUSE RNA-binding protein 8A OS=Mus musculus GN=Rbm8a PE=1 SV=3	42.5	19.888	174	1.05413	1	0.76674	0.94029	0.152716	1.0252	1	0.765462	0.930221	0.14324	0.98989	0.9759	1.01714	0.99431	0.0209716
Q8R4Z6;Q9JJY4;Q8R4Z5;Q8BQD9	DEAD-box corepressor DP103 alpha;Component of gems 3;DEAD box protein 20;DEAD box protein DP 103;Gemin-3;Probable ATP-dependent RNA helicase DDX20;Regulator of steroidogenic factor 1;DEAD-box corepressor DP103 beta;Putative uncharacterized protein	Ddx20;Dp103;Gemin3	>tr|Q8R4Z6|Q8R4Z6_MOUSE DEAD-box corepressor DP103 alpha OS=Mus musculus GN=Ddx20 PE=2 SV=1;>sp|Q9JJY4|DDX20_MOUSE Probable ATP-dependent RNA helicase DDX20 OS=Mus musculus GN=Ddx20 PE=1 SV=2;>tr|Q8R4Z5|Q8R4Z5_MOUSE DEAD-box corepressor DP103 beta OS=Mus m	13.6	91.782	825	1.07849	1.08943	0.95719	1.0417	0.073396	1.0217	0.82283	0.923532	0.922687	0.0994377	0.94037	0.888	1.15483	0.994399	0.141381
Q07076;Q3TJ49;Q922A2;Q3UYL7;Q8BP75;Q8CCV9	Annexin A7;Annexin VII;Annexin-7;Synexin;Putative uncharacterized protein;Anxa7 protein	Anx7;Anxa7	>sp|Q07076|ANXA7_MOUSE Annexin A7 OS=Mus musculus GN=Anxa7 PE=2 SV=2;>tr|Q3TJ49|Q3TJ49_MOUSE Annexin OS=Mus musculus GN=Anxa7 PE=2 SV=1;>tr|Q922A2|Q922A2_MOUSE Annexin OS=Mus musculus GN=Anxa7 PE=2 SV=1;>tr|Q3UYL7|Q3UYL7_MOUSE Annexin OS=Mus musculus GN=An	43	49.925	463	0.964599	0.979432	1.1384	1.02748	0.096348	0.94558	0.89496	0.911162	0.917234	0.0258505	0.96851	0.9573	1.05769	0.994499	0.0550083
P50518;Q9D593;P79621;Q3UNW8;Q3U2P0;Q3U5G4;Q3UU40;Q8HW99	Vacuolar proton pump subunit E 1;V-ATPase 31 kDa subunit;V-type proton ATPase subunit E 1	Atp6e;Atp6e2;Atp6v1e1	>sp|P50518|VATE1_MOUSE V-type proton ATPase subunit E 1 OS=Mus musculus GN=Atp6v1e1 PE=1 SV=2	35.4	26.157	226	0.987654	1.05291	0.71212	0.917561	0.180884	0.90917	0.99725	0.853461	0.91996	0.0724994	0.92253	0.96603	1.09507	0.994545	0.0897369
A2ANM4;Q9CQ65	Methylthioadenosine phosphorylase;Methylthioadenosine phosphorylase, isoform CRA_a;5-methylthioadenosine phosphorylase;S-methyl-5-thioadenosine phosphorylase	mCG_14141;Mtap;RP23-166I8.1-001	>tr|A2ANM4|A2ANM4_MOUSE Methylthioadenosine phosphorylase OS=Mus musculus GN=Mtap PE=3 SV=1;>sp|Q9CQ65|MTAP_MOUSE S-methyl-5-thioadenosine phosphorylase OS=Mus musculus GN=Mtap PE=2 SV=1	84.8	31.062	283	0.869565	0.86783	0.78642	0.841272	0.0475108	0.97977	0.97629	0.897666	0.951242	0.0464308	1.1083	1.1098	0.765814	0.994638	0.198169
B2RXQ8;Q8BFQ4	MCG19514, isoform CRA_a;MCG19514, isoform CRA_b;WD repeat domain containing 82;WD repeat-containing protein 82	mCG_19514;Wdr82;Cdw5	>tr|B2RXQ8|B2RXQ8_MOUSE MCG19514, isoform CRA_a OS=Mus musculus GN=Wdr82 PE=2 SV=1;>sp|Q8BFQ4|WDR82_MOUSE WD repeat-containing protein 82 OS=Mus musculus GN=Wdr82 PE=1 SV=1	15.7	35.079	313	0.988924	0.976276	0.7856	0.916934	0.113914	0.87544	0.96453	1.00595	0.948638	0.0666881	0.91038	0.94688	1.12676	0.994674	0.115837
A2BDV8;P70333;Q3UR26;J3QPH6	Heterogeneous nuclear ribonucleoprotein H2;Heterogeneous nuclear ribonucleoprotein H2, isoform CRA_a;Heterogeneous nuclear ribonucleoprotein H;Putative uncharacterized protein	Hnrnph2;Hnrph2;mCG_115062;RP23-26D22.4-001	>tr|A2BDV8|A2BDV8_MOUSE Heterogeneous nuclear ribonucleoprotein H2 OS=Mus musculus GN=Hnrnph2 PE=4 SV=1;>sp|P70333|HNRH2_MOUSE Heterogeneous nuclear ribonucleoprotein H2 OS=Mus musculus GN=Hnrnph2 PE=1 SV=1;>tr|Q3UR26|Q3UR26_MOUSE Putative uncharacterized	20	49.279	449	1.12959	1.06993	0.5339	0.911139	0.328057	0.89944	1.008	0.453576	0.787005	0.293815	0.92135	0.96027	1.10282	0.994812	0.0955368
Q3UGJ5;Q60790;Q8C6G4	Putative uncharacterized protein;GAP1(IP4BP);GapIII;Ins P4-binding protein;Ras GTPase-activating protein 3	Rasa3	>tr|Q3UGJ5|Q3UGJ5_MOUSE Putative uncharacterized protein OS=Mus musculus GN=Rasa3 PE=2 SV=1;>sp|Q60790|RASA3_MOUSE Ras GTPase-activating protein 3 OS=Mus musculus GN=Rasa3 PE=1 SV=2	8.3	95.914	834		1.01374	1.0897	1.05172	0.0537146		1.0454	1.02607	1.03574	0.0136666		0.93759	1.05253	0.995061	0.0812762
[truncated: 1,873 more rows]

## Sheet: P2
Protein IDs	Protein Names	Gene Names	Protein Descriptions	Unique + Razor Sequence Coverage [%]	Mol. Weight [kDa]	Sequence Length	F1（PA/ctrl）	F2（PA/ctrl）	R1（PA/ctrl）	Mean(PA/ctrl)	S.D（PA/ctrl）	F1（PA+OA/ctrl）	F2（PA+OA/ctrl）	R1（PA+OA/ctrl）	Mean(PA+OA/ctrl)	S.D (PA+OA/ctrl)	F1（PA+OA/PA）	F2（PA+OA/PA）	R1（PA+OA/PA）	Mean(PA+OA/PA)	S.D (PA+OA/PA)
[truncated: 55 more rows]

## Sheet: P3
Protein IDs	Protein Names	Gene Names	Protein Descriptions	Unique + Razor Sequence Coverage [%]	Mol. Weight [kDa]	Sequence Length	F1（PA/ctrl）	F2（PA/ctrl）	R1（PA/ctrl）	Mean(PA/ctrl)	S.D（PA/ctrl）	F1（PA+OA/ctrl）	F2（PA+OA/ctrl）	R1（PA+OA/ctrl）	Mean(PA+OA/ctrl)	S.D (PA+OA/ctrl)	F1（PA+OA/PA）	F2（PA+OA/PA）	R1（PA+OA/PA）	Mean(PA+OA/PA)	S.D (PA+OA/PA)
[truncated: 2 more rows]

[truncated: 5 more sheets: P4, P5, P6, P7, P8]
